# Supplementary material for: Establishing a prediction model of severe acute mountain sickness using machine learning of support vector machine recursive feature elimination
Source: Sci Rep. 2023 Mar 21;13:4633. doi: 10.1038/s41598-023-31797-0 (PMC10030784; doi:10.1038/s41598-023-31797-0)
Supplement: Supplementary file 2 — Supplementary Table S1. [file 41598_2023_31797_MOESM2_ESM.xls]

## Sheet: Table S1
	Table S1 Overlapped DGs across baseline, d1pm and d7
		D1pm vs. baseline				D7 vs. baseline
	DGs	Average expression	P value	Log2FC		Average expression	P value	Log2FC
	AASDH	6.28049	5.87459e-05	-1.4108		6.24144	5.24227e-06	-2.79698
	ABCA5	6.11208	0.000686266	-1.93851		6.14841	0.000929978	2.19995
	ABCB7	7.64727	6.95815e-07	-1.70375		7.64538	5.12431e-07	-5.04861
	ABCC3	6.66416	0.0272652	1.47497		6.79988	6.34506e-05	-2.34693
	ABCD1	7.0378	1.17675e-05	1.79975		6.95688	0.00331048	-2.96498
	ABI3	8.38997	0.000389427	1.33242		8.41609	0.000283398	-2.09456
	ABRAXAS2	7.22992	0.000350039	-1.53669		7.18938	0.00011229	-2.29684
	ADAM28	6.62601	0.000551238	-1.64496		6.60728	8.26711e-07	-2.05026
	ADAMTSL4	6.08451	0.000637415	1.38087		6.17193	5.48426e-06	1.9939
	ADAT2	6.71792	0.00122636	-1.46448		6.73458	0.00245978	1.81285
	ADH5	7.40034	1.47748e-05	-1.28176		7.3628	5.73745e-05	2.76614
	ADHFE1	6.98208	0.00162033	-1.97365		6.90385	1.0369e-05	2.87233
	ADPRM	6.0661	0.0131689	-1.3163		5.93311	4.45738e-05	-2.39403
	AIF1	9.82794	0.000103755	1.8912		9.7747	0.0003252	1.68279
	ALDH3B1	7.79272	1.95201e-05	1.45017		7.78219	0.000192334	-2.42976
	AMY2A	6.72498	0.000390212	-1.60834		6.63766	3.06297e-05	-1.87939
	AMY2B	6.81063	0.000118733	-2.62191		6.8943	0.000260729	-2.33274
	ANAPC15	8.55487	4.61093e-08	2.45359		8.39825	0.00765362	1.60655
	ANKRD36	9.18967	0.0039905	-2.08235		9.09381	5.40203e-05	1.71604
	ANKRD36B	8.6077	0.022662	-1.70369		8.51033	0.000486578	1.87524
	ANKRD36C	7.8486	0.000672492	-2.82551		7.77915	1.20605e-05	3.79334
	ANKRD49	7.49202	1.05352e-06	-1.79022		7.41031	6.71232e-08	1.96127
	ANPEP	8.99155	0.0455481	1.53969		9.01394	0.0152611	-1.66106
	ANXA7	7.92793	1.54217e-05	-1.36471		7.92021	0.000102046	1.49768
	AP3D1	8.66872	8.19397e-07	1.43631		8.6796	8.39481e-06	1.94606
	APOBR	6.56241	0.000124617	1.7869		6.64158	4.408e-05	-1.93484
	AQP10	4.5081	0.0317775	1.3976		4.62513	0.00167248	2.45058
	ARGLU1	8.85877	5.24688e-06	-2.6145		8.94463	7.02261e-08	-2.33308
	ARHGAP12	7.41575	5.42955e-06	-1.55135		7.3969	0.000198397	-2.04409
	ARHGAP15	9.43968	0.000277738	-1.3261		9.32524	4.33852e-07	-3.09428
	ARHGAP6	5.34661	0.0250123	1.28724		5.42153	0.00220664	2.27764
	ARHGDIA	9.06016	2.06857e-07	1.60578		9.04822	6.33228e-07	1.36124
	ARID4B	7.70693	7.89428e-06	-1.33814		7.71585	1.64422e-05	-1.66835
	ARL8A	8.66823	1.50096e-06	1.45029		8.64228	3.99301e-05	-3.04639
	ARPC1B	11.001	5.89308e-05	1.83241		10.9748	1.96771e-05	-1.8925
	ATG101	6.03721	6.4247e-07	1.79452		6.0225	1.56268e-06	-2.28812
	ATL2	6.54039	2.53624e-07	-1.67645		6.56463	7.07458e-06	-1.94095
	ATP6V0C	10.3582	2.39508e-07	1.55119		10.3391	1.36507e-06	-6.51805
	B3GALT2	5.08395	0.00569372	-1.41981		5.08066	0.00530997	1.57962
	BCAT2	6.0906	2.19881e-05	1.71966		6.05234	0.000121816	1.54489
	BCL3	7.79873	1.92597e-08	2.22557		7.76708	5.05133e-07	1.53713
	BCLAF1	9.15235	3.08865e-06	-1.4722		9.1164	5.16735e-06	-2.26868
	BDH2	5.50229	0.00269663	-1.49058		5.33867	2.4485e-07	-2.05308
	BID	8.91775	1.81966e-07	2.31646		8.82581	2.77599e-05	2.55907
	BLZF1	8.13589	0.000603131	-1.28106		8.11002	3.22346e-05	1.32142
	BMPR1A	6.35543	0.00110665	-1.35071		6.34526	0.000708449	1.62407
	BRI3BP	7.66749	2.88464e-08	1.83396		7.63904	3.17446e-06	-1.87448
	BRWD1	7.7671	0.000273958	-1.46089		7.74158	4.80907e-06	-1.65068
	BSG	9.43711	3.11691e-08	1.47371		9.44665	1.4085e-07	-1.33538
	BST2	7.06278	6.19913e-06	2.26117		7.01891	4.15141e-05	-2.0146
	BTAF1	8.12037	9.3201e-09	-2.42275		8.23272	8.67457e-07	1.91097
	C15ORF39	7.63595	2.75037e-05	1.33959		7.70836	1.11863e-05	2.22483
	C19ORF54	6.63973	4.2641e-08	1.59228		6.59166	5.66193e-05	-1.42155
	C5ORF63	6.06864	0.000412239	-1.38648		5.9678	1.54294e-05	-1.84668
	C6ORF47	6.85694	7.19806e-09	2.93867		6.74736	1.31286e-06	-1.87199
	CALHM2	8.36173	1.56995e-05	1.53268		8.32866	1.00021e-05	1.72741
	CAPG	7.80012	0.00236035	1.33216		7.93129	8.37058e-05	2.0761
	CAPN1	8.08537	5.30428e-06	1.34847		8.08702	4.18844e-06	-1.72386
	CAPNS1	10.079	1.84631e-09	2.02081		9.99567	3.23201e-06	-2.57763
	CAPRIN2	6.04451	0.000138141	-1.65218		5.98632	9.37172e-06	1.52854
	CASP1	9.06149	0.00815131	-1.66788		9.11728	0.0303817	-1.84586
	CCDC124	7.77946	1.42314e-07	1.40492		7.78716	2.36568e-05	-1.79539
	CCDC14	6.31872	6.28679e-06	-2.26041		6.29323	2.21979e-08	2.18026
	CCDC141	5.06108	1.35794e-05	-2.19815		5.02855	9.21474e-07	-1.7178
	CCDC144A	6.17952	0.00190268	-2.85233		6.27953	0.00680029	-1.78008
	CCDC43	6.32486	8.64339e-05	-1.38386		6.32481	0.000344609	-2.70971
	CCDC66	6.37551	0.00287781	-1.31617		6.28612	5.0295e-05	-1.35972
	CCNL1	8.40744	2.72306e-08	-2.26417		8.54668	2.29679e-05	-2.22135
	CCR1	7.96698	0.0157527	1.70616		7.98443	0.00640609	-1.90457
	CCR10	5.95258	1.82089e-05	2.018		5.92059	5.43589e-05	2.62596
	CCR2	8.89991	0.00765031	1.35657		9.04218	0.000107796	-1.30913
	CD200R1	6.89215	7.67763e-06	-1.89828		6.8144	1.27802e-06	1.47311
	CD2BP2	6.86007	5.02109e-07	1.57918		6.81887	2.34083e-05	-1.99183
	CD300C	8.53853	0.000135872	1.28394		8.57292	0.000142919	-1.43077
	CD63	7.53157	1.55088e-05	1.40041		7.59576	9.83776e-05	2.23751
	CD69	8.0402	3.02947e-10	-4.36894		7.93789	1.99164e-09	-1.59845
	CDC34	7.14055	5.66328e-09	1.76798		7.1473	6.90522e-09	1.38696
	CEBPB	9.37595	1.9245e-06	1.98075		9.3411	3.80323e-05	1.96418
	CEP85L	6.96338	0.000529809	-1.51337		6.91641	8.23882e-07	-2.08641
	CFAP44	6.03166	0.00034067	-1.56163		5.97154	0.000265658	-2.26251
	CFD	8.48869	0.0035176	1.75134		8.49104	0.00200683	-1.64561
	CFP	8.81643	0.00042318	1.50775		8.88808	6.53807e-05	-1.58406
	CLCN7	7.76605	5.02826e-08	2.20559		7.81925	1.55585e-07	2.80923
	CLEC2D	9.35558	0.000369315	-1.7695		9.27038	6.70992e-05	-3.72198
	CLEC7A	7.24927	4.26673e-05	-2.45721		7.36439	0.00569674	-1.39756
	CMIP	9.03064	4.70251e-05	1.51065		9.05451	9.64572e-05	1.68423
	CNPPD1	8.0751	6.53396e-08	1.88886		7.99452	6.30293e-05	2.0153
	COPG1	8.56253	1.19604e-08	1.68403		8.53038	1.86624e-06	-2.28686
	CORO1B	7.5487	8.90359e-10	3.59082		7.44056	8.43443e-09	-1.71629
	COX5A	9.08954	1.24391e-07	1.71839		9.08088	0.000127757	-2.3246
	CR2	4.93619	0.00138715	-1.48003		4.81841	4.37279e-07	-1.62228
	CREBZF	6.98437	0.00027099	-1.68817		6.97522	2.59948e-05	-1.5698
	CRLF3	8.44837	1.05578e-07	-1.57223		8.47383	0.00018354	-2.19917
	CRYZL1	6.33563	0.000145262	-1.42509		6.34638	0.000351773	2.68149
	CSF2RB	8.02393	1.50126e-05	1.95399		8.04005	2.36236e-05	-2.12568
	CSNK1G2	9.1674	1.49421e-06	1.8196		9.12785	1.55507e-05	1.32246
	CTLA4	5.95881	8.63155e-07	-2.394		5.85341	7.07026e-08	-1.89916
	CTSZ	9.2084	8.84128e-08	2.57001		9.23792	7.9604e-09	-2.21968
	CWF19L2	6.09897	0.000285861	-1.33973		6.07418	3.37949e-05	1.52647
	CXCL16	7.22871	0.000368527	2.72288		7.0571	0.0288554	1.3158
	CXCL8	6.05645	9.02819e-09	-7.31518		6.17643	1.15565e-07	-1.73234
	CYB5R3	8.51822	1.38135e-06	1.71847		8.47628	0.000164698	-1.6509
	CYP2R1	7.21271	2.25242e-05	-1.34946		7.13799	2.54116e-07	1.52187
	CYP2S1	7.06643	0.000186344	1.86999		7.05599	0.00102829	-2.65808
	CYP4F22	5.49392	0.00518789	1.70399		5.49044	0.000397013	-1.33896
	CYTIP	10.1772	8.30631e-05	-1.40969		10.13	6.04162e-06	-2.61091
	DCUN1D1	7.89466	2.5397e-07	-1.92276		7.93466	1.80893e-05	-2.12933
	DCUN1D4	7.46968	1.75312e-07	-1.62195		7.42166	1.04967e-07	-1.36352
	DDAH2	6.37627	1.16966e-05	1.7025		6.46283	7.66323e-08	-2.64631
	DDIT4	6.88104	0.0410787	1.56879		6.43811	0.00369927	-1.5164
	DDX10	6.02614	3.41177e-05	-1.48424		6.02621	8.23117e-06	-1.82548
	DDX47	8.18578	2.13927e-05	-1.56449		8.13541	6.0974e-07	-1.76937
	DLG4	5.85827	4.26595e-06	1.66091		5.85959	6.32926e-05	-1.66873
	DMTF1	8.46686	0.000131705	-1.5662		8.47719	2.44584e-05	-1.41904
	DNAJC10	8.40046	0.00020304	-1.53179		8.37243	0.000164912	1.87367
	DNAJC24	5.73624	0.000149713	-1.41047		5.7049	7.14534e-05	-1.78849
	DNASE2	7.06704	2.5976e-06	1.37284		7.10485	1.58914e-07	-1.67633
	DNTTIP1	8.24339	1.61474e-10	2.34511		8.21858	2.67858e-07	1.68151
	DPH6	6.40013	0.000142503	-1.85957		6.28171	7.98164e-07	1.88845
	DPM1	8.83131	6.16196e-05	-1.53261		8.75815	3.96088e-05	-2.08488
	DPP9	7.40344	2.00487e-06	1.4424		7.38452	3.5973e-06	-2.41425
	DPYSL2	9.12286	0.000880118	1.26687		9.20461	0.000345708	-1.47177
	DRAP1	8.21811	5.13456e-05	1.32723		8.29882	1.49623e-06	-2.23616
	DUSP1	10.7095	0.00455882	-2.36244		10.6428	0.000141816	-1.50533
	DUSP7	9.71746	4.51855e-11	2.55658		9.66378	8.25376e-10	1.84109
	DZIP3	5.97776	0.00310252	-1.47905		5.91941	0.00020077	-1.4893
	EFHC1	5.5867	7.50634e-06	-1.79751		5.62426	1.41138e-06	-2.40049
	EHD3	7.22822	0.00265791	2.1101		7.16363	0.00936029	2.21028
	EMC4	8.99668	0.000152565	-1.53235		8.9467	1.19558e-05	-1.95873
	ENO2	6.51217	0.000178662	-1.37144		6.49125	0.00104544	1.71522
	EPB41L5	5.20478	0.00119107	-1.27728		5.14977	4.7844e-05	-1.71114
	EPN1	6.96725	1.44023e-05	1.35248		6.97976	2.18815e-05	-2.90336
	ERP29	8.35227	0.000438162	1.7035		8.3681	0.000133738	-1.4862
	FAAH2	4.74403	5.00105e-05	-1.67131		4.71031	7.37716e-05	6.73366
	FANCD2	5.81684	3.843e-05	-1.46007		5.80577	9.67453e-06	2.71997
	FAXDC2	7.28654	0.0414687	2.18389		7.46063	0.000282525	-1.67664
	FBXL5	10.0824	0.00302044	-1.47344		10.0479	0.000197761	-2.41488
	FCN1	10.4542	0.000824549	1.28326		10.5979	3.92232e-07	-2.97942
	FCRL1	7.04009	0.000384675	-2.10374		6.91046	2.76847e-09	2.2106
	FGD2	7.92361	0.000327522	1.31344		8.06994	9.70403e-05	-1.2918
	FHL3	7.29578	5.28684e-06	2.41592		7.19595	0.000650821	1.42444
	FIG4	8.02019	7.88887e-05	-1.75345		8.044	0.000506008	1.28671
	FKBP8	8.81865	2.61913e-08	1.95334		8.75846	1.824e-05	-1.45009
	FLII	8.75353	4.89904e-06	1.27813		8.79387	4.92385e-06	2.63319
	FMO5	5.7319	0.00901482	-1.30974		5.71818	0.00253003	-1.54798
	FOS	9.58511	0.000434759	-4.45511		9.85404	0.00824699	-1.69457
	FOXO4	6.95149	2.94595e-05	1.43495		6.98961	1.30334e-05	2.90267
	FURIN	7.47266	3.11095e-06	1.54278		7.45091	9.03934e-06	1.86347
	FUS	9.62696	0.000499126	1.68334		9.62232	3.57242e-05	1.69679
	G0S2	6.09758	4.16742e-08	-2.44867		6.20348	1.72761e-05	2.1762
	GAA	7.38761	0.00155236	1.33694		7.40569	0.00399268	1.99704
	GAB2	7.19227	6.5689e-05	1.53389		7.1961	0.000297647	-1.39444
	GAS7	7.54116	9.33561e-06	1.45447		7.52336	0.00107929	-1.52624
	GBGT1	6.80186	1.78119e-06	1.73028		6.76539	0.000141935	-1.29639
	GCC2	8.37174	9.85317e-05	-1.25921		8.31409	2.01406e-05	-1.38857
	GET3	8.01812	4.00284e-05	1.25931		8.0611	1.17084e-07	-1.72384
	GNA15	7.23599	0.00321257	1.58846		7.25088	0.00251906	1.67763
	GNAZ	7.95678	0.0450381	1.50478		8.02705	0.00744867	1.47498
	GOLGA8B	8.01249	0.0110218	-2.31943		8.05686	0.0102756	1.95884
	GOLT1B	6.95623	1.38613e-05	-1.60503		6.97998	0.000453468	-1.35074
	GPAA1	8.28858	1.841e-09	2.30777		8.14848	1.59235e-05	1.35935
	GPAT3	6.59349	0.0251665	1.37127		6.60041	0.0119457	1.51861
	GPR15	6.88518	0.0303218	-1.67085		6.75925	0.00535712	-1.87785
	GPR174	9.37631	0.000278626	-1.29727		9.33336	0.000591338	-1.77669
	GPR89A	8.00393	0.00380911	-1.73014		7.82735	1.16236e-06	1.47044
	GTF2F2	6.33957	0.00123818	-1.27414		6.32239	0.00210456	-1.48948
	GTF3C3	6.85702	8.45925e-06	-1.46806		6.85334	2.94423e-05	-1.52157
	GZMM	7.86039	1.27635e-06	2.8135		7.64447	0.0032235	-1.6958
	HBD	5.44794	0.0246616	1.71786		6.2029	1.20082e-06	-1.47352
	HCFC1	8.57696	6.94267e-09	1.85122		8.54899	2.65086e-06	1.83813
	HCK	9.54039	0.00175456	1.37986		9.59158	0.000431801	-1.45092
	HECTD3	7.79432	9.4228e-10	1.87445		7.73391	3.66622e-07	1.68201
	HIBADH	6.95758	2.38628e-05	-1.35521		6.94325	1.42136e-05	-1.52803
	HK3	7.36638	0.000564251	1.78136		7.53516	1.49492e-06	-2.08343
	HLA-DOB	6.77949	0.0004327	-1.56264		6.7324	3.49659e-06	-1.73978
	HMOX1	8.28971	1.13963e-05	2.29725		8.16713	0.00192876	-1.39265
	HNRNPA0	7.85924	6.57733e-07	2.24348		7.77086	9.19e-05	1.50906
	HNRNPUL2	9.03224	1.18309e-06	2.07492		8.99128	6.28492e-06	-1.44828
	HSF2	7.09091	1.21644e-06	-1.79477		7.07439	3.43931e-07	-1.71356
	HSPA1B	8.16779	2.26568e-05	2.20157		8.17129	1.87577e-07	-1.53105
	ICOS	7.15377	2.38754e-06	-1.92395		7.08887	0.000105986	1.50007
	IFT80	6.73894	2.79931e-06	-1.92764		6.81706	0.000122449	2.1391
	IKBKG	6.29559	4.16261e-07	2.37259		6.1967	2.78429e-05	1.38878
	IL18RAP	8.00035	0.000907541	-2.03854		7.7986	2.62492e-06	1.61954
	IMPA1	7.28023	4.36047e-06	-1.61466		7.22003	1.81606e-07	2.03024
	INF2	6.8689	0.00231652	1.7793		6.79473	0.0154	-1.42728
	IRF1	9.00142	0.00269983	1.65579		9.03899	0.00175301	-3.37895
	ISOC2	6.58572	0.000428458	1.38151		6.60822	0.00043658	1.6654
	ITGAX	9.26002	0.00018695	1.61842		9.34901	7.21464e-06	-1.57271
	ITM2C	8.45842	0.00185225	1.65323		8.47329	0.0150842	-1.38482
	KCNJ2	6.48875	0.00548116	1.67155		6.52918	0.00620986	-1.96117
	KCTD12	9.36269	4.73185e-05	1.83737		9.35937	0.000252182	-1.42826
	KIAA0513	7.72075	0.000127331	1.62428		7.7695	4.35654e-05	2.39658
	KIAA0825	5.93439	0.00136019	-1.45637		5.92306	7.73237e-05	1.85451
	KIAA0930	8.5654	2.7249e-06	1.88992		8.57153	6.25261e-06	1.28033
	KIAA1109	8.63989	2.95983e-05	-1.43229		8.65856	1.72923e-05	-1.53799
	KIAA1328	5.53517	0.00462555	-1.35004		5.44358	0.000137758	-1.34569
	KIF3A	5.40807	0.000507171	-1.28132		5.31212	0.000118398	-1.31432
	KLF16	7.58131	3.32132e-06	1.54358		7.5833	1.35856e-05	-1.57701
	KLHDC2	7.8414	4.24202e-08	-2.0594		7.8099	1.45365e-07	1.6449
	KLHL7	6.19007	0.000111126	-1.56433		6.10632	1.29072e-05	1.52878
	KLRC4	7.40355	0.00763472	-2.1032		7.23477	0.000116041	1.46703
	KLRC4-KLRK1	10.4405	0.00205552	-1.39476		10.3678	0.000199902	-1.62555
	KLRG1	8.82222	0.0172654	-1.59888		8.70041	0.000654857	-1.52065
	KPNA5	7.17144	0.000204507	-1.37801		7.06505	9.16693e-07	2.27672
	L3HYPDH	6.46181	7.86459e-06	-1.49406		6.46717	4.18002e-06	-1.90023
	LAMTOR2	6.47673	4.99747e-06	1.75833		6.41756	0.000144261	2.13748
	LDHB	10.4472	0.000456254	-1.82283		10.45	0.000338061	-1.31354
	LFNG	8.33684	1.07536e-07	2.31752		8.31557	1.57817e-06	-1.87551
	LGALS1	10.1173	1.25148e-06	1.68116		10.1448	6.39824e-06	-4.13505
	LGALS9	6.43586	0.00672888	1.58578		6.50701	0.000120232	-3.09003
	LGALS9C	8.97301	2.79824e-06	1.69897		8.99036	9.65754e-05	1.31669
	LILRA1	9.82542	5.02642e-05	2.08076		9.75354	0.00308109	1.52971
	LILRA2	8.31284	0.000792961	1.85673		8.27179	0.00701956	1.73878
	LILRB1	8.2618	6.25837e-05	1.76387		8.32244	4.1473e-05	1.46486
	LILRB2	9.59227	0.000109982	1.93336		9.59514	0.000435834	1.52293
	LILRB3	9.59978	1.23428e-06	2.07476		9.63446	2.20671e-05	1.62152
	LILRB4	7.56217	0.00399438	1.54043		7.66545	0.00079182	1.39168
	LINS1	7.19456	6.7285e-05	-1.43907		7.16135	3.05713e-05	2.18258
	LRP1	9.61879	0.00137315	1.55611		9.69367	2.44946e-05	-3.37284
	LRRC25	8.99983	1.5106e-07	2.77382		8.97866	1.39871e-06	1.77353
	LTA	6.22611	0.00020409	-1.63252		6.13773	6.31607e-07	-1.50761
	LTBR	7.6078	0.000185724	1.64849		7.67213	0.000250192	-1.85815
	LTV1	6.60208	8.42367e-05	-1.41227		6.6122	4.56626e-05	-1.45845
	LUC7L3	7.98019	3.05781e-05	-2.0769		8.06365	3.31024e-05	1.35948
	LY6E	8.16701	9.24861e-05	1.2793		8.27504	1.60566e-06	-2.39064
	LY6G6F	6.48396	0.00185897	2.95261		6.59825	0.000261523	-1.35638
	MAFB	7.7173	1.49098e-06	2.1488		7.75559	1.8648e-05	-1.38649
	MAP2K3	7.84699	1.75145e-08	1.93405		7.86837	2.22495e-07	-1.35932
	MAP3K11	8.06463	0.000144501	1.26202		8.15381	3.00383e-06	1.83754
	MAPKAPK3	8.56606	1.45027e-06	1.66325		8.55297	5.17738e-06	-1.37157
	MAST3	8.65519	2.18217e-06	1.62921		8.60492	0.000198728	1.4897
	MBD4	7.89102	4.61238e-05	-1.32767		7.8788	7.85362e-06	-1.63044
	MED16	7.49867	3.49238e-07	1.76777		7.46284	3.76272e-06	-1.38927
	METTL15	6.19273	0.00246323	-1.33415		6.15516	0.000280075	1.47935
	MFN1	7.06544	8.55997e-05	-1.3167		7.00216	1.31948e-05	-1.43388
	MFSD8	7.7731	0.000529855	-1.30902		7.72385	1.97021e-05	1.54616
	MIGA1	6.91704	7.12373e-05	-1.38156		6.91639	1.85769e-05	1.47049
	MINDY3	6.66525	6.67812e-06	-1.55132		6.70804	0.000529144	-1.71381
	MIOS	7.57799	6.96038e-05	-1.35945		7.57824	9.07257e-05	-2.65459
	MLEC	7.93025	1.65176e-09	2.26982		7.79791	1.7765e-05	-1.71105
	MOB4	7.33765	0.00557024	-1.28417		7.19753	2.01797e-05	1.57634
	MORF4L2	6.4048	0.000147498	-1.40847		6.37504	3.96388e-05	1.77939
	MPL	6.31956	0.034513	1.75075		6.39222	0.00177394	2.34665
	MRPL11	7.43683	1.09079e-05	-1.52416		7.42234	2.90066e-05	-1.67025
	MRPL9	7.95803	6.27587e-05	-1.30785		7.88465	2.59502e-07	-1.36439
	MS4A1	9.54309	0.0199728	-1.25942		9.49644	0.0010282	-2.0776
	MS4A4A	5.47156	0.00249695	1.97636		5.37263	0.0316637	-1.47581
	MT2A	10.6365	0.00038979	1.82899		10.6289	0.00148677	1.96169
	MTM1	6.91939	5.45354e-05	-1.63051		6.95046	4.4788e-05	1.75
	MTSS1	8.38748	3.1917e-05	1.76491		8.31489	5.99318e-05	-1.63274
	MTX3	6.16253	0.00407229	-1.41542		6.06145	0.000367673	-1.52297
	MYDGF	7.38963	0.00035305	1.33478		7.51069	2.44149e-06	-1.64558
	MYEF2	5.56654	0.000311191	-1.49112		5.51966	6.258e-05	-1.48805
	MYNN	6.26274	4.88804e-06	-1.33432		6.24284	1.429e-05	-1.72335
	MYO1G	9.37013	1.45389e-06	1.6552		9.37428	1.57997e-08	-1.4422
	MYSM1	8.54855	4.01077e-06	-1.82842		8.55583	2.90624e-07	1.75977
	NAE1	7.18895	1.3846e-05	-1.35243		7.15581	2.24383e-05	-1.65946
	NAGA	8.7674	0.00102339	1.48348		8.76481	0.00330721	-1.8693
	NDST1	7.97023	0.00528562	1.52954		7.96383	0.00472399	-1.2995
	NEDD8	8.65668	4.44436e-05	-1.68565		8.70798	1.61418e-05	1.93067
	NELFB	8.3478	4.07963e-07	1.89428		8.30902	2.11006e-05	1.69675
	NELL2	7.95956	9.00271e-05	-2.09599		7.77324	2.70441e-05	1.80279
	NEU1	7.22208	1.52348e-05	1.35307		7.24852	3.19428e-06	1.53834
	NFIC	7.26812	1.70263e-08	1.72781		7.24987	2.5623e-08	1.86407
	NID1	6.44788	0.0227129	1.80939		6.51906	0.00221667	-1.54993
	NKTR	8.12497	7.35348e-05	-2.43508		8.18217	3.99128e-05	-1.56849
	NLRP12	7.74267	0.00104343	1.48377		7.73585	0.000387298	1.65443
	NOC2L	7.45222	1.87724e-07	1.83816		7.47566	4.79692e-09	-1.96408
	NOP58	8.4543	1.80899e-05	-1.2798		8.36897	2.04637e-07	2.1014
	NOSIP	8.10926	0.00206033	1.78885		8.07478	0.00324572	-1.45114
	NPHP3	6.88748	2.35821e-05	-1.49051		6.91057	6.55881e-05	-1.72157
	NPHP3-ACAD11	6.00049	0.000287418	-1.97453		5.96856	5.26067e-05	1.77915
	NR2C1	7.14002	1.44108e-06	-1.71287		7.1157	1.68175e-07	-1.36495
	NR4A2	5.86864	2.3276e-05	-3.80582		5.81909	3.5372e-06	1.35915
	NSUN6	6.42307	4.2947e-06	-2.18381		6.35879	7.74251e-07	-1.38318
	OAZ2	7.44714	4.56089e-06	2.10004		7.37436	0.000278087	-1.3368
	ODR4	6.7535	3.89453e-06	-1.61513		6.76518	0.000283864	-1.77489
	OFD1	7.09578	0.000456137	-1.58968		7.03414	4.02519e-05	-1.51534
	OGT	9.70523	1.99759e-05	-2.06317		9.71817	1.33399e-05	2.20961
	OR2W3	7.76946	0.0491563	1.51641		7.96691	0.000548804	-1.68706
	OSGEPL1	5.67914	1.8327e-06	-1.83355		5.60523	5.31052e-07	1.56297
	OXSM	5.98574	0.000421982	-1.26323		5.96354	7.02716e-05	-1.40591
	P2RX1	7.83514	0.0081865	1.51854		7.87784	0.0014856	-1.47821
	PAPSS2	6.31725	0.00199503	2.13013		6.27494	0.00389814	-1.92919
	PARP15	8.26678	0.00952975	-1.64506		8.17318	0.000389402	2.16565
	PAXBP1	7.32879	4.5973e-08	-1.81258		7.36102	3.96542e-07	-1.40885
	PBX2	8.63808	1.0919e-05	1.51374		8.61858	3.09416e-05	1.34042
	PCID2	7.18954	8.87517e-05	-1.37321		7.18365	8.59893e-05	1.36491
	PCSK6	6.15881	0.0265266	1.34076		6.28251	0.000923816	-1.2753
	PCTP	7.68491	0.000120844	1.82141		7.65294	0.000350016	2.66577
	PDE3B	7.99346	0.00201824	-1.28518		7.87057	0.000197183	-1.4838
	PEA15	9.12504	0.000347434	1.85695		9.14869	5.03963e-05	1.50857
	PEAK3	6.05032	5.05093e-07	1.72574		6.0416	5.45699e-05	-2.50381
	PEX3	6.62014	2.59979e-05	-1.29539		6.5239	5.06606e-08	1.44753
	PFDN6	7.79344	3.39143e-05	1.27454		7.8005	1.56628e-07	1.53974
	PFKL	8.24965	3.62822e-07	1.60208		8.26851	2.1535e-07	1.31568
	PGAP1	4.77914	1.99663e-05	-1.59795		4.80785	0.000403441	1.65791
	PGLS	6.74122	0.0004338	1.39955		6.7797	9.40849e-05	1.26559
	PGM3	5.83709	0.000855306	-1.38018		5.80606	0.000311698	-1.28786
	PIBF1	6.6748	0.00024296	-1.33214		6.66034	2.93366e-06	1.39831
	PIGF	6.37934	1.2205e-07	-3.81579		6.44601	3.92227e-06	-1.95421
	PJA2	8.69648	4.01299e-07	-1.29526		8.69451	1.31273e-05	-1.75788
	PLAGL2	7.79329	0.000558747	1.27912		7.81805	0.000125166	-2.03879
	PLEKHO2	8.19954	1.8339e-05	1.59542		8.29208	1.02764e-06	-1.31066
	PLIN3	7.51634	4.53191e-05	1.91097		7.44276	0.00149959	-1.53359
	PLOD1	7.4826	0.0035143	1.34284		7.4795	0.00313783	-1.55147
	PLOD3	7.45871	3.06276e-07	1.41932		7.50337	2.57507e-08	-1.68983
	PLXNB2	9.14657	0.000195032	1.39123		9.29789	2.9812e-06	1.4612
	PLXND1	7.67289	5.64344e-07	1.56778		7.6278	0.00141249	1.44323
	PMAIP1	6.32885	0.000235233	-2.09539		6.39386	0.000630366	-1.48485
	PMPCB	8.5743	1.53005e-05	-1.34544		8.48199	1.1055e-06	1.31298
	PNISR	8.53788	2.49392e-07	-2.48754		8.59703	2.80593e-09	1.56993
	PNN	7.96964	1.44809e-07	-2.16368		8.03675	2.85781e-07	-1.62808
	PNPLA6	7.49488	6.38301e-05	1.36788		7.58463	4.26576e-07	-1.33229
	POC5	6.97698	0.000278626	-1.52624		6.92703	4.02881e-06	-2.4934
	POLI	7.44463	0.000307738	-1.32999		7.41869	7.08527e-05	-1.66669
	POR	7.66504	4.72002e-08	1.77937		7.67947	2.65113e-08	-1.52106
	POT1	6.63755	6.97031e-06	-1.64842		6.57706	2.92216e-09	-2.00464
	POU2AF1	7.0785	9.12771e-05	1.60953		7.04627	0.0158986	-1.95807
	PPDPF	8.86965	2.5383e-06	2.46021		8.78453	0.000188264	-2.31839
	PPM1K	6.40534	0.000117642	-1.48932		6.26819	1.00498e-06	-1.30442
	PPP3CC	8.12176	3.40836e-05	-1.36833		8.12515	0.000597804	1.82067
	PPP6R1	9.20533	0.000236258	1.28889		9.21825	0.000104459	-1.75515
	PPT1	10.0017	0.033411	-1.55992		9.90448	0.0023119	1.3582
	PRDX5	7.90749	2.13195e-06	1.67839		7.95007	2.89537e-08	-1.29806
	PRKCSH	10.0984	2.20501e-09	1.71233		10.0334	3.07128e-06	1.5815
	PRPF19	8.76149	2.15616e-06	2.01096		8.74305	9.10154e-07	-1.53689
	PRPF39	6.5062	4.38394e-05	-1.45685		6.49415	1.15053e-05	-1.47908
	PRPF4B	8.06907	2.55351e-07	-2.07034		8.19125	0.000154479	-2.06688
	PRRC2A	9.81505	0.000188644	1.529		9.84633	0.000407829	-1.86438
	PTAR1	8.84054	2.39191e-05	-1.46085		8.77557	9.03876e-08	-3.28689
	PTCD3	8.51463	7.53905e-07	-1.51409		8.54131	7.00096e-06	-1.99489
	PTGS2	6.36653	0.000176121	-4.04393		6.31245	9.53322e-05	-1.46926
	PYCR2	7.70313	1.27731e-05	1.74295		7.67776	6.01328e-05	-1.50682
	PYROXD1	7.82399	2.67096e-05	-1.91222		7.75198	4.26297e-06	-1.34903
	QSOX1	7.46138	5.32263e-06	1.46297		7.44829	0.000236925	-1.52262
	RAB18	8.13693	4.74498e-07	-1.75752		8.17862	5.08668e-05	-1.42386
	RAB20	5.52738	0.00194876	1.31222		5.53113	0.00389385	-1.75384
	RAB35	8.06617	4.09452e-06	1.77554		8.06233	5.52921e-06	-1.47873
	RABGGTB	7.21197	2.3348e-05	-1.50086		7.16711	7.00743e-05	-1.66213
	RANBP6	7.35127	1.21893e-05	-1.27993		7.29305	1.04366e-05	-2.00369
	RAPH1	5.36452	0.000506399	1.35519		5.56415	5.70452e-07	1.49023
	RARA	7.66083	8.54556e-06	1.57119		7.69216	5.18838e-06	1.54449
	RARS2	7.30874	2.38771e-05	-1.31413		7.30104	6.0171e-05	-2.09217
	RASGRP4	7.80705	0.000820319	1.53423		7.78246	0.00542271	-1.32208
	RBM25	8.77522	4.49527e-07	-1.51332		8.79389	4.84517e-06	-2.12074
	RBM39	9.96964	2.40755e-06	-1.60668		9.99911	2.8203e-05	1.68819
	RBM41	5.73304	0.00017744	-1.41864		5.72589	0.00053963	-1.30832
	RCC2	8.76621	3.23214e-06	1.29498		8.7759	1.76601e-06	-1.73709
	RFESD	4.4543	0.00570214	-1.58238		4.29287	5.9463e-05	1.53664
	RGS1	4.54751	1.73778e-06	-4.92273		4.62654	2.62436e-05	-1.58065
	RGS2	10.0446	0.000192309	-2.26965		9.92113	3.55168e-06	-1.9772
	RGS6	4.97526	0.0463541	1.59902		5.02175	0.00736446	1.42112
	RIC3	5.08088	0.00322458	-1.30105		4.96883	0.00020394	1.50747
	RILPL2	8.01255	3.49024e-06	1.63839		8.00971	2.48031e-06	-1.49846
	RIMKLB	5.38997	4.14489e-05	-2.06115		5.46513	0.00139385	1.55685
	RIN3	8.55644	2.84317e-06	1.45903		8.53681	1.50511e-05	-1.54507
	RIPOR1	7.18087	8.21363e-07	1.56525		7.21222	4.01927e-06	-2.09621
	RNF40	7.10622	4.61577e-08	1.84306		7.05888	2.52571e-07	-2.08875
	RNF44	7.62036	2.06707e-05	1.5568		7.58456	5.92886e-05	-1.70412
	RNPC3	8.69939	0.00591109	-1.48038		8.70677	0.000458926	-1.42343
	RNPEPL1	8.66008	2.33841e-05	1.77178		8.66676	2.60515e-05	-1.45044
	RPGRIP1L	4.15833	0.00178711	-1.32902		4.16139	0.00876015	-1.46653
	RPS13	11.7038	7.39326e-05	-1.81684		11.647	2.73913e-05	-2.15006
	RPS7	8.73102	1.16783e-05	-1.46052		8.73706	0.000306573	1.74675
	RRAS	8.54082	0.000333063	2.09774		8.55104	7.76126e-06	-1.6876
	RXRA	8.42555	2.84921e-06	1.92609		8.47832	3.27694e-06	-1.37137
	SAMD3	7.92093	0.00302118	-1.58706		7.83939	0.000528627	1.49932
	SART1	6.8812	0.000156319	1.39494		6.93415	1.4457e-05	1.58042
	SCML1	5.45995	0.00397507	-1.48428		5.475	0.00827914	1.6135
	SDCBP	9.95709	0.00455601	-1.48431		9.93778	0.00344539	1.32862
	SEC61G	6.53119	1.00232e-06	2.5404		6.44624	0.00479743	1.55976
	SECTM1	8.67442	0.00649268	1.47502		8.82465	0.000683688	-1.27427
	SELENON	7.82411	1.05858e-07	1.96339		7.79346	6.05313e-06	-2.0564
	SENP7	7.16788	0.000166161	-1.51524		7.14089	1.45364e-06	1.33992
	SERTAD3	5.9096	1.30072e-05	1.87022		5.86232	0.000559821	1.56255
	SF3A2	8.25713	1.46445e-07	1.82087		8.20093	8.45395e-06	1.55685
	SF3B1	10.4539	2.61016e-09	-2.14506		10.4939	2.27082e-08	2.45316
	SGK1	6.46364	0.00384899	-1.84695		6.51881	0.0179566	-1.4917
	SH2D1A	7.70546	0.00073529	-1.39837		7.55751	3.66148e-05	1.37697
	SH3BGRL3	8.2392	1.53486e-06	1.38053		8.23598	6.93586e-06	-1.34484
	SHC1	7.71868	1.81188e-06	1.30688		7.72686	7.87759e-08	-1.27893
	SHKBP1	8.7748	1.09885e-07	1.492		8.75927	2.46874e-06	8.6417
	SHPRH	7.39821	1.43829e-05	-1.35486		7.38783	1.22759e-05	-1.53905
	SIDT2	9.09453	6.57447e-05	1.70807		9.09978	0.000337111	-1.88316
	SIGLEC14	7.28718	0.00132736	2.67824		7.22968	0.00496196	-1.36918
	SLAMF8	5.89774	0.0231307	1.28894		5.9586	0.00930362	1.61129
	SLC18B1	6.30784	0.00096815	-1.76982		6.24969	0.000182108	-1.51806
	SLC25A36	6.82865	4.87808e-06	-1.68081		6.81817	1.87416e-05	-1.74507
	SLC27A3	7.08663	5.52198e-06	1.38018		7.15556	1.98874e-06	-1.30824
	SLC31A2	8.37285	1.89648e-06	2.14042		8.38115	0.000300685	1.43853
	SLC35A3	6.67299	0.00017966	-1.37001		6.66593	0.000863927	-1.49166
	SLC35D1	5.98745	4.51226e-05	-1.39199		5.86039	9.28656e-07	-1.30757
	SLC37A2	7.1763	1.83309e-05	1.94218		7.20055	0.000399511	-1.60209
	SLC43A2	8.35968	6.50786e-08	2.08395		8.36774	3.36118e-06	1.39053
	SLC46A1	5.64227	2.26521e-05	1.52557		5.63591	8.49159e-05	-1.92473
	SLC46A3	7.52313	7.58014e-06	-1.57707		7.46488	6.69007e-06	-2.13465
	SLC66A2	6.94439	5.65726e-05	1.30899		6.95744	9.35467e-05	-1.657
	SLC7A5	6.62511	1.659e-05	1.63647		6.65742	0.000475203	2.09276
	SNN	8.45335	5.24709e-05	2.31858		8.50561	8.17533e-06	1.55348
	SNRNP25	7.13217	3.2662e-07	2.46242		7.01694	0.00249334	-1.46428
	SNRPA1	5.81435	0.000271662	-3.18844		5.90826	0.00130557	-1.28917
	SNRPG	7.3977	6.95319e-05	2.26069		7.29047	0.00607329	-1.3859
	SPI1	9.10932	1.40034e-05	1.27512		9.21223	1.68821e-06	2.4032
	SPICE1	6.1198	1.37973e-05	-1.81901		6.03326	9.7486e-09	-1.75041
	SPNS1	8.15078	2.79887e-06	1.40261		8.19283	2.14979e-06	-1.37397
	SRF	8.34238	4.57715e-07	1.52264		8.33043	9.8477e-06	1.74982
	SRSF11	10.224	6.18043e-06	-1.3089		10.2057	3.91886e-07	-1.52009
	ST13	9.05845	1.55491e-08	-1.68037		9.06136	3.00409e-08	-1.3575
	ST14	6.85494	0.000141019	2.6169		6.72964	0.00815752	1.65834
	STAG1	7.01384	1.97226e-06	-1.32665		6.98695	9.59221e-07	-1.63622
	STARD8	5.60341	7.62539e-05	1.87755		5.56373	0.00131557	-1.92331
	STN1	6.75341	3.89883e-06	-1.37978		6.65207	1.46973e-07	-1.84068
	STX17	7.59879	1.72441e-06	-1.60698		7.5883	1.24532e-06	-1.64227
	SUPT20H	8.90459	1.57416e-05	-1.26704		8.87316	5.41898e-06	-2.21516
	SUPT7L	7.86938	1.50848e-06	-1.39169		7.87198	2.5521e-05	-2.51921
	SWT1	5.76029	0.000151703	-1.39872		5.76907	0.00010046	-2.39911
	SYNE3	7.21529	0.000100603	1.37289		7.20147	0.000559465	-1.33998
	SYNJ2BP	7.06534	0.000118387	-1.27591		6.9994	0.000204113	1.63662
	TAF1D	8.07787	3.08762e-06	-1.51907		8.10321	1.76163e-06	-3.2435
	TARBP1	6.44778	1.06203e-05	-1.82712		6.37839	9.69983e-08	-1.66849
	TBCK	8.11669	3.82825e-05	-1.39343		8.12106	5.29538e-06	-1.30949
	TCF7L2	7.48201	0.0135221	1.25801		7.59901	5.96665e-05	-1.42466
	TCN2	6.26387	0.0317718	1.39498		6.34147	0.0224817	1.43564
	TENT5A	7.6741	4.89546e-06	1.49479		7.69813	6.57417e-06	2.30515
	TGFB1	9.65205	1.647e-06	1.42689		9.69037	8.72851e-07	1.69471
	TGM2	5.8376	0.00199475	1.52339		5.97755	1.56169e-05	1.60933
	THADA	7.70975	0.000145551	-1.49164		7.72058	7.59193e-05	1.50277
	THEMIS	8.55666	0.000226002	-1.67381		8.42941	2.03798e-05	-1.57263
	THOC1	7.19052	3.63077e-06	-1.60102		7.20997	9.27635e-07	-1.51089
	TIA1	9.29472	1.11707e-07	-2.29123		9.39911	3.46629e-05	-1.33912
	TIMP2	8.46951	0.000435305	1.42812		8.46489	0.00264552	1.30551
	TKT	9.53249	5.29648e-05	1.40927		9.55631	3.6906e-05	2.06109
	TLN1	10.2847	6.89081e-05	1.51882		10.3239	6.92551e-06	-1.31261
	TMEM129	6.92399	1.72724e-06	1.30924		6.92497	6.71052e-07	1.45605
	TMEM161B	8.4434	1.62759e-06	-1.69919		8.43841	6.92237e-07	2.2251
	TMEM229B	6.38951	3.77181e-06	2.63896		6.2859	6.41807e-05	2.03046
	TMEM71	9.23032	4.95329e-06	-1.5709		9.11352	2.1864e-09	-1.69307
	TMPPE	6.90201	6.775e-05	1.4205		6.88387	0.00018005	-1.35466
	TMX3	6.58151	1.64281e-06	-1.41185		6.58542	3.37299e-05	-1.35343
	TNF	6.47173	5.51368e-06	2.20114		6.40305	0.000198929	-1.4976
	TOLLIP	7.71753	1.79565e-06	1.40434		7.69797	8.80677e-05	1.5055
	TPD52L2	8.04765	3.54008e-05	1.56508		8.00533	0.000120349	2.05364
	TPPP3	6.62608	0.00293972	1.56665		6.67212	0.00153384	-1.53825
	TRAT1	10.0144	0.000357463	-1.3179		9.82047	0.000164643	1.42296
	TRIM21	7.25466	0.000324365	1.6203		7.21304	0.00214499	-1.3751
	TRIM22	9.38234	7.04263e-06	-1.72811		9.39939	0.000448909	-1.37442
	TRIM23	6.01056	0.000596623	-1.32341		5.95998	6.05418e-06	-1.51179
	TRIM26	7.18607	5.23132e-07	1.54922		7.15375	3.81725e-05	1.96252
	TRIM5	7.23788	9.60212e-05	-1.47353		7.23127	0.000104158	-1.74898
	TRIM6	5.44374	0.000646456	-1.65057		5.42882	0.00138448	1.81616
	TRMT11	5.81016	1.17992e-05	-2.04602		5.77241	2.90325e-09	-4.39771
	TRMT13	7.43461	0.000147324	-1.44924		7.39362	6.77856e-06	1.29028
	TSEN15	7.4261	1.31246e-05	-1.30079		7.42785	1.8486e-05	-3.33385
	TSPAN33	7.75506	0.0411444	1.40166		7.92607	0.000169595	1.90793
	TTC13	8.42806	1.9763e-05	-1.55283		8.43437	2.26855e-05	-1.48985
	TTC14	8.0117	2.27348e-06	-2.26382		8.02143	5.59276e-07	-2.1937
	TTC21B	6.34557	0.000199739	-1.57489		6.34608	0.000180624	1.7056
	TTN	5.83247	1.90044e-07	-3.0779		5.83722	8.65201e-08	1.71559
	TTYH3	8.02449	1.84055e-08	2.56942		8.033	3.4716e-07	-1.64179
	UBALD1	7.44244	1.32059e-05	1.26167		7.44303	8.74366e-06	-1.4109
	UHRF2	8.15782	6.39866e-07	-1.84341		8.20379	3.07776e-06	-1.46766
	UNC93B1	8.1778	5.80263e-07	1.53518		8.22384	9.60661e-07	-2.04095
	UPF1	7.86362	4.10026e-07	1.4477		7.83939	1.39467e-06	-1.73398
	UQCRC2	9.36234	0.000112522	-1.41442		9.35274	7.50458e-06	-1.62042
	USF1	8.20164	0.000136139	1.35152		8.23921	3.28404e-05	1.43568
	USP12	5.37998	0.00110663	1.68797		5.32883	0.0125724	-1.30416
	USP16	8.22574	2.397e-05	-1.27089		8.16855	7.23615e-07	1.33352
	USP47	7.37953	7.07402e-07	-1.36911		7.37598	2.18763e-06	-1.96904
	USP53	7.10949	0.0179241	-1.55036		6.95416	0.000480256	-1.49252
	USP8	8.06825	0.000256174	-1.50759		8.00568	1.97217e-05	1.62567
	UXT	9.52233	0.000354028	-1.35836		9.49121	7.62077e-05	-1.56417
	VAMP8	10.3553	3.19833e-08	1.8879		10.3246	5.01958e-07	1.69122
	VDR	6.17906	0.00010358	2.08248		6.27501	1.21843e-06	-1.267
	VKORC1L1	7.00057	0.000219735	1.30829		7.01149	0.0004294	-1.88844
	VPS13A	6.78505	1.99033e-05	-1.89804		6.79297	4.78917e-05	-1.65973
	VPS18	6.69993	1.45481e-08	1.75421		6.67365	1.16728e-07	-2.1885
	VPS45	8.28056	0.000112296	-1.29892		8.2725	0.000100674	1.38418
	VSIR	8.88616	7.58014e-06	1.46928		8.8963	1.32313e-05	7.546
	WAS	8.58779	4.88776e-09	1.79195		8.54521	2.2675e-06	-1.45292
	WDR19	5.35782	8.16933e-06	-1.83727		5.32716	2.85123e-05	1.60114
	WDR33	8.33883	7.72892e-06	-1.49805		8.3398	1.7551e-05	-1.76416
	WDR75	8.27702	2.8503e-05	-1.45497		8.15181	5.08988e-07	-1.52241
	WDR81	6.84573	2.19241e-06	1.38		6.84665	4.90807e-05	-1.40316
	XRN2	8.16061	5.5216e-06	-1.66912		8.20438	0.000198969	-1.59514
	YBX3	9.25814	0.00150902	1.53201		9.24194	0.00254114	-1.38587
	YIF1B	7.18329	4.20137e-06	1.75335		7.12843	0.000227118	-1.50443
	YIPF4	8.53906	3.71413e-06	-1.82971		8.61419	0.00125453	-1.5977
	ZBTB7A	8.18338	1.29984e-06	1.57567		8.19028	3.82251e-06	1.44098
	ZDHHC6	8.00339	2.88532e-07	-2.61712		7.98945	2.94101e-07	1.38665
	ZFAND1	7.66474	4.42356e-07	-2.20059		7.57497	5.65214e-10	-1.89084
	ZFHX3	6.77599	3.93491e-09	1.67769		6.7527	3.80791e-06	1.6525
	ZMAT1	6.89248	7.05119e-06	-2.69526		6.84971	1.28556e-06	-1.94129
	ZMIZ1	8.03271	3.03389e-09	1.98773		8.02115	1.87177e-07	1.2824
	ZNF131	7.68243	2.4812e-07	-1.60599		7.57305	2.4804e-08	-2.38133
	ZNF141	7.96362	0.000102611	-1.30037		7.8767	1.83954e-06	-1.25739
	ZNF248	5.03434	0.000318116	-1.29211		4.93364	2.89939e-06	-1.55256
	ZNF266	7.82252	0.00103054	-1.52574		7.76754	0.000482222	1.56748
	ZNF267	7.49542	5.79434e-06	-1.81111		7.54131	0.000640311	1.32012
	ZNF296	6.57776	1.16273e-05	1.3041		6.58017	3.72445e-05	1.74925
	ZNF385A	8.21222	5.74814e-07	2.17208		8.2385	5.19638e-06	1.33447
	ZNF449	5.17957	0.000234395	-1.50792		5.10627	1.2072e-05	-1.59106
	ZNF616	5.18787	0.00160605	-1.29942		5.15626	0.000793304	1.8765
	ZNF678	5.79307	0.000161237	-1.31408		5.77674	0.000270234	-2.92869
	ZNF680	6.06599	0.00369837	-1.27675		5.94377	1.38878e-05	-1.45871
	ZNF721	8.05627	2.65468e-05	-1.34002		7.93666	1.79854e-05	-1.52225
	ZNF808	8.19049	0.00111282	-1.38202		8.14881	0.000280833	-2.01868
	ZNF83	7.05379	0.000979713	-1.85181		7.05487	0.000203308	-1.60623
	ZNF865	6.56525	2.66366e-06	1.73494		6.50091	0.000934103	-1.2966
	ZRANB2	8.53458	1.90772e-08	-2.25461		8.55343	7.82575e-07	-2.05506
	ZYX	9.58563	1.92987e-08	1.95943		9.56729	4.3609e-06	1.27786
	Abbreviations: DGs, differential expression genes; d1pm, day 1 post meridiem; d7, day 7; FC, fold change.
