# Supplementary material for: Establishing a prediction model of severe acute mountain sickness using machine learning of support vector machine recursive feature elimination
Source: Sci Rep. 2023 Mar 21;13:4633. doi: 10.1038/s41598-023-31797-0 (PMC10030784; doi:10.1038/s41598-023-31797-0)
Supplement: Supplementary file 3 — Supplementary Table S2. [file 41598_2023_31797_MOESM3_ESM.xls]

## Sheet: Table S2
	Table S2 The timeline expression of all DGs across baseline, d1pm and d7
	Genes	Baseline	D1pm	D7	D16	Post7
	ABCA3	5.34305	5.55343	5.39857	5.35305	5.2647
	ABHD14A	7.24831	7.4492	7.25072	7.18888	7.18569
	ACADS	6.09962	6.33161	6.23294	6.15386	6.13201
	ACO2	8.41557	8.60769	8.56241	8.50044	8.45601
	ACOT8	6.64599	6.84024	6.77105	6.67556	6.60873
	ACTN4	10.5456	10.809	10.7007	10.5784	10.5486
	ADGRA2	5.62961	5.83419	5.79367	5.6634	5.59587
	ADGRE2	8.93408	9.1149	9.01766	9.09785	8.93412
	ADORA2A	6.7374	6.97353	6.76083	6.62335	6.68339
	AGAP2	7.17066	7.3738	7.20705	7.0618	7.0999
	AGTRAP	8.26972	8.53188	8.3954	8.27021	8.21094
	AIF1	9.54328	9.82794	9.7747	9.64874	9.55134
	AKNA	8.57947	8.77808	8.65467	8.48485	8.508
	AKR1B1	8.81908	9.01058	8.78516	8.83679	8.86268
	AKT2	8.54132	8.77207	8.66743	8.53193	8.51611
	ALDH3B1	7.57445	7.79272	7.78219	7.6522	7.54268
	ANPEP	8.7598	8.99155	9.01394	8.79967	8.77181
	AP3D1	8.45254	8.66872	8.6796	8.45503	8.38007
	ARF6	9.57403	9.77519	9.6933	9.56624	9.52365
	ARHGAP1	9.27134	9.59228	9.43057	9.33382	9.27763
	ARHGAP27	7.62784	7.85401	7.81577	7.6762	7.59152
	ARHGAP30	8.30902	8.50331	8.45635	8.30174	8.23905
	ARHGDIA	8.81846	9.06016	9.04822	8.86258	8.76421
	ARL8A	8.44994	8.66823	8.64228	8.46376	8.38092
	ARPC1B	10.7252	11.001	10.9748	10.7405	10.6427
	ARRB1	9.51676	9.73853	9.6999	9.6203	9.47525
	ASB6	7.22167	7.45216	7.30284	7.15487	7.13981
	ATG101	5.76711	6.03721	6.0225	5.77462	5.68629
	ATP1A3	6.43346	6.6923	6.49015	6.41984	6.40914
	ATP6V0C	10.1247	10.3582	10.3391	10.1854	10.1178
	ATP6V0D1	9.60118	9.83109	9.77859	9.72509	9.6651
	ATXN2L	7.46859	7.67244	7.63167	7.43086	7.41713
	AUTS2	5.78796	5.99905	5.81502	5.69496	5.768
	BAG6	7.85281	8.04573	8.0245	7.86916	7.82909
	BCAT1	5.47947	5.68623	5.55991	5.64083	5.51412
	BCAT2	5.83176	6.0906	6.05234	5.87335	5.80661
	BCL11B	8.43546	8.53209	8.37143	8.18319	8.28712
	BCL2	7.6864	7.86596	7.71775	7.45957	7.59341
	BCL3	7.46375	7.79873	7.76708	7.46443	7.46778
	BID	8.56909	8.91775	8.82581	8.68272	8.5405
	BRI3BP	7.39146	7.66749	7.63904	7.53921	7.43904
	BSG	9.21529	9.43711	9.44665	9.2858	9.22385
	BST2	6.72244	7.06278	7.01891	6.76276	6.62247
	C5AR2	6.21335	6.42351	6.35336	6.36533	6.19798
	CACTIN	6.52843	6.74557	6.68845	6.47198	6.42788
	CALHM2	8.13104	8.36173	8.32866	8.23074	8.10792
	CAPN1	7.8824	8.08537	8.08702	7.91116	7.8067
	CAPNS1	9.77486	10.079	9.99567	9.88812	9.80861
	CBX7	7.22628	7.52117	7.27025	7.04837	7.01743
	CCDC124	7.568	7.77946	7.78716	7.59021	7.53182
	CCDC51	4.58564	4.83599	4.68412	4.62772	4.59672
	CCDC71	6.81045	7.06652	6.88883	6.82635	6.83804
	CCDC97	7.95635	8.22901	8.09516	7.9594	7.98653
	CCNK	8.67245	8.87189	8.79384	8.69833	8.69301
	CCR10	5.64884	5.95258	5.92059	5.80185	5.74243
	CD2BP2	6.62238	6.86007	6.81887	6.63517	6.58775
	CD3E	10.3085	10.4212	10.2306	10.072	10.2095
	CD5	9.05781	9.26228	9.08271	8.83217	8.94456
	CD6	8.10913	8.36137	8.16764	7.90589	8.01895
	CD7	8.76387	9.04406	8.84525	8.659	8.74901
	CD8A	9.28811	9.34374	9.2118	9.06255	9.15848
	CDC34	6.87444	7.14055	7.1473	6.89507	6.81672
	CDIPT	8.05068	8.3175	8.2158	8.0305	7.98705
	CEBPB	9.07782	9.37595	9.3411	9.12529	8.99397
	CHERP	7.47601	7.66618	7.66225	7.46682	7.43415
	CIRBP	9.04151	9.23784	9.20774	8.93235	8.89997
	CITED2	8.84347	9.07291	9.02173	8.92209	8.89101
	CLN6	7.46203	7.6841	7.52946	7.6247	7.54976
	CLUH	6.41372	6.63699	6.58658	6.4911	6.45773
	CMIP	8.80326	9.03064	9.05451	8.78162	8.67772
	CMTM3	8.64262	8.95971	8.79431	8.66328	8.64642
	CNN2	9.96118	10.1526	10.0784	9.96259	9.95087
	CNNM4	5.85257	6.06402	5.96333	5.81014	5.75633
	COPG1	8.30906	8.56253	8.53038	8.37871	8.34388
	COPS7A	7.3567	7.56421	7.46375	7.39197	7.37012
	CORO1B	7.00823	7.5487	7.44056	7.11451	7.02051
	COX5A	8.8309	9.08954	9.08088	8.94874	8.87449
	CRAT	6.87984	7.07256	7.06236	6.85645	6.80118
	CREB3L2	7.63654	7.83821	7.73965	7.73241	7.72649
	CTSD	10.2631	10.4745	10.3879	10.3298	10.2839
	CTSZ	8.82157	9.2084	9.23792	8.87411	8.72488
	CXCL16	6.81888	7.22871	7.0571	7.09964	6.93033
	CXCR1	6.163	6.43183	6.15063	6.15551	6.16274
	CXCR2	5.61157	5.80882	5.54681	5.58675	5.60739
	CXCR5	6.11119	6.31289	6.07102	5.87018	5.96398
	CYB5R3	8.25956	8.51822	8.47628	8.26328	8.16541
	DCAKD	7.53957	7.76224	7.56173	7.48738	7.53027
	DEDD2	8.58087	8.77803	8.68218	8.56309	8.52749
	DLG4	5.60827	5.85827	5.85959	5.59179	5.52276
	DNAJC14	6.99159	7.18934	7.04756	6.99993	7.01715
	DNTTIP1	7.89042	8.24339	8.21858	7.97117	7.88365
	DOK3	7.71436	7.90998	7.84568	7.72425	7.71266
	DPP9	7.18634	7.40344	7.38452	7.2014	7.17404
	EHD1	8.1392	8.34171	8.29902	8.06162	8.00063
	EHD3	6.91062	7.22822	7.16363	6.9132	6.79903
	EIF3F	5.00576	5.32595	5.10671	5.15037	5.28375
	EMC10	7.17478	7.3812	7.3251	7.17983	7.16961
	EML2	5.83019	5.99152	6.02455	5.73558	5.69268
	ENSA	4.75625	4.95395	4.82521	4.83829	4.80245
	EPN1	6.76368	6.96725	6.97976	6.80258	6.71621
	ERP29	8.09586	8.35227	8.3681	8.07928	7.99781
	ETHE1	7.30401	7.49683	7.36397	7.33316	7.30319
	FADD	7.40226	7.70992	7.56132	7.41031	7.40399
	FAM78A	8.19737	8.42273	8.34428	8.10884	8.10535
	FAM98A	7.37098	7.57019	7.44815	7.4647	7.50699
	FAU	8.56241	8.77357	8.59922	8.51825	8.51601
	FCGR3A	10.376	10.5756	10.4827	10.5742	10.3948
	FGR	10.0372	10.2299	10.1935	10.0988	10.0107
	FHL3	6.93215	7.29578	7.19595	6.8937	6.84417
	FICD	6.08188	6.32391	6.21302	6.22019	6.23169
	FKBP8	8.52464	8.81865	8.75846	8.50868	8.44484
	FOXO4	6.73551	6.95149	6.98961	6.66167	6.60774
	FURIN	7.24045	7.47266	7.45091	7.26654	7.15972
	FUS	9.3736	9.62696	9.62232	9.30899	9.26903
	G6PD	8.77859	8.97798	8.90838	8.7882	8.79837
	GABARAPL1	7.45467	7.66926	7.53427	7.31496	7.34254
	GAS7	7.32224	7.54116	7.52336	7.32629	7.21837
	GBGT1	6.54143	6.80186	6.76539	6.60878	6.53609
	GLIPR2	9.82341	10.0412	9.91635	9.83618	9.82575
	GNPTG	7.72904	7.94391	7.91814	7.70714	7.5958
	GPKOW	7.03572	7.22797	7.15198	7.03783	6.99734
	GPR132	8.00629	8.25257	8.06441	7.92895	7.97533
	GPSM3	7.44164	7.64731	7.62687	7.42279	7.39217
	GRAP	8.07013	8.23446	8.04763	7.87182	7.91457
	GRB2	8.612	8.81152	8.79905	8.6336	8.55836
	GSK3A	8.40515	8.6672	8.51459	8.42232	8.37295
	GZMM	7.43692	7.86039	7.64447	7.34481	7.33653
	H6PD	6.84387	7.10065	6.96395	6.8321	6.7995
	HBZ	5.11356	5.3104	5.29978	5.16876	5.12731
	HCFC1	8.29832	8.57696	8.54899	8.32009	8.27688
	HECTD3	7.51219	7.79432	7.73391	7.58478	7.55383
	HIPK2	8.61593	8.89256	8.74346	8.68492	8.69372
	HMOX1	7.94394	8.28971	8.16713	8.18131	7.98448
	HNRNPA0	7.52157	7.85924	7.77086	7.44829	7.37963
	HNRNPUL1	9.31893	9.56318	9.47233	9.3172	9.31077
	HNRNPUL2	8.71994	9.03224	8.99128	8.71696	8.63049
	HSF1	7.17532	7.37976	7.35259	7.13424	7.09557
	HSPA1B	7.83642	8.16779	8.17129	7.85166	7.73079
	IKBKG	5.93848	6.29559	6.1967	5.96257	5.87761
	IL10RA	10.2105	10.4487	10.3843	10.1739	10.1524
	IL27RA	7.91071	8.10801	8.04212	7.85853	7.83905
	INF2	6.60109	6.8689	6.79473	6.5087	6.53035
	ISG20L2	7.91954	8.14131	8.0184	7.95141	7.95632
	KCNAB2	9.4087	9.65017	9.48055	9.37712	9.36943
	KCNE3	5.55868	5.78701	5.74306	5.65847	5.49943
	KCTD12	9.08614	9.36269	9.35937	9.21314	9.14264
	KCTD5	7.35725	7.59709	7.48124	7.37379	7.27694
	KHSRP	7.78488	8.0339	7.96718	7.80205	7.78089
	KIAA2013	8.73231	8.9789	8.91913	8.79729	8.74519
	KIR2DL5A	4.2205	4.43366	4.23862	4.2654	4.30463
	KLF16	7.34897	7.58131	7.5833	7.33356	7.19836
	KLHDC8B	5.37193	5.5623	5.48966	5.35749	5.29062
	LAMTOR2	6.21207	6.47673	6.41756	6.23971	6.16289
	LCK	8.82386	8.92055	8.80954	8.61418	8.68242
	LDLRAP1	9.00783	9.10534	8.92057	8.76082	8.88656
	LILRA1	9.51223	9.82542	9.75354	9.7159	9.55013
	LILRA5	8.03573	8.30173	8.18535	8.31151	8.15298
	LPAR5	7.27586	7.49721	7.37824	7.23052	7.24456
	LPCAT3	8.63767	8.87281	8.72327	8.77767	8.71852
	LRP10	8.17009	8.40902	8.31428	8.1581	8.12971
	LRRC25	8.58233	8.99983	8.97866	8.7571	8.54375
	LRRC47	7.21504	7.4342	7.36863	7.20383	7.16286
	MAN2B2	7.92113	8.11712	8.07794	7.90532	7.87101
	MAP2K3	7.55588	7.84699	7.86837	7.59466	7.4793
	MAPKAPK3	8.31571	8.56606	8.55297	8.41162	8.261
	MAST3	8.40997	8.65519	8.60492	8.34876	8.24804
	MDH2	9.56998	9.79817	9.72257	9.67071	9.62962
	MED16	7.23259	7.49867	7.46284	7.19155	7.12439
	MEF2D	7.38795	7.60038	7.47276	7.38089	7.36629
	MEGF9	9.44481	9.66435	9.60733	9.42418	9.41055
	MLEC	7.58861	7.93025	7.79791	7.75793	7.67378
	MLF2	8.72175	8.92356	8.75509	8.73995	8.72562
	MLXIP	8.21527	8.44392	8.34586	8.16296	8.18886
	MON1B	7.3048	7.49693	7.41824	7.30994	7.30209
	MPDU1	8.18889	8.41232	8.33481	8.36502	8.3012
	MRM1	5.85394	6.0866	5.9705	5.8364	5.88695
	MRPS11	8.39188	8.59444	8.42536	8.49705	8.50963
	MTSS1	8.12184	8.38748	8.31489	8.33296	8.12456
	MYD88	9.39615	9.68337	9.57392	9.53581	9.45032
	MYO1G	9.12099	9.37013	9.37428	9.16837	9.08681
	NAGK	10.486	10.7129	10.6738	10.5884	10.5018
	NAPRT	7.10192	7.30643	7.2489	7.17086	7.13576
	NCOR2	7.09438	7.28257	7.28938	7.05186	6.98953
	NELFB	8.06268	8.3478	8.30902	8.04105	7.95329
	NFIC	7.00806	7.26812	7.24987	6.9774	6.9301
	NLRP12	7.51934	7.74267	7.73585	7.541	7.48327
	NOC2L	7.17555	7.45222	7.47566	7.20254	7.12515
	NOSIP	7.84001	8.10926	8.07478	7.71669	7.73075
	NPRL3	7.17731	7.38462	7.29679	7.14257	7.11311
	NR2C2AP	5.34495	5.53778	5.36635	5.30153	5.30385
	NSUN5	7.59909	7.79094	7.69226	7.5749	7.58422
	NUBP2	6.46159	6.68046	6.59239	6.4111	6.40381
	NUFIP1	7.03781	7.22378	7.26079	6.97432	6.91984
	OAZ2	7.13105	7.44714	7.37436	7.13196	7.02891
	OSBPL5	6.62647	6.87511	6.78732	6.63199	6.59364
	PACS1	8.89309	9.13867	8.97431	8.81196	8.83798
	PADI2	6.91645	7.14987	6.96522	6.85199	6.85943
	PARD6A	5.57401	5.75054	5.76818	5.50627	5.51768
	PBX2	8.41024	8.63808	8.61858	8.35776	8.26423
	PCIF1	7.71059	7.93538	7.86467	7.66906	7.68124
	PCTP	7.41076	7.68491	7.65294	7.52886	7.43517
	PDGFRB	5.23482	5.50213	5.35632	5.32234	5.31473
	PEBP1	8.15222	8.35965	8.25791	8.18537	8.19067
	PFDN6	7.6016	7.79344	7.8005	7.62238	7.57924
	PIGQ	5.92717	6.13304	6.04231	5.93669	5.94331
	PIGS	8.37803	8.62074	8.50025	8.41498	8.39251
	PLBD2	6.97416	7.19382	7.14812	6.96554	6.96859
	PLIN3	7.22871	7.51634	7.44276	7.32469	7.24819
	PLXND1	7.43692	7.67289	7.6278	7.42045	7.32801
	PNPO	6.88649	7.20449	7.03907	6.98671	6.97843
	POLR2A	8.64826	8.84688	8.81246	8.63874	8.6021
	POR	7.39722	7.66504	7.67947	7.40529	7.2843
	PPIAL4A	6.48838	6.69254	6.57148	6.57755	6.66629
	PPP1R10	8.17169	8.37573	8.27173	8.16293	8.17211
	PPP2CB	6.78378	6.98054	6.95014	6.79971	6.76986
	PPP6R1	9.01133	9.20533	9.21825	8.96808	8.91441
	PRF1	10.4366	10.7001	10.4488	10.3915	10.4451
	PRICKLE3	6.20835	6.3982	6.3659	6.1936	6.15618
	PRKACA	8.38016	8.5932	8.53758	8.41677	8.33587
	PRKCSH	9.8407	10.0984	10.0334	9.80755	9.76825
	PRPF19	8.45881	8.76149	8.74305	8.43812	8.39137
	PRRC2A	9.58491	9.81505	9.84633	9.52287	9.51317
	PTCH1	7.37028	7.58913	7.30277	7.24339	7.36582
	PXN	8.14292	8.34745	8.29532	8.04322	8.02386
	PYCR2	7.44079	7.70313	7.67776	7.40862	7.32544
	QSOX1	7.24118	7.46138	7.44829	7.23625	7.15906
	RAB11FIP1	7.38603	7.57568	7.54561	7.44808	7.36123
	RAB1B	9.67948	9.89293	9.77098	9.71974	9.68809
	RAB35	7.79892	8.06617	8.06233	7.82664	7.7
	RAB8A	8.35305	8.54728	8.53564	8.426	8.33514
	RAD23A	7.17486	7.46474	7.34649	7.18789	7.13217
	RAD9A	7.04245	7.28049	7.20702	7.01346	6.96242
	RASGEF1A	5.87682	6.08069	5.98779	5.80896	5.78754
	RASGRP4	7.57613	7.80705	7.78246	7.70185	7.57697
	RBM14	7.54423	7.78803	7.63016	7.49173	7.51418
	RBM7	5.21778	5.43525	5.21431	5.26624	5.24233
	RCC2	8.5713	8.76621	8.7759	8.64246	8.62154
	RILPL2	7.76595	8.01255	8.00971	7.74514	7.65165
	RIN3	8.33683	8.55644	8.53681	8.33154	8.28351
	RING1	7.18299	7.37834	7.36148	7.12474	7.06564
	RNF40	6.82881	7.10622	7.05888	6.83078	6.77872
	RPS27A	9.80606	9.82172	9.75393	9.63229	9.61054
	RRS1	7.00511	7.24136	7.17839	6.94025	6.91018
	S1PR4	7.7485	7.99769	7.77711	7.69469	7.68765
	SASH3	9.03337	9.30841	9.1963	9.06873	9.03698
	SCAMP2	9.31732	9.52148	9.37843	9.35786	9.34974
	SERPINH1	6.01309	6.27398	6.15977	5.94458	5.94673
	SERTAD1	5.44643	5.65446	5.62647	5.4692	5.40927
	SF3A1	8.432	8.66712	8.58961	8.38912	8.35392
	SF3A2	7.98306	8.25713	8.20093	7.95072	7.88517
	SGSH	7.69351	7.8835	7.83808	7.58234	7.5928
	SGTA	7.31586	7.51584	7.48127	7.3302	7.29773
	SH2B2	6.98559	7.1788	7.16203	7.09077	6.99189
	SH2D2A	7.11667	7.32988	7.08924	6.94505	7.06285
	SH3BGRL3	8.03141	8.2392	8.23598	8.07932	8.02649
	SHC1	7.52197	7.71868	7.72686	7.53553	7.46339
	SHKBP1	8.55024	8.7748	8.75927	8.57771	8.51063
	SIGIRR	8.10663	8.35355	8.16945	7.98135	7.99246
	SIGLEC10	7.81377	7.98439	7.84682	8.00605	7.83023
	SIGLEC14	6.88407	7.28718	7.22968	6.98647	6.8172
	SIGLEC9	7.60584	7.8228	7.78173	7.68412	7.59736
	SIGMAR1	7.99906	8.24218	8.04847	8.04648	8.04035
	SIT1	7.20753	7.45043	7.23556	7.10753	7.15853
	SLA2	7.96885	8.19617	8.00365	7.80136	7.89656
	SLC27A4	6.81728	7.00335	7.02603	6.81547	6.77634
	SLC31A2	8.05069	8.37285	8.38115	8.22588	8.10813
	SLC35B2	6.787	6.98074	6.90145	6.81565	6.7943
	SLC35F6	7.14121	7.37077	7.25982	7.24634	7.20913
	SLC39A11	6.92519	7.14516	7.07176	6.9827	6.92677
	SLC43A3	8.79051	9.00568	8.93829	8.96221	8.87807
	SLC9A3R1	9.74502	10.0673	9.91803	9.73135	9.6938
	SMPD4	7.51664	7.70706	7.62033	7.60892	7.57432
	SNAP29	8.37472	8.61173	8.42226	8.44247	8.42802
	SNAPIN	7.35911	7.58437	7.45868	7.40527	7.38222
	SNRPG	7.05743	7.3977	7.29047	7.22564	7.18412
	SOCS1	5.80995	6.01511	5.87532	5.74969	5.75005
	SPINT1	6.49667	6.70707	6.68514	6.49958	6.43157
	SPOCK2	9.54905	9.68181	9.50348	9.31005	9.42436
	SPON2	7.2382	7.51406	7.31571	7.20795	7.18963
	SPRYD3	7.0525	7.3331	7.23639	7.05479	7.00955
	SRCAP	7.88951	8.09126	8.01078	7.82938	7.85948
	SRF	8.1132	8.34238	8.33043	8.12011	8.05594
	SRM	8.23118	8.51197	8.4098	8.40353	8.41187
	SRXN1	6.44798	6.65093	6.55504	6.49375	6.45121
	SSNA1	7.67776	7.8798	7.82092	7.7274	7.64987
	ST14	6.46105	6.85494	6.72964	6.56224	6.45131
	STK40	7.70717	7.90607	7.86336	7.7608	7.67312
	STRN4	7.76469	7.95684	7.95129	7.77458	7.68881
	SUMF2	9.18935	9.39469	9.2163	9.2182	9.18564
	SYNE3	7.00865	7.21529	7.20147	7.01882	6.94243
	SYT11	7.25008	7.471	7.38924	7.26233	7.21315
	SZRD1	8.33731	8.54888	8.46467	8.38012	8.34119
	TADA2B	7.81913	8.0422	8.00077	7.74644	7.71562
	TADA3	7.689	7.93186	7.80305	7.7512	7.68689
	TAPBP	10.7799	11.036	10.9533	10.7996	10.7866
	TBL1X	7.43525	7.6312	7.52238	7.45052	7.4059
	TCF7	8.96291	9.10313	8.86645	8.68243	8.86208
	TFDP1	9.0046	9.19724	9.12283	9.12281	9.14084
	THEMIS2	8.99741	9.19149	9.10112	9.07777	9.03449
	THRA	7.33949	7.53843	7.35734	7.16976	7.18166
	TLE3	7.77294	7.96611	7.9406	7.78732	7.77419
	TMC8	8.68204	8.88268	8.7484	8.52883	8.58037
	TMEM104	6.61493	6.85566	6.73265	6.67241	6.66617
	TMEM109	9.16134	9.35582	9.20667	9.15612	9.161
	TMEM141	7.03481	7.27923	7.12911	7.01081	6.94202
	TMEM160	8.55986	8.76429	8.70037	8.56161	8.51642
	TMEM256	6.61557	6.8758	6.73221	6.58387	6.48391
	TMPPE	6.68821	6.90201	6.88387	6.8068	6.7402
	TNF	6.14042	6.47173	6.40305	6.18455	6.14605
	TNFSF14	6.18903	6.40006	6.2818	6.15464	6.18905
	TOLLIP	7.50615	7.71753	7.69797	7.48429	7.40946
	TOP3A	7.24356	7.44305	7.33224	7.29939	7.28051
	TPD52L2	7.81208	8.04765	8.00533	7.8352	7.74033
	TPI1	4.15692	4.40222	4.33696	4.20586	4.10986
	TPP1	9.68899	9.9419	9.78814	9.74805	9.69551
	TRIM21	7.01078	7.25466	7.21304	7.08637	7.04844
	TRUB2	6.62932	6.85489	6.69606	6.66504	6.71634
	TSC2	7.7327	7.92522	7.85723	7.73611	7.67745
	TSPAN14	9.23421	9.50187	9.33097	9.22661	9.24235
	TSPO	8.46017	8.78585	8.64318	8.51188	8.45662
	TSR2	6.58421	6.77696	6.63692	6.54588	6.52055
	TTYH2	7.25467	7.47006	7.35428	7.36353	7.27027
	TUBB	10.7509	10.973	10.8561	10.9128	10.9074
	TXN2	7.07614	7.31221	7.20468	7.12749	7.12166
	UPF1	7.64572	7.86362	7.83939	7.62711	7.56572
	VAMP8	10.0711	10.3553	10.3246	10.1417	10.0556
	VKORC1L1	6.80365	7.00057	7.01149	6.85189	6.79505
	VPS25	7.38386	7.58217	7.47584	7.48205	7.42301
	WAS	8.31807	8.58779	8.54521	8.32356	8.3004
	WASF2	8.08553	8.32626	8.21004	8.0922	7.99714
	WBP2	7.86582	8.10079	8.03957	7.85528	7.78082
	WDR81	6.63802	6.84573	6.84665	6.64587	6.5856
	WWP2	7.29208	7.50203	7.42595	7.30552	7.22933
	YBX3	9.02755	9.25814	9.24194	9.13058	8.98165
	YIF1A	6.95868	7.1873	7.13722	7.09446	7.08353
	YIF1B	6.91938	7.18329	7.12843	7.01427	6.93347
	ZBTB3	5.42237	5.69272	5.51511	5.45419	5.43079
	ZBTB45	5.98363	6.18204	6.0953	5.98956	5.87686
	ZBTB7A	7.94622	8.18338	8.19028	7.92233	7.80606
	ZMIZ1	7.73352	8.03271	8.02115	7.75832	7.63299
	ZNF574	6.10894	6.30176	6.17583	6.12839	6.1236
	ZNF689	6.25602	6.44807	6.36827	6.32702	6.27522
	ZNF706	6.64611	6.73161	6.68213	6.69035	6.70557
	ZYX	9.29071	9.58563	9.56729	9.31673	9.21032
	ABCB1	6.24746	6.16884	6.01057	6.13474	6.25643
	ABLIM1	8.34412	8.32915	8.11495	8.15673	8.37092
	ACVR1C	6.07352	5.93868	5.88035	5.912	5.98099
	ANAPC16	8.31475	8.27073	8.10925	8.18464	8.25899
	ANK3	6.3122	6.214	6.02979	6.1638	6.3281
	APBB1	6.07501	6.10566	5.9335	5.88165	6.02062
	ARHGEF9	7.24788	7.34548	7.05032	7.15743	7.30085
	BACH2	7.26558	7.211	6.93811	7.04166	7.27098
	CAMK4	8.78311	8.63044	8.46402	8.5863	8.78529
	CBLB	9.39454	9.43638	9.18569	9.35445	9.48852
	CCL28	5.96953	6.00076	5.75316	5.79574	5.94118
	CCL3	6.22907	6.018	6.06632	6.03305	5.94398
	CCR7	10.5354	10.6441	10.31	10.2727	10.5714
	CD2	9.17518	9.10508	8.93498	9.00224	9.13667
	CD200	5.58101	5.39969	5.18093	5.32548	5.55449
	CD22	7.91329	8.02121	7.75592	7.71193	7.77615
	CD28	8.10669	8.08595	7.89457	7.88572	8.04973
	CD3D	10.1982	10.1186	9.94661	9.96357	10.1059
	CD3G	10.4047	10.4179	10.1835	10.2522	10.4345
	CD40LG	6.85864	6.89163	6.67752	6.56342	6.81835
	CD96	10.0995	10.1297	9.87983	9.96418	10.1232
	CFAP36	5.29405	5.20438	5.08132	5.15826	5.17959
	CFH	4.47122	4.29655	4.33589	4.26042	4.30208
	CHI3L2	5.81668	5.79639	5.60264	5.66115	5.8087
	CLC	5.37646	5.41387	4.69301	5.04617	5.77508
	CLUAP1	5.69038	5.56175	5.45002	5.53394	5.64756
	CRTAM	6.43681	6.41395	6.24043	6.2434	6.34848
	CXCR4	9.70258	9.56456	9.14237	9.2661	9.46352
	DDHD2	7.74783	7.64918	7.52743	7.62578	7.73712
	DDIT4	6.64491	6.88104	6.43811	6.42284	6.64147
	DENND2D	10.0683	10.0379	9.83354	9.90704	10.1004
	DOCK9	8.16726	8.08867	7.90892	7.93251	8.11938
	DPP4	8.29612	8.15014	7.95582	7.95361	8.15888
	DSC1	5.9433	5.96091	5.75302	5.73923	5.89767
	DUSP1	11.0651	10.7095	10.6428	10.8727	10.5881
	ENO2	6.7186	6.51217	6.49125	6.46265	6.50616
	EPHA4	7.22606	7.18141	6.99935	7.10919	7.21834
	EPHX2	5.28149	5.14307	4.90096	5.00441	5.17622
	FAM169A	5.73784	5.72894	5.49958	5.55477	5.68575
	FCMR	9.31529	9.31993	9.0417	9.13481	9.27994
	FOSB	6.67015	6.27432	6.34079	6.32156	6.06671
	GCNT4	6.39709	6.26496	5.96862	6.08625	6.39714
	GPRASP1	5.32381	5.19651	5.12812	5.07616	5.27586
	GSDMB	6.31969	6.1906	6.12229	6.1154	6.321
	HABP4	6.07118	6.01083	5.98902	5.86811	5.92479
	HPGD	5.68536	5.88566	5.66763	5.70393	5.82621
	HRH4	4.60425	4.51933	4.39901	4.40263	4.60023
	IFFO2	6.77803	6.7154	6.613	6.60011	6.58526
	IL18R1	5.56964	5.51366	5.34534	5.41007	5.52169
	IL1B	6.48158	6.30325	6.18522	6.20963	6.04956
	IL7R	11.3543	11.1719	10.9134	11.0268	11.3052
	INPP4B	9.01655	8.87487	8.77133	8.7844	8.95545
	ITGA6	8.62717	8.51864	8.29861	8.33689	8.58385
	ITK	10.0955	9.99205	9.7555	9.82688	10.0874
	ITM2A	7.91444	7.78113	7.70449	7.74887	7.81398
	KIR3DL2	6.75427	6.98435	6.66935	6.81308	6.87435
	KLRB1	8.91598	8.91414	8.65572	8.73664	8.85282
	LBH	8.76538	8.74917	8.57777	8.53429	8.67239
	LEF1	10.584	10.5222	10.2627	10.3708	10.6511
	LMO7	5.03527	4.96527	4.83796	4.88165	4.98674
	LRP6	4.89678	4.74508	4.72236	4.67913	4.85684
	LY9	8.41023	8.32886	8.11261	8.19589	8.33389
	MAL	8.14749	8.23896	8.02314	7.82074	8.05378
	MAML2	9.06251	9.03132	8.85672	8.90917	9.06477
	MAPK13	6.81325	6.83399	6.73585	6.62137	6.69798
	MGAT4A	9.2597	9.17554	8.94662	9.06017	9.27581
	MLLT3	8.04283	7.94689	7.84165	7.87287	8.00875
	MSI2	7.12791	7.04795	6.93318	7.03221	7.07761
	MTA3	6.71661	6.6674	6.52582	6.63269	6.73392
	MYBL1	8.96206	8.90768	8.76171	8.78505	8.88703
	NCALD	6.96009	6.8976	6.6901	6.8373	6.91457
	NDRG3	8.65168	8.66946	8.46045	8.61775	8.6618
	NEO1	6.13579	6.16868	5.9754	5.90734	6.02384
	NMT2	7.37676	7.34925	7.18676	7.19674	7.31087
	NOG	6.30541	6.36964	6.18513	6.09466	6.2089
	NPAT	9.02948	8.94416	8.80846	8.89728	9.01977
	NR3C2	6.31778	6.16097	6.06022	6.07291	6.1917
	NR4A2	6.44147	5.86864	5.81909	6.03549	5.87592
	NT5E	5.44692	5.35291	5.20254	5.1609	5.31238
	OXNAD1	8.88591	8.77873	8.52481	8.66253	8.93428
	PHF1	7.51743	7.51034	7.42641	7.28533	7.39037
	PIK3IP1	8.89061	8.84684	8.48439	8.61078	8.84538
	PLCG1	8.63068	8.61861	8.51792	8.35442	8.51742
	PLEKHA1	8.06859	8.01762	7.80558	7.91871	8.06974
	PLXDC1	7.1449	7.10257	7.01088	6.94403	7.08998
	PRKCQ	8.7812	8.79164	8.55418	8.63306	8.7883
	PTPN4	7.7884	7.71374	7.53658	7.67249	7.8086
	RASGRF2	7.48948	7.40859	7.22337	7.20569	7.45273
	RBBP9	5.49732	5.51207	5.29082	5.45832	5.47581
	RBL2	9.69234	9.56685	9.49505	9.55806	9.67208
	RCAN3	8.56975	8.51595	8.32215	8.31322	8.46959
	RGS2	10.3862	10.0446	9.92113	10.1202	9.95065
	RHOH	9.44589	9.37398	9.19679	9.19197	9.33855
	RNF157	7.41853	7.55062	7.32098	7.12814	7.33512
	RPL10A	9.88387	9.81923	9.67269	9.7956	9.83916
	RPL31	5.78248	5.82023	5.54903	5.70285	5.84794
	RPS12	9.18303	8.96313	9.07993	8.97113	8.99247
	SATB1	9.80175	9.69325	9.51808	9.61187	9.81326
	SH2D1B	8.70883	8.94431	8.62979	8.81264	8.79727
	SKAP1	7.91645	7.98828	7.66458	7.74011	7.91927
	SSBP2	9.37724	9.36498	9.18733	9.33193	9.36012
	SYTL3	7.22561	7.29253	7.01173	7.03415	7.14405
	TC2N	10.3082	10.1872	10.0649	10.1181	10.2921
	TCEA3	6.62197	6.58757	6.49925	6.42181	6.51419
	TCL1A	7.59611	7.52028	7.19655	7.3041	7.50735
	TIMD4	4.62745	4.6192	4.41999	4.51548	4.69456
	TMEM45B	5.69868	5.58493	5.49349	5.52182	5.63088
	TNFAIP3	8.79877	8.61336	8.51741	8.59627	8.70201
	TNFSF8	9.59896	9.56179	9.36339	9.44403	9.62827
	TNRC6C	7.69626	7.82621	7.60927	7.49271	7.63154
	TRAF1	6.37379	6.24534	6.19752	6.15389	6.26213
	TRAT1	10.2128	10.0144	9.82047	9.97628	10.1954
	TRPC1	4.34796	4.23012	4.11517	4.17616	4.25876
	TSPYL2	6.72768	6.69598	6.56208	6.53299	6.63349
	UBASH3A	7.14941	7.07746	6.94543	6.89245	7.11512
	ZFP14	4.99774	4.99157	4.77994	4.89075	4.95349
	ZNF235	5.65343	5.60617	5.41811	5.51918	5.63895
	ZNF287	4.68797	4.69372	4.49438	4.53271	4.65107
	ZNF43	6.86684	6.80452	6.62851	6.73427	6.8422
	ZNF470	5.0343	5.03706	4.84197	4.94974	5.00275
	ZNF540	3.88899	3.7819	3.64324	3.76065	3.87347
	ZNF566	6.22069	6.2255	5.99388	6.08927	6.16565
	ZNF583	6.23674	6.17106	6.0456	6.15716	6.20888
	AAMP	7.7633	7.56139	7.64988	7.82977	7.82011
	ABCA5	6.40386	6.11208	6.14841	6.25187	6.35513
	ABCB7	7.9037	7.64727	7.64538	7.92162	7.93346
	ABCD3	7.17434	6.95565	7.01982	7.19533	7.20182
	ACADM	8.64693	8.44158	8.48354	8.74291	8.77991
	ADAM28	6.8736	6.62601	6.60728	6.88924	6.92226
	ADH5	7.59326	7.40034	7.3628	7.60064	7.65441
	ALDH1A1	6.93191	6.70692	6.97807	6.91525	6.89611
	ALG5	6.6912	6.47442	6.51973	6.738	6.77976
	ALG6	6.01143	5.81949	5.8567	6.02851	6.06724
	ALG8	7.91351	7.73794	7.64713	8.01187	8.07792
	ALG9	7.15562	6.99001	6.92194	7.19391	7.27097
	ALYREF	9.24922	9.00863	9.2115	9.38881	9.39242
	ANAPC5	8.69309	8.52062	8.49155	8.72306	8.7776
	ANKRD49	7.76147	7.49202	7.41031	7.69482	7.79055
	ANXA7	8.13334	7.92793	7.92021	8.11658	8.14348
	APOO	6.63944	6.4695	6.42075	6.70119	6.72794
	APOOL	7.10428	6.95436	6.90902	7.15763	7.17541
	ARAP2	8.35113	8.12933	8.16803	8.36064	8.35025
	ARGLU1	9.25229	8.85877	8.94463	9.17794	9.26067
	ARID4B	7.90835	7.70693	7.71585	7.82716	7.86565
	ATAD1	7.83886	7.66355	7.62403	7.79301	7.82013
	ATG4C	7.35618	7.17033	7.1167	7.44016	7.47373
	ATL2	6.79272	6.54039	6.56463	6.74793	6.79183
	ATP6V1C1	7.35415	7.18247	7.16405	7.39454	7.46064
	ATR	7.3849	7.14066	7.21228	7.38788	7.4074
	BCLAF1	9.37393	9.15235	9.1164	9.34585	9.41534
	BLZF1	8.32871	8.13589	8.11002	8.41964	8.47482
	BMPR1A	6.55874	6.35543	6.34526	6.47632	6.5329
	BRWD1	7.98698	7.7671	7.74158	7.94565	7.98707
	C5	5.04873	4.85446	4.94331	5.06412	4.9789
	CASP1	9.31253	9.06149	9.11728	9.38812	9.36705
	CCDC14	6.65894	6.31872	6.29323	6.60449	6.71897
	CCDC141	5.39193	5.06108	5.02855	5.22284	5.36426
	CCDC144A	6.60884	6.17952	6.27953	6.62385	6.60378
	CCDC18	5.09329	4.88261	4.92396	5.13945	5.09503
	CCDC43	6.53315	6.32486	6.32481	6.56196	6.60596
	CCNH	7.46863	7.32041	7.27092	7.50651	7.55269
	CCNL1	8.74823	8.40744	8.54668	8.67381	8.6968
	CCNT2	8.28181	8.07515	8.09294	8.27286	8.33076
	CD1C	6.90506	6.61269	6.83058	7.12198	6.94812
	CD274	4.94661	4.74954	4.81605	4.87631	4.97533
	CD36	9.62927	9.33079	9.52097	9.76066	9.6717
	CD83	6.54222	6.28149	6.40785	6.41567	6.251
	CDC23	7.3295	7.20166	7.12517	7.35096	7.36029
	CDCA7L	6.5483	6.37384	6.33486	6.5662	6.64514
	CEP85L	7.19117	6.96338	6.91641	7.12247	7.19858
	CEP97	6.89312	6.76933	6.7011	6.95595	7.01869
	CLEC12B	5.47725	5.18366	5.34945	5.64118	5.59046
	CLEC2B	7.75726	7.60013	7.56707	7.72155	7.79807
	CLEC4D	6.21467	5.99587	6.02374	6.08016	6.22413
	CLEC7A	7.61912	7.24927	7.36439	7.67718	7.56756
	COG2	6.82598	6.62591	6.6764	6.82235	6.82637
	COX7A2	7.88003	7.67337	7.80631	7.95685	7.94202
	CPNE8	7.31933	7.0363	7.13793	7.41638	7.39825
	CRLF3	8.68501	8.44837	8.47383	8.63138	8.71901
	CRYZL1	6.55013	6.33563	6.34638	6.46614	6.52185
	CSE1L	8.38508	8.25234	8.17064	8.43704	8.47199
	CWC22	7.41715	7.23451	7.18982	7.4041	7.42469
	CWF19L2	6.30062	6.09897	6.07418	6.28362	6.33314
	CYSLTR1	8.18653	8.03034	8.02398	8.40426	8.36685
	CYTIP	10.3894	10.1772	10.13	10.3414	10.3982
	DCUN1D1	8.18407	7.89466	7.93466	8.17958	8.19825
	DDX10	6.24954	6.02614	6.02621	6.17007	6.20588
	DDX3X	9.33903	9.12412	9.1879	9.30036	9.32727
	DDX47	8.42126	8.18578	8.13541	8.43398	8.55251
	DDX5	10.9475	10.6661	10.7801	10.8376	10.8411
	DMTF1	8.7026	8.46686	8.47719	8.70653	8.79154
	DNAJC10	8.63101	8.40046	8.37243	8.68555	8.73956
	DNHD1	6.68367	6.49914	6.48299	6.59634	6.69114
	DPM1	9.06199	8.83131	8.75815	9.11935	9.1648
	DZIP3	6.20038	5.97776	5.91941	6.19757	6.24531
	EFHC1	5.85725	5.5867	5.62426	5.92424	5.92626
	EIF2S1	8.4711	8.31073	8.24509	8.54466	8.59942
	EIF3K	10.4445	10.2524	10.2771	10.4423	10.457
	EIF4A2	9.88286	9.64909	9.70686	9.73127	9.76325
	ELP2	7.60928	7.39322	7.42218	7.55071	7.57586
	EMC4	9.22732	8.99668	8.9467	9.29009	9.35143
	EXOSC8	6.64683	6.4605	6.41845	6.63707	6.6874
	EXOSC9	7.56689	7.38112	7.35293	7.57016	7.61215
	FAM111A	8.42546	8.18467	8.34611	8.38774	8.40446
	FAM136A	6.85203	6.74297	6.68743	6.94427	7.04314
	FANCD2	6.0366	5.81684	5.80577	5.99107	6.08622
	FBXO4	5.75819	5.60145	5.56673	5.80647	5.84242
	FBXW7	7.10923	6.84419	6.95777	7.14541	7.1301
	FIG4	8.28411	8.02019	8.044	8.38965	8.40761
	FOS	10.2557	9.58511	9.85404	9.95802	9.49118
	GALNT1	7.66895	7.53816	7.45053	7.76209	7.80095
	GBP2	8.75518	8.49908	8.63414	8.74946	8.84497
	GBP5	9.2409	9.01725	9.1547	9.20755	9.27716
	GNL2	7.98815	7.78246	7.8627	8.04146	8.0442
	GOLGA4	7.42588	7.2757	7.23032	7.41306	7.49112
	GOLT1B	7.19781	6.95623	6.97998	7.20546	7.24819
	GPD2	7.07056	6.85844	6.99349	7.07235	6.9936
	GPR15	7.13667	6.88518	6.75925	7.22132	7.35497
	GTF2E2	7.50211	7.29902	7.3365	7.5078	7.54089
	GTF2F2	6.53135	6.33957	6.32239	6.58468	6.60307
	GTF3C3	7.07799	6.85702	6.85334	7.09451	7.14736
	GZMK	9.77061	9.51444	9.58501	9.56528	9.64445
	HBS1L	7.9352	7.78363	7.74449	7.98663	8.06574
	HERC2	8.39106	8.16652	8.33778	8.44054	8.47561
	HIBADH	7.16156	6.95758	6.94325	7.13516	7.13749
	HIBCH	6.32256	6.14981	6.11477	6.3907	6.48615
	HLA-DOB	7.0147	6.77949	6.7324	6.92885	6.9599
	HMGN4	9.17276	9.01899	8.97738	9.14942	9.20431
	HSPD1	8.198	7.99909	8.03842	8.25131	8.30298
	IBTK	7.77692	7.5555	7.65668	7.85915	7.85581
	IFT57	6.52219	6.34269	6.30587	6.48048	6.46316
	IMPA1	7.52326	7.28023	7.22003	7.48563	7.58067
	INTS8	6.82995	6.62864	6.64888	6.80873	6.90621
	IQCB1	7.6963	7.46731	7.51487	7.72311	7.76337
	ITGA4	10.0882	9.89773	9.93238	10.1777	10.1967
	KLHDC2	8.15137	7.8414	7.8099	8.05369	8.14007
	KLHL7	6.42552	6.19007	6.10632	6.39127	6.45826
	LACTB2	6.01782	5.91935	5.82681	6.08695	6.04812
	LDHA	9.98614	9.90294	9.82231	10.1498	10.207
	LDHB	10.7216	10.4472	10.45	10.6069	10.7359
	LGALS8	8.91376	8.73529	8.69514	8.8713	8.95842
	LTV1	6.81465	6.60208	6.6122	6.79655	6.82451
	LUC7L3	8.29279	7.98019	8.06365	8.27613	8.34434
	MALT1	8.11053	7.91092	7.93825	8.07235	8.0937
	MBD4	8.09085	7.89102	7.8788	8.05632	8.12528
	MCOLN2	6.32301	6.12895	6.13635	6.29259	6.31415
	METTL15	6.39354	6.19273	6.15516	6.4614	6.52459
	MFN1	7.26362	7.06544	7.00216	7.27677	7.35962
	MIOS	7.78261	7.57799	7.57824	7.81182	7.8164
	MORF4L2	6.6168	6.4048	6.37504	6.67596	6.7383
	MPHOSPH8	8.04364	7.85257	7.87804	7.94484	8.02368
	MRPL11	7.66624	7.43683	7.42234	7.71232	7.74265
	MRPL21	6.89502	6.7054	6.78957	6.96821	6.98472
	MRPL42	7.55401	7.37855	7.32341	7.53613	7.64332
	MRPL9	8.15489	7.95803	7.88465	8.16674	8.21052
	MTM1	7.1648	6.91939	6.95046	7.13905	7.14537
	NAE1	7.39251	7.18895	7.15581	7.30518	7.36142
	NCK1	7.75595	7.57176	7.55868	7.73682	7.73603
	NDUFAF7	6.89343	6.71259	6.67984	6.82117	6.88363
	NEDD8	8.9104	8.65668	8.70798	8.93085	8.97606
	NEK7	8.97414	8.80704	8.7459	8.96595	9.03092
	NEMF	8.1396	7.94704	7.95173	8.11812	8.19278
	NKTR	8.49148	8.12497	8.18217	8.45429	8.55352
	NMD3	7.52228	7.3317	7.3486	7.47274	7.53115
	NPHP3	7.11182	6.88748	6.91057	7.04111	7.11102
	NSMCE2	6.42145	6.27877	6.20563	6.46902	6.47465
	NSMCE4A	7.67259	7.45783	7.49078	7.61603	7.66229
	NSUN6	6.75177	6.42307	6.35879	6.64055	6.77416
	NVL	6.26784	6.10145	6.07771	6.20147	6.26625
	OFD1	7.33505	7.09578	7.03414	7.2651	7.36221
	OGT	10.0158	9.70523	9.71817	10.0135	10.1238
	OXSM	6.17587	5.98574	5.96354	6.1761	6.16692
	PAICS	7.37793	7.27883	7.22337	7.52885	7.62433
	PAK1IP1	6.71559	6.56053	6.48139	6.75334	6.78179
	PAXBP1	7.60161	7.32879	7.36102	7.58877	7.62309
	PCID2	7.39623	7.18954	7.18365	7.33563	7.42812
	PDK1	8.20246	8.07266	8.00121	8.22886	8.34022
	PEX2	6.798	6.64546	6.55684	6.81954	6.85893
	PGM3	6.04482	5.83709	5.80606	6.16026	6.17016
	PHF11	7.47228	7.27501	7.32252	7.44146	7.50087
	PHF5A	6.77471	6.5449	6.71755	6.75745	6.74317
	PIBF1	6.87531	6.6748	6.66034	6.80599	6.86717
	PIGF	6.95368	6.37934	6.44601	6.94227	6.96014
	PLA2G4A	5.49501	5.18799	5.48598	5.615	5.42433
	PLRG1	8.21814	8.03699	7.94973	8.27716	8.36664
	PNN	8.29531	7.96964	8.03675	8.21125	8.27924
	PNPT1	6.62261	6.36643	6.51301	6.69105	6.74016
	POC5	7.20671	6.97698	6.92703	7.24196	7.31445
	POT1	6.88566	6.63755	6.57706	6.82723	6.88777
	PPIP5K2	8.83482	8.68564	8.60113	8.92814	8.97337
	PPP3CC	8.32771	8.12176	8.12515	8.26656	8.35205
	PPT1	10.2364	10.0017	9.90448	10.3318	10.3656
	PRMT9	6.70448	6.51862	6.45982	6.66383	6.68863
	PRPF39	6.72548	6.5062	6.49415	6.68292	6.77499
	PRPF4B	8.38069	8.06907	8.19125	8.36937	8.4228
	PSMA6	8.99048	8.72041	8.88939	9.10724	9.09996
	PSMB4	9.38808	9.12982	9.20217	9.40136	9.45206
	PTAR1	9.06042	8.84054	8.77557	9.04802	9.10781
	PTBP2	7.38473	7.17354	7.21882	7.41934	7.43702
	PTCD3	8.74252	8.51463	8.54131	8.69589	8.77084
	PYROXD1	8.11181	7.82399	7.75198	8.11004	8.17691
	RAB18	8.40147	8.13693	8.17862	8.37219	8.43932
	RABGGTB	7.43787	7.21197	7.16711	7.43577	7.53148
	RANBP6	7.54392	7.35127	7.29305	7.50382	7.54814
	RARS2	7.50654	7.30874	7.30104	7.53632	7.60954
	RBM25	9.00299	8.77522	8.79389	8.97682	9.03515
	RBM39	10.2115	9.96964	9.99911	10.1435	10.1945
	RBM45	6.28382	6.12116	6.05056	6.36441	6.45415
	RBM5	9.32359	9.10169	9.14661	9.32473	9.38978
	RECQL	7.50756	7.30317	7.39994	7.53012	7.53817
	RFC3	6.45353	6.34597	6.28527	6.66589	6.69304
	RGS1	5.28846	4.54751	4.62654	4.74744	4.7211
	RIPK2	8.07881	7.90376	7.88388	8.08885	8.02005
	RNASE3	6.43361	6.24075	6.26386	6.43054	6.40588
	RNF19A	8.57658	8.34934	8.39992	8.52801	8.58689
	RNPC3	8.92221	8.69939	8.70677	8.90583	8.93448
	RPS13	11.9772	11.7038	11.647	11.9365	11.971
	RPS17	11.8244	11.6037	11.6497	11.739	11.7691
	RPS27L	5.46564	5.27571	5.32345	5.50392	5.48608
	RPS7	8.95085	8.73102	8.73706	8.84959	8.86311
	RRM1	7.20761	7.09599	7.04553	7.34186	7.39912
	RRN3	9.4631	9.24968	9.3086	9.41695	9.43595
	SAR1B	7.93759	7.64234	7.77319	8.01781	8.01086
	SDCBP	10.1805	9.95709	9.93778	10.2367	10.2437
	SENP7	7.39595	7.16788	7.14089	7.30571	7.36003
	SETDB2	6.77511	6.58634	6.57206	6.75029	6.84071
	SF3B1	10.7768	10.4539	10.4939	10.7271	10.8042
	SGK1	6.74164	6.46364	6.51881	6.65804	6.59085
	SHPRH	7.60214	7.39821	7.38783	7.58657	7.64772
	SHQ1	7.49455	7.30662	7.29403	7.5107	7.54268
	SLC18B1	6.57422	6.30784	6.24969	6.51164	6.61901
	SLC25A36	7.08164	6.82865	6.81817	7.06449	7.08569
	SLC30A9	7.52249	7.29645	7.33531	7.54956	7.56418
	SLC35A3	6.87919	6.67299	6.66593	6.8935	6.96416
	SLC46A3	7.76051	7.52313	7.46488	7.72376	7.76078
	SMG1	11.2166	10.9475	11.0746	11.1467	11.1665
	SNRPA1	6.29426	5.81435	5.90826	6.29819	6.40441
	SNX10	8.70295	8.5021	8.65222	8.83828	8.76136
	SNX14	7.86821	7.66192	7.70725	7.94913	7.95954
	SNX2	10.0211	9.87558	9.77232	10.1208	10.1613
	SREK1	7.29698	7.08667	7.17853	7.3098	7.30041
	SRSF11	10.421	10.224	10.2057	10.3979	10.4783
	SRSF5	9.83332	9.63274	9.65557	9.73154	9.76421
	SRSF6	9.34729	9.10457	9.19413	9.28105	9.33092
	SRSF7	8.90606	8.71381	8.80736	8.8641	8.91767
	ST13	9.31137	9.05845	9.06136	9.24287	9.30108
	STAG1	7.21352	7.01384	6.98695	7.19852	7.18408
	STX17	7.84066	7.59879	7.5883	7.81767	7.91537
	SUMO4	7.2134	6.94996	7.03004	7.25665	7.36727
	SUPT20H	9.09529	8.90459	8.87316	9.08105	9.15711
	SUPT7L	8.07885	7.86938	7.87198	8.04975	8.12572
	SWT1	5.97081	5.76029	5.76907	5.93746	6.0417
	TARBP1	6.72278	6.44778	6.37839	6.67825	6.79033
	TBC1D32	5.05982	4.90563	4.85383	5.04248	5.11519
	TCEA1	8.97561	8.80137	8.78117	9.01646	9.07093
	TCERG1	7.96999	7.78287	7.76539	7.98818	8.04201
	TDP2	7.95463	7.79266	7.71202	7.96382	8.02712
	TFG	7.54727	7.42336	7.35456	7.60696	7.64685
	THADA	7.93426	7.70975	7.72058	7.91238	7.95119
	THOC1	7.43149	7.19052	7.20997	7.34279	7.42627
	TIA1	9.63958	9.29472	9.39911	9.60241	9.7023
	TLR10	6.70771	6.5512	6.51101	6.71316	6.69309
	TM9SF2	10.8319	10.6889	10.6308	10.9444	10.9704
	TMX3	6.79402	6.58151	6.58542	6.8325	6.86188
	TP53INP1	7.93203	7.7536	7.77959	8.12505	8.16565
	TPP2	9.07025	8.88382	8.84123	9.10585	9.18496
	TRIM22	9.64244	9.38234	9.39939	9.65861	9.76371
	TRIM23	6.20975	6.01056	5.95998	6.17399	6.2371
	TRIM5	7.45967	7.23788	7.23127	7.49887	7.58314
	TRMT11	6.11812	5.81016	5.77241	6.06289	6.19282
	TSEN15	7.62189	7.4261	7.42785	7.65962	7.70479
	TTC14	8.35244	8.0117	8.02143	8.33794	8.4225
	TTC37	8.1332	7.94774	7.89693	8.08891	8.17466
	TTN	6.29574	5.83247	5.83722	6.14274	6.32376
	U2SURP	8.86893	8.684	8.66794	8.8565	8.92714
	UBA3	9.23849	9.01095	9.07119	9.25795	9.29115
	UBXN4	8.9871	8.78433	8.81808	9.01888	9.04517
	UFL1	8.14204	7.98134	7.90532	8.16219	8.22851
	UHRF2	8.43528	8.15782	8.20379	8.38007	8.44077
	UQCRC2	9.57523	9.36234	9.35274	9.63442	9.67082
	USP15	9.46582	9.22461	9.32463	9.45582	9.49088
	USP16	8.41703	8.22574	8.16855	8.4359	8.50834
	USP47	7.5856	7.37953	7.37598	7.5429	7.56564
	USP8	8.29517	8.06825	8.00568	8.33253	8.44798
	UXT	9.72678	9.52233	9.49121	9.65328	9.69839
	VDAC3	10.1834	9.98325	10.0648	10.2168	10.2079
	VPS13A	7.07073	6.78505	6.79297	6.95042	7.04649
	VPS45	8.47606	8.28056	8.2725	8.52139	8.548
	VRK1	7.55808	7.37582	7.35034	7.5679	7.59417
	WDR19	5.63435	5.35782	5.32716	5.55806	5.64395
	WDR33	8.56431	8.33883	8.3398	8.55245	8.60751
	WSB1	9.79462	9.53022	9.65063	9.90114	9.923
	XRN2	8.41184	8.16061	8.20438	8.46682	8.51831
	YIPF4	8.81446	8.53906	8.61419	8.77901	8.80857
	YOD1	6.8372	6.6461	6.79244	6.88622	6.86734
	YTHDC2	7.86102	7.63272	7.68006	7.8501	7.8723
	ZC3H11A	8.786	8.5673	8.72994	8.71998	8.78007
	ZDHHC13	7.24959	7.06206	7.04279	7.22667	7.28848
	ZDHHC17	7.75375	7.53079	7.56992	7.71222	7.72821
	ZDHHC6	8.3973	8.00339	7.98945	8.36892	8.52054
	ZFC3H1	8.55276	8.33517	8.43101	8.57119	8.61034
	ZNF267	7.76802	7.49542	7.54131	7.81582	7.75336
	ZNF83	7.33251	7.05379	7.05487	7.19669	7.28034
	ZRANB2	8.87393	8.53458	8.55343	8.87641	8.99057
	ADGRE3	7.18618	7.38223	7.22766	7.48188	7.30211
	AIM2	6.47062	6.31781	6.57595	6.69972	6.6399
	ALDH1L2	4.17475	4.18668	4.27028	4.36413	4.32882
	ANLN	3.80001	3.77787	3.91791	4.14629	4.16808
	ANXA2	9.16902	8.98918	9.14536	9.36585	9.30815
	ARHGAP11A	4.8016	4.73218	4.81204	5.09187	5.09233
	ASF1B	5.9159	6.10043	6.06903	6.20397	6.13001
	ASPM	4.00351	4.03467	4.19692	4.52243	4.61873
	AURKA	4.93148	4.93552	5.02115	5.19601	5.17623
	AURKB	5.77171	5.82514	5.88295	6.01689	6.0899
	BIRC5	4.47617	4.45987	4.54546	4.66738	4.62785
	BLM	6.35385	6.41097	6.24406	6.54948	6.53432
	BLNK	6.59515	6.5895	6.52854	6.78579	6.79862
	BPGM	7.00591	6.85712	7.08108	7.20486	7.14747
	BRCA1	4.83764	4.78576	4.82965	5.09959	4.99718
	BRIP1	4.37894	4.35156	4.28736	4.5856	4.64114
	BTK	7.9082	7.94974	8.05972	8.11087	7.97324
	BUB1	4.68346	4.74603	4.83558	5.41128	5.5086
	BUB1B	4.35599	4.33538	4.36578	4.78389	4.80767
	C1QB	5.54773	5.68137	5.77327	5.94702	5.78543
	C1QTNF9	2.9281	3.00936	3.02962	3.03049	3.12047
	C3AR1	8.16408	8.30179	8.31781	8.46435	8.28124
	CALU	6.68558	6.59744	6.5932	6.84622	6.88547
	CASP3	6.90826	6.93257	6.95206	7.12961	7.11903
	CAV1	4.33097	4.37374	4.34059	4.58252	4.60194
	CCNA2	5.61956	5.62646	5.75928	6.20556	6.30644
	CCNB1	4.46345	4.4861	4.54454	4.74751	4.69535
	CCNB2	4.54576	4.60237	4.69206	5.2235	5.30763
	CCNE1	4.59488	4.66821	4.69975	4.79995	4.7806
	CCNE2	4.59149	4.58124	4.56117	4.94653	5.0053
	CCR9	5.24405	5.24383	5.48887	5.90563	5.94733
	CD101	7.16729	7.26574	7.27009	7.40493	7.2657
	CD180	8.23327	8.2518	8.36586	8.51595	8.33793
	CD38	8.04369	7.99069	8.08741	8.57388	8.65218
	CD59	6.61828	6.63841	6.60564	6.75143	6.8171
	CD86	8.12014	8.17225	8.18177	8.34628	8.19819
	CDC20	5.31656	5.47256	5.49664	5.92882	5.93213
	CDC25A	3.86773	3.86895	3.8775	4.06575	3.99706
	CDC45	4.88806	4.94172	4.95564	5.19347	5.22102
	CDCA2	3.64078	3.69838	3.73379	3.98077	3.96908
	CDCA5	4.16118	4.19523	4.26497	4.32028	4.37279
	CDCA8	4.39902	4.46224	4.52088	4.65895	4.63029
	CDK1	3.12234	3.14045	3.18884	3.53076	3.54258
	CDK14	6.21047	6.14555	6.18586	6.40178	6.29762
	CENPF	4.73187	4.75303	4.81753	5.20425	5.24139
	CENPI	3.83825	3.81196	3.84534	4.06814	4.01021
	CENPU	4.53327	4.60855	4.67635	4.84926	4.7784
	CEP128	6.16736	6.06681	6.06264	6.39563	6.37402
	CEP55	4.3965	4.44793	4.47375	4.80115	4.83937
	CHAC2	4.73973	4.78671	4.7905	5.02613	5.01347
	CHEK1	4.82209	4.92782	4.94313	5.25773	5.28624
	CIT	4.39291	4.38038	4.46007	4.58117	4.58386
	CKAP2L	3.60431	3.55378	3.65051	3.89132	3.89
	CKS1B	7.10545	7.22109	7.3298	7.40325	7.31358
	CKS2	6.48966	6.7829	6.72623	6.79014	6.8045
	CLEC12A	8.59069	8.44176	8.54542	8.80988	8.70393
	CLSPN	3.93536	3.91131	3.96231	4.1601	4.11913
	CMPK2	6.91376	6.86971	7.02483	7.10518	7.09987
	COBLL1	5.90946	5.91173	5.86375	6.17567	6.18278
	DEPDC1B	4.45285	4.42311	4.44161	4.72661	4.73186
	DHFR	6.48006	6.58593	6.49762	6.74149	6.80056
	DHRS9	4.92313	4.84285	5.10145	5.25249	4.91573
	DIAPH3	3.42443	3.4166	3.45081	3.62146	3.59605
	DLGAP5	3.88453	3.98508	4.12102	4.54791	4.61837
	DNAJB11	7.61643	7.53163	7.62048	7.81814	7.80213
	DOCK5	7.79088	7.83035	7.87444	7.99781	7.80127
	DTL	4.90602	4.91523	5.03607	5.62947	5.71661
	EAF2	7.87434	7.68285	7.85501	8.16409	8.13309
	ECT2	4.90443	4.76003	4.86891	5.09578	5.05868
	ELL2	6.31442	6.34267	6.4983	6.77145	6.75552
	ENTPD1	8.74009	8.66167	8.66961	8.98665	8.94049
	EPSTI1	6.66476	6.6096	6.8682	6.8605	6.86061
	EXO1	4.09394	4.09965	4.18391	4.40057	4.407
	EZH2	6.77086	6.56937	6.68002	7.03869	7.07616
	FANCI	5.78602	5.63753	5.68804	6.03872	6.07824
	FBP1	7.53897	7.56863	7.60444	7.76994	7.59318
	FBXO5	6.64037	6.70505	6.69311	6.87723	6.93332
	FCRL5	5.66693	5.6846	5.61135	5.83753	5.87172
	FOXM1	4.44272	4.57173	4.60074	4.79485	4.74934
	FRRS1	5.54288	5.55098	5.67077	5.78895	5.63621
	GAB1	7.12137	7.16592	7.11061	7.39147	7.33232
	GGH	3.36788	3.40342	3.50948	3.68593	3.5603
	GINS1	4.08626	4.07245	4.09526	4.33695	4.33834
	GINS2	5.18564	5.29226	5.3225	5.75628	5.80466
	GLDC	5.85258	5.83457	5.94185	6.34701	6.21403
	GMNN	4.66407	4.51536	4.61233	4.86407	4.87084
	GPRC5D	5.33545	5.23668	5.49477	6.18699	6.20725
	HELLS	4.18131	4.18439	4.15813	4.38832	4.44817
	HJURP	4.70157	4.75281	4.77482	5.03116	5.07305
	HMMR	3.47097	3.4633	3.54452	3.88486	3.82627
	HNMT	6.30389	6.28112	6.34805	6.49531	6.36537
	HSP90B1	10.5569	10.549	10.6649	10.8262	10.8214
	HSPA13	7.04274	7.02032	6.95879	7.20147	7.23673
	HSPA5	9.792	9.82073	9.86697	10.0225	10.0115
	IFI6	8.73363	8.66934	8.78902	8.98352	9.03657
	IFIT3	5.48919	5.48108	5.73921	5.74088	5.64615
	IFITM3	7.25557	7.40709	7.57976	7.55088	7.46351
	IRF4	7.86173	7.91332	8.08761	8.37557	8.32418
	JCHAIN	9.99289	10.1014	10.3634	10.8566	10.8326
	KDELR2	8.31348	8.34957	8.33191	8.48734	8.50928
	KIF11	4.60369	4.69691	4.72571	5.13406	5.16826
	KIF14	3.67437	3.68229	3.74464	3.96402	4.0101
	KIF15	3.62377	3.66453	3.70913	3.99027	4.01379
	KIF18A	4.27054	4.25375	4.29588	4.53292	4.53685
	KIF20A	3.85692	3.93455	3.94567	4.2754	4.27758
	KIF23	4.2242	4.15969	4.26136	4.59072	4.51584
	KIF2C	4.41376	4.52392	4.50212	4.69235	4.72787
	KIF4A	3.59982	3.666	3.69644	3.88628	3.8517
	KIFC1	4.5582	4.65477	4.67616	4.93667	4.9147
	KLHL14	5.25168	5.1205	5.09257	5.60367	5.68018
	KNSTRN	6.14502	6.15867	6.14853	6.34617	6.26217
	KPNA2	7.90366	7.86805	7.90393	8.2131	8.21393
	LAMC1	4.27906	4.20233	4.28857	4.48905	4.5017
	LMAN1	8.72624	8.66144	8.67984	8.99287	9.04485
	LPCAT2	8.33887	8.23837	8.39193	8.60579	8.4338
	LRRC59	8.37361	8.54371	8.56047	8.60095	8.54034
	LZTFL1	5.4971	5.44925	5.42352	5.70873	5.69218
	MACC1	4.09137	4.0972	4.17278	4.41302	4.33423
	MAN1A1	8.42122	8.42774	8.45954	8.73699	8.71757
	MANEA	7.59102	7.65017	7.55512	7.90217	7.96313
	MCM10	4.41123	4.4731	4.51265	4.77768	4.74911
	MCM4	5.629	5.69959	5.70786	5.94969	5.94408
	MCM6	6.12445	6.04566	6.06414	6.27352	6.35036
	MCM7	7.64078	7.7346	7.72595	7.82915	7.86995
	MEF2C	9.43682	9.39936	9.43366	9.63854	9.60287
	MELK	4.05985	4.0741	4.06886	4.38598	4.44105
	MKI67	5.50642	5.69341	5.73405	6.235	6.31579
	MS4A4A	5.17409	5.47156	5.37263	5.67489	5.40074
	MT1E	5.75784	5.93206	5.86976	5.94413	5.99514
	MTFR2	3.58144	3.53764	3.56924	3.79501	3.78762
	MTHFD2	7.67299	7.74777	7.91286	7.92665	7.85114
	MX1	7.16113	7.24449	7.41513	7.3716	7.3757
	MYBL2	5.65777	5.73727	5.84195	6.27385	6.34902
	MYO1D	5.87859	5.82601	5.89808	6.22538	6.22802
	MZB1	6.65317	6.72268	6.92452	7.23794	7.18753
	NCAPG	4.68605	4.68104	4.77358	5.22259	5.26224
	NCAPH	5.00939	5.08334	5.04171	5.41057	5.41822
	NDC80	4.16989	4.07355	4.14281	4.3452	4.39173
	NEK2	3.9709	4.04958	4.11401	4.28751	4.30178
	NETO2	6.96591	6.99866	7.05184	7.20685	7.14713
	NME1	6.39876	6.50235	6.56536	6.63255	6.64781
	NT5DC2	6.40793	6.45153	6.44353	6.83578	6.84265
	NUF2	4.44232	4.31073	4.38245	4.73983	4.74073
	NUGGC	5.54979	5.56837	5.53759	5.76827	5.72485
	NUSAP1	5.7673	5.8974	5.92818	6.20118	6.20047
	OAS1	8.66248	8.78584	8.97742	9.0031	8.90411
	OMG	3.28011	3.30799	3.29174	3.4566	3.56084
	ORC1	3.90699	3.94994	3.944	4.18966	4.20311
	PARP9	7.46125	7.2299	7.49874	7.56268	7.52461
	PBK	2.93301	2.9818	3.06772	3.2998	3.19526
	PDIA4	8.41099	8.48383	8.61536	8.69835	8.64602
	PDIA5	5.72289	5.74802	5.84504	5.97679	5.89462
	PDIA6	8.75011	8.79719	8.86385	9.02404	8.96831
	PHGDH	5.97345	5.96795	6.00668	6.18866	6.209
	PLK1	5.4173	5.5805	5.6649	6.0788	6.12856
	POLQ	3.36394	3.37336	3.41011	3.5793	3.56768
	POU2AF1	6.83624	7.0785	7.04627	7.15597	7.1139
	PPIB	10.5868	10.6844	10.6608	10.7796	10.7671
	PRC1	5.07215	5.02362	5.05643	5.35116	5.3652
	PSMA2	8.79966	8.89503	8.71212	8.95963	9.00236
	PTTG1	5.31465	5.23785	5.34441	5.54271	5.53096
	RACGAP1	6.30494	6.29056	6.28004	6.45676	6.49616
	RAD51	3.55941	3.59553	3.59167	3.80074	3.80696
	RAD51AP1	3.83258	3.78288	3.78323	4.09708	4.09223
	RASGRP3	5.86475	5.76585	5.71827	6.10965	6.18764
	RBBP8	6.25746	6.32112	6.44568	6.57361	6.42631
	RRM2	5.22703	5.32288	5.4447	5.90584	6.01737
	RSAD2	5.96919	5.87358	6.08253	6.17904	6.22345
	SCIMP	9.99881	10.1362	10.0918	10.224	10.0973
	SEC11C	6.72586	6.73165	6.78214	7.10355	7.07048
	SEMA4A	7.77762	7.89928	7.93867	8.01197	7.95069
	SHCBP1	4.54734	4.57169	4.65149	5.08919	5.03292
	SIGLEC1	5.57783	5.65089	5.90129	5.82586	5.83455
	SKA1	3.18393	3.20068	3.27161	3.47334	3.47539
	SKP1	4.06341	3.9177	3.95323	4.30744	4.30148
	SLAMF7	8.2659	8.25252	8.34135	8.46802	8.48034
	SLC1A4	6.13198	6.26341	6.44697	6.48808	6.378
	SLC31A1	8.09412	8.1572	8.02452	8.31587	8.23253
	SLC35F2	5.67713	5.68433	5.71071	5.87968	5.86147
	SLC38A5	5.42752	5.44969	5.53791	5.63089	5.59603
	SLC44A1	7.29693	7.30999	7.39222	7.565	7.46245
	SLC8A1	7.12882	7.14672	7.30134	7.39234	7.17452
	SLFN11	8.30316	8.23744	8.42636	8.4984	8.35922
	SMC2	6.10328	6.09333	6.07941	6.30695	6.27958
	SMC4	7.46808	7.43792	7.41043	7.69243	7.71389
	SPAG5	4.43741	4.41811	4.45855	4.80226	4.76917
	SPATS2	5.96366	5.92506	5.97114	6.20548	6.26789
	SPATS2L	5.60729	5.57333	5.71554	5.80787	5.70441
	SSR3	8.15195	8.10996	8.0371	8.34376	8.30485
	STAT1	10.2345	10.0183	10.2873	10.2919	10.2236
	STMN1	6.63324	6.58947	6.67802	6.85237	6.85711
	STT3A	9.12827	9.1777	9.14731	9.33732	9.31433
	TCF4	7.42305	7.4884	7.38522	7.64372	7.56987
	TFRC	7.32304	7.17033	7.2883	7.57716	7.55492
	TK1	5.42621	5.57962	5.53977	5.71363	5.69741
	TLR7	7.58293	7.60224	7.80556	7.82996	7.67594
	TMTC2	6.02071	5.8216	6.03256	6.16337	6.02972
	TNFRSF17	4.71385	4.78151	5.00695	5.57977	5.53388
	TOP2A	5.38419	5.4132	5.495	5.9799	5.98926
	TPX2	4.4937	4.58917	4.63894	5.01548	5.05867
	TRAM2	8.02062	8.19218	8.15067	8.32718	8.29034
	TRIP13	4.36374	4.38221	4.42886	4.68664	4.70681
	TSHR	4.01464	4.04127	4.10848	4.2826	4.28983
	TTK	3.06942	3.13628	3.24041	3.47083	3.40663
	TUBB4B	9.67659	9.78379	9.85248	9.91029	9.8578
	TUBG1	7.60351	7.77007	7.70696	7.86895	7.90933
	TXNDC11	7.82791	7.89187	7.9091	8.0853	8.07137
	TYMS	5.52096	5.57509	5.70173	6.17613	6.1992
	UBE2D3	6.01935	6.07007	5.97728	6.15221	6.22413
	UBE2J1	9.21081	9.20605	9.3129	9.54492	9.47013
	UBE2T	5.18516	5.1011	5.02394	5.46317	5.45352
	XAF1	9.4991	9.29553	9.48818	9.65391	9.68241
	ZWINT	5.57613	5.56141	5.61932	5.78343	5.74382
	ABI3	8.18942	8.38997	8.41609	8.26558	8.11904
	ABLIM3	6.07392	6.28706	6.44009	6.14862	5.93657
	ACADSB	6.57482	6.43459	6.28262	6.43779	6.54755
	ACP2	7.27473	7.44252	7.48015	7.45362	7.40903
	ACP5	6.32171	6.4888	6.52606	6.40168	6.30702
	ACSS1	6.74158	6.90779	6.97097	6.80826	6.72643
	ACTL6A	6.70725	6.60972	6.48611	6.69492	6.70376
	ADAM15	6.91794	6.97284	7.17252	6.94642	6.84127
	ADAMTSL4	5.87667	6.08451	6.17193	5.89307	5.8047
	ADAP2	7.77962	7.92248	8.07563	7.95008	7.78792
	ADCY7	8.73464	8.88813	8.95542	8.72617	8.62308
	ADHFE1	7.27914	6.98208	6.90385	7.13462	7.31278
	ADPRM	6.26422	6.0661	5.93311	6.06874	6.20857
	AGPAT3	7.4948	7.65451	7.7473	7.56609	7.45223
	AHCTF1	8.29611	8.12448	8.03251	8.26077	8.33891
	AHCY	7.25568	7.40057	7.53769	7.32575	7.21932
	AHSP	3.49154	3.57305	4.44572	3.74182	3.41228
	AK5	6.30822	6.12408	5.89733	6.10031	6.32899
	ALAS1	7.09819	7.23476	7.30363	7.13381	7.06468
	ALDOC	7.14717	7.03366	6.94633	7.0168	7.15221
	ALKBH7	6.04209	6.10501	6.27583	5.95812	5.89821
	ALOX12	6.00081	6.26446	6.45589	6.04901	5.76207
	ALOX5AP	9.85987	9.85829	9.62628	9.82355	9.94934
	ANK1	5.29412	5.44255	5.71695	5.28974	5.15159
	AP3M2	6.95085	6.77021	6.62576	6.84025	6.93814
	APOBR	6.29346	6.56241	6.64158	6.2374	6.10052
	ARAP1	8.45091	8.58031	8.70063	8.48636	8.33146
	ARHGAP15	9.63927	9.43968	9.32524	9.59361	9.67156
	ARHGEF10L	5.91151	6.06244	6.21709	5.98873	5.87713
	ARHGEF11	6.85629	6.96017	7.07516	6.8978	6.78378
	ASAP2	5.91569	6.03833	6.19365	5.8559	5.68192
	ASCC1	6.25228	6.18043	6.04108	6.27092	6.32816
	ASPHD2	6.3996	6.40668	6.58921	6.50194	6.38827
	ATF1	8.55386	8.44789	8.36321	8.50492	8.55822
	ATF5	5.36328	5.50543	5.61094	5.44495	5.43862
	ATG2B	7.8257	7.68919	7.62198	7.80115	7.88759
	ATM	10.0075	9.83049	9.77391	9.90058	10.0011
	ATP1B1	5.35992	5.38409	5.63372	5.51781	5.33667
	ATP8A1	8.35367	8.21985	8.11824	8.29679	8.37007
	B4GALT5	8.65287	8.77129	8.85355	8.65578	8.59065
	BAK1	7.1716	7.27536	7.39262	7.33947	7.26259
	BBS4	5.90288	5.80309	5.67533	5.88406	5.93086
	BBS9	6.96176	6.85744	6.76201	6.86875	6.92375
	BCKDHB	6.80593	6.74092	6.60348	6.82305	6.87825
	BCL2A1	7.02893	6.89161	6.93836	6.99382	6.78845
	BCL6	8.07515	7.94188	8.09764	8.05588	7.83033
	BDH2	5.72664	5.50229	5.33867	5.58205	5.72784
	BIRC3	9.01301	8.84515	8.78475	8.908	9.05206
	BLVRA	6.75123	6.84677	6.98869	6.80713	6.65341
	BMP6	6.46484	6.60966	6.75304	6.49952	6.34557
	BTF3L4	9.51073	9.32559	9.21181	9.52283	9.59983
	C1QA	4.49736	4.67272	4.73223	4.63937	4.5024
	C2	4.69861	4.77211	5.00498	4.87721	4.80861
	CA1	3.64051	3.83863	4.94122	4.23421	3.52609
	CA2	7.95828	7.83783	8.10117	7.83914	7.64644
	CALD1	4.66468	4.77371	4.85812	4.67509	4.54055
	CALR	9.73268	9.88537	9.92861	9.89375	9.83116
	CAMK1	7.5312	7.67128	7.76244	7.63068	7.44369
	CAPG	7.59961	7.80012	7.93129	7.67227	7.58727
	CAPRIN2	6.29319	6.04451	5.98632	6.16066	6.27286
	CARF	6.40377	6.28454	6.16703	6.35611	6.46397
	CARM1	7.05918	7.24425	7.25482	7.12817	7.05785
	CARNMT1	7.0395	6.91114	6.84755	6.9791	7.04729
	CASK	7.62678	7.44137	7.39766	7.48216	7.57489
	CASP5	5.33324	5.50534	5.58189	5.64093	5.3867
	CASP8	8.84261	8.70232	8.64021	8.82168	8.93058
	CBFA2T3	6.55241	6.67966	6.79463	6.57809	6.44203
	CBR1	6.14546	6.23291	6.3739	6.18731	6.08439
	CCDC186	7.66144	7.52552	7.45689	7.62371	7.70582
	CCDC25	6.70085	6.58819	6.50655	6.6929	6.71369
	CCDC59	6.85729	6.73798	6.6645	6.81504	6.87165
	CCL4	5.26724	5.06236	4.77905	5.10527	5.32308
	CCL4L2	7.30845	7.10832	6.9092	7.18249	7.39826
	CCNG1	9.8022	9.66903	9.55106	9.74622	9.7892
	CCNT1	8.39115	8.28636	8.16423	8.36649	8.43246
	CCR2	8.69572	8.89991	9.04218	8.78549	8.65786
	CD164	10.996	10.8823	10.7985	11.0191	11.0673
	CD1E	5.23036	5.33452	5.4892	5.39689	5.21569
	CD200R1	7.17787	6.89215	6.8144	7.03827	7.12184
	CD300C	8.34528	8.53853	8.57292	8.47011	8.37511
	CD47	10.3588	10.2392	10.1529	10.3449	10.4022
	CD63	7.32079	7.53157	7.59576	7.35104	7.25283
	CDA	7.72471	7.63988	7.39976	7.78816	7.80616
	CDC14A	9.08296	8.93709	8.83119	8.95576	9.05104
	CDC42BPB	6.64544	6.825	6.91661	6.68935	6.49336
	CDKN1A	6.52142	6.67892	6.78042	6.55313	6.40326
	CDKN2D	6.48722	6.66496	6.7496	6.46391	6.40707
	CDR2	7.56222	7.39702	7.27252	7.41475	7.50456
	CEBPA	7.12091	7.30543	7.38428	7.19549	7.02172
	CENPC	7.4006	7.28155	7.20874	7.36613	7.41167
	CEP290	5.61606	5.45629	5.3343	5.5123	5.60978
	CEP295	6.41216	6.2781	6.20145	6.4043	6.5143
	CEP57	8.05411	7.88212	7.79464	8.00663	8.0543
	CES1	7.39144	7.66206	7.81289	7.45125	7.3811
	CFAP20	7.6772	7.55498	7.41822	7.67019	7.72139
	CFD	8.22509	8.48869	8.49104	8.37158	8.18316
	CFL2	5.8845	5.74254	5.64032	5.80301	5.8772
	CFP	8.58949	8.81643	8.88808	8.70314	8.53636
	CGB1	5.47567	5.52875	5.45825	5.46297	5.21027
	CHD7	6.90834	6.85914	6.69377	6.83018	6.92663
	CHMP4B	8.15768	8.27845	8.36393	8.18119	8.1068
	CHST15	8.1089	8.28529	8.27043	8.30078	8.18863
	CHURC1	7.89611	7.76691	7.66697	7.81535	7.88549
	CLDND1	9.64796	9.5116	9.40327	9.65747	9.74767
	CLEC10A	5.90125	6.01396	6.23704	6.10609	5.80305
	CLEC1B	6.18793	6.2348	6.46352	6.15245	5.97626
	CLEC2D	9.62192	9.35558	9.27038	9.50768	9.67237
	CLIC1	9.76838	9.87535	10.0009	9.84929	9.74023
	CLIC2	4.57054	4.63681	4.86869	4.80879	4.43606
	CLK1	8.95386	8.83707	8.7243	8.81899	8.95611
	CLNS1A	8.64325	8.50965	8.40354	8.67763	8.73456
	CLPTM1L	7.74109	7.84369	7.99063	7.90163	7.80779
	CLU	8.08049	8.25945	8.39797	8.06498	7.85857
	CLYBL	6.19125	6.07049	5.89488	6.14781	6.25705
	CMTM5	6.40159	6.48297	6.65225	6.41762	6.26319
	CNOT2	9.29853	9.16824	9.09388	9.30294	9.35441
	CNOT8	8.90292	8.78346	8.69876	8.91177	8.9124
	COA1	8.61631	8.49592	8.41087	8.6454	8.73414
	COG6	7.8393	7.69338	7.61081	7.8244	7.88918
	COLGALT1	8.35238	8.53959	8.57668	8.40688	8.30817
	COPS2	9.34681	9.21543	9.07701	9.37701	9.44696
	COPZ1	8.71256	8.61811	8.48254	8.79139	8.82782
	COTL1	9.77286	9.92509	10.0683	9.85861	9.67671
	CPED1	6.09505	6.11832	6.42231	6.37188	6.12125
	CPNE3	9.31101	9.18062	9.09357	9.30901	9.35218
	CR2	5.15896	4.93619	4.81841	5.00868	5.12312
	CROT	6.3882	6.24599	6.17044	6.36357	6.44574
	CRYZ	7.62834	7.47647	7.39767	7.58169	7.64326
	CSF1R	8.85301	9.03429	9.03859	9.11814	8.90167
	CSF2RB	7.72983	8.02393	8.04005	7.86592	7.75263
	CSGALNACT1	6.52884	6.42856	6.30301	6.44317	6.52946
	CSK	8.2827	8.39612	8.52556	8.2998	8.19588
	CSRNP1	5.99357	5.92152	5.98211	5.90859	5.83084
	CST3	10.912	11.0346	11.1386	11.026	10.8876
	CSTF2	6.31324	6.15966	6.04609	6.32438	6.41532
	CTDSPL	6.47703	6.71722	6.82487	6.45598	6.19699
	CTLA4	6.31914	5.95881	5.85341	6.11853	6.19866
	CTPS2	6.32912	6.21628	6.12125	6.32956	6.32414
	CTSL	5.72432	5.88331	6.1178	6.00712	5.74999
	CTSO	7.32252	7.35921	7.10718	7.38339	7.36397
	CTTN	6.12308	6.20832	6.40687	6.10384	5.8871
	CYC1	7.66748	7.84599	7.88166	7.78813	7.6989
	DAB2	7.8502	8.01335	8.11265	7.89692	7.74146
	DBT	6.85698	6.70293	6.61122	6.85788	6.92058
	DCAF12	8.49572	8.60773	8.71533	8.62589	8.53197
	DCP1B	7.49051	7.45916	7.28666	7.43784	7.49868
	DDAH2	6.12001	6.37627	6.46283	6.25958	6.0777
	DDX18	8.46583	8.38864	8.22327	8.45207	8.55211
	DDX20	6.88258	6.84517	6.66358	6.81601	6.91744
	DGKA	10.3771	10.2305	10.0537	10.1926	10.3959
	DHCR24	6.39931	6.57751	6.70947	6.55277	6.5071
	DMTN	6.47741	6.60853	6.70266	6.46264	6.3393
	DNASE2	6.8604	7.06704	7.10485	6.93675	6.86856
	DOK1	7.58379	7.71411	7.7974	7.62719	7.50431
	DPH5	6.38958	6.26414	6.17797	6.28589	6.35627
	DPH6	6.68002	6.40013	6.28171	6.63339	6.79253
	DPYSL2	8.93218	9.12286	9.20461	9.07828	8.9198
	DRAP1	8.01834	8.21811	8.29882	8.05747	7.92682
	DYNLL1	8.94815	9.05647	9.16052	8.97457	8.91661
	DYSF	6.6842	6.84925	6.9884	6.75346	6.7018
	E2F2	4.95652	5.01971	5.15125	5.13135	5.05218
	ECH1	10.3534	10.3055	10.1523	10.4271	10.4957
	EGF	4.92405	4.93889	5.17035	4.91929	4.74195
	EGR1	7.82607	7.64674	7.61793	7.50885	7.28192
	EGR2	6.07431	5.92249	6.03104	5.94646	5.78292
	EIF4B	11.1039	11.0493	10.8574	11.04	11.1009
	ELMOD2	5.73417	5.63777	5.53245	5.74746	5.78428
	ELP4	7.54817	7.46902	7.35795	7.61403	7.59571
	EMB	9.25847	9.15595	9.04819	9.15575	9.2363
	EMD	7.88986	7.76179	7.59683	7.86445	7.87228
	EMILIN2	8.55101	8.64226	8.78903	8.60273	8.48563
	ENDOD1	6.89417	6.97176	7.10429	6.88732	6.74983
	EPB41L5	5.39703	5.20478	5.14977	5.25894	5.30453
	EPC2	8.5728	8.45158	8.37721	8.49223	8.56155
	EPS8	5.50956	5.62181	5.73082	5.84909	5.52511
	ESAM	4.98063	5.16764	5.23352	4.98995	4.90488
	ETFDH	6.35965	6.27142	6.12572	6.44747	6.47016
	EXOSC3	6.99929	6.85995	6.74728	7.01193	7.12649
	F13A1	10.6275	10.7453	10.9142	10.6607	10.4404
	FABP5	5.2956	5.3928	5.48564	5.39153	5.35536
	FAH	6.11975	6.26213	6.33105	6.13867	6.02008
	FAM172A	7.90841	7.8556	7.65191	7.9055	7.93913
	FAM20C	6.41871	6.5249	6.6891	6.45919	6.32685
	FAM210A	6.3406	6.26402	6.13067	6.36579	6.39817
	FASN	5.99815	6.15334	6.21504	6.00943	5.93849
	FAXDC2	6.95783	7.28654	7.46063	7.01416	6.76066
	FCAR	7.10354	6.99692	6.90718	7.07338	7.08701
	FCGRT	8.49138	8.59871	8.68259	8.50352	8.39116
	FCN1	10.2611	10.4542	10.5979	10.307	10.1714
	FCRL1	7.35674	7.04009	6.91046	7.23837	7.37055
	FGD2	7.72592	7.92361	8.06994	7.83877	7.67305
	FHIT	6.37951	6.22909	6.10014	6.25697	6.46638
	FHL1	6.98623	7.14822	7.28036	6.96244	6.70764
	FHOD1	6.22323	6.37589	6.45389	6.21841	6.14252
	FKBP2	6.15109	6.2856	6.34656	6.07832	6.0147
	FKTN	5.52835	5.42967	5.29396	5.55537	5.64623
	FLII	8.56115	8.75353	8.79387	8.59217	8.47608
	FLNA	10.6539	10.8161	10.8678	10.6525	10.5549
	FMNL2	5.10605	5.27051	5.33103	5.3164	5.08906
	FMO4	5.65135	5.5823	5.42411	5.67753	5.72299
	FOXP1	9.01288	8.92751	8.80954	8.91287	9.01184
	FRAT2	6.70653	6.88596	6.92305	6.72079	6.64493
	FSTL1	5.47975	5.64188	5.77358	5.38288	5.20207
	FZD6	5.09453	5.0479	4.88993	5.05069	5.08863
	G2E3	6.75592	6.66637	6.55761	6.72367	6.76675
	GAA	7.18638	7.38761	7.40569	7.24065	7.11397
	GAB2	6.9614	7.19227	7.1961	6.99889	6.84872
	GABPB1	7.6135	7.52692	7.40362	7.6113	7.65161
	GCC2	8.56127	8.37174	8.31409	8.42422	8.55243
	GCNT1	6.71762	6.79907	6.92643	6.85986	6.71242
	GFRA2	5.83827	5.92048	6.02179	6.12968	5.82832
	GMPR	7.47048	7.69083	7.96878	7.59673	7.4194
	GNA15	6.9969	7.23599	7.25088	7.02474	6.87064
	GNAQ	7.92068	8.07565	8.21812	7.9967	7.82915
	GNB2	8.60793	8.78114	8.83483	8.66098	8.53634
	GNLY	9.94708	9.91665	9.68748	9.91574	10.0967
	GNPDA2	6.00989	5.84193	5.66114	5.95523	6.07765
	GOLIM4	6.74977	6.85803	6.95047	6.8978	6.78741
	GORASP2	8.90214	8.8526	8.7107	8.92365	8.97556
	GP6	6.68416	6.87817	7.00841	6.68209	6.5404
	GPR162	5.61855	5.71643	5.86126	5.70181	5.54748
	GPR18	7.4519	7.37816	7.21129	7.40543	7.5655
	GPR89A	8.26434	8.00393	7.82735	8.23757	8.35401
	GPX1	7.42507	7.26341	7.34082	7.21597	7.19825
	GRB10	4.4542	4.61501	4.67763	4.55137	4.52423
	GRPEL2	7.8713	7.80831	7.66043	7.85054	8.02746
	GSN	7.35692	7.45262	7.5801	7.41065	7.31778
	GTPBP2	8.07073	8.2081	8.27258	8.0704	7.98584
	GYPA	2.83872	2.83412	3.58045	3.0743	2.80128
	HACD3	7.56268	7.4728	7.2379	7.55211	7.7103
	HAUS6	6.97141	6.86284	6.7335	6.97463	7.02071
	HAVCR1	4.43348	4.41831	4.21562	4.41211	4.46547
	HBA2	9.78756	10.2017	10.7474	10.2801	9.34746
	HBB	9.11899	9.51101	10.2548	9.69426	8.48572
	HBD	5.18938	5.44794	6.2029	5.56486	5.11033
	HBG2	5.65312	5.78182	6.58855	5.965	5.46333
	HCK	9.3327	9.54039	9.59158	9.45858	9.25434
	HDGF	9.05566	9.2329	9.28108	9.10418	9.02044
	HELB	7.15212	6.9937	6.96216	7.04479	7.18902
	HEMGN	5.28586	5.48372	5.61764	5.33065	5.20307
	HGH1	7.59784	7.78531	7.84821	7.6769	7.69557
	HIF1A	9.6408	9.51212	9.41081	9.5848	9.7061
	HIVEP2	8.91577	8.7493	8.70047	8.81824	8.91927
	HIVEP3	6.30403	6.44841	6.54872	6.38294	6.286
	HK1	7.57818	7.7412	7.77226	7.59726	7.50106
	HK3	7.09826	7.36638	7.53516	7.19695	6.96259
	HMGCS1	6.75951	6.81353	6.96217	6.78753	6.68614
	HNRNPA1L2	6.38225	6.32245	6.1836	6.31061	6.39093
	HNRNPF	8.93194	9.01118	9.13135	8.87994	8.8294
	HNRNPH2	8.41717	8.42757	8.62146	8.33947	8.22676
	HPS3	9.28875	9.16698	9.04817	9.33476	9.40053
	HSDL2	6.65833	6.57277	6.39965	6.71086	6.70584
	HSF2	7.36105	7.09091	7.07439	7.21283	7.4069
	HSPB1	8.0992	8.22638	8.32777	8.0489	7.91087
	ICOS	7.44335	7.15377	7.08887	7.30247	7.40996
	IFIT2	6.34019	6.37475	6.64097	6.51919	6.38505
	IFNGR2	8.64379	8.82383	8.89887	8.71658	8.56108
	IFRD1	6.79255	6.87942	6.99379	6.79228	6.68952
	IGF2BP2	5.84859	6.00499	6.09161	5.91688	5.72514
	IKZF2	7.03255	6.91102	6.77845	6.96852	7.03153
	IKZF5	7.35488	7.21186	7.07064	7.33892	7.47423
	IL17RA	9.89053	10.0294	10.111	9.86493	9.82624
	IL18RAP	8.30718	8.00035	7.7986	8.15537	8.44531
	IL32	9.21272	9.02573	8.8972	9.10857	9.26761
	IL4I1	6.04225	6.16371	6.25243	6.09881	6.06196
	IL6ST	9.38561	9.25098	9.18851	9.26226	9.41801
	INPPL1	7.64799	7.77581	7.86409	7.61196	7.54262
	IPP	6.49712	6.37949	6.28037	6.40584	6.48337
	IRF5	7.18885	7.33589	7.41348	7.26128	7.13055
	IRF7	6.59934	6.69805	6.85473	6.74578	6.6773
	ISOC2	6.37778	6.58572	6.60822	6.47413	6.42138
	ITGA2	4.6551	4.71665	4.85724	4.71271	4.52977
	ITGA2B	7.47275	7.72284	7.97431	7.5406	7.17816
	ITGAX	9.01643	9.26002	9.34901	9.14237	8.96302
	ITGB2	10.9624	11.1423	11.1882	10.9661	10.9054
	ITGB3	9.25911	9.40846	9.72659	9.27931	8.91177
	ITGB5	6.4886	6.67585	6.80747	6.46131	6.27466
	JAK2	8.60383	8.56077	8.86253	8.76341	8.59778
	JAM3	6.92549	7.02287	7.19003	6.94829	6.64825
	JUN	5.6473	5.5091	5.63045	5.63971	5.45849
	JUNB	9.33569	9.29506	9.37191	9.15955	8.94219
	JUND	8.17971	8.26192	8.30762	8.07552	7.95327
	JUP	6.61721	6.81219	6.90124	6.77901	6.68859
	KCNJ2	6.23715	6.48875	6.52918	6.39608	6.25493
	KCNMB1	5.59248	5.66856	5.77582	5.78974	5.62741
	KCNQ1	7.16046	7.298	7.35187	7.12991	7.06715
	KCTD7	7.10126	7.00747	6.89517	7.05737	7.13037
	KDM3A	7.89976	7.77666	7.70235	7.81311	7.87851
	KIAA0513	7.47627	7.72075	7.7695	7.49433	7.33521
	KIF1C	5.85154	5.99752	6.07421	5.87693	5.78732
	KLHL3	5.77757	5.6667	5.5118	5.64481	5.84078
	KLRC1	6.46324	6.30924	6.09131	6.32347	6.57055
	KLRF1	8.30944	8.28081	7.96091	8.29696	8.46328
	KPTN	4.59158	4.68898	4.7819	4.66011	4.60481
	KTI12	7.71206	7.72597	7.5756	7.86846	7.91429
	LANCL1	7.45589	7.36844	7.25767	7.36609	7.42
	LAP3	7.52274	7.52267	7.76835	7.67196	7.62508
	LCLAT1	7.44189	7.29827	7.18953	7.42388	7.51981
	LDLR	7.5697	7.66442	7.93854	7.63848	7.56222
	LGALS1	9.86423	10.1173	10.1448	9.9854	9.84536
	LGALS12	6.38437	6.51607	6.5816	6.40071	6.31207
	LGALS2	7.18098	7.35607	7.47083	7.24997	7.06204
	LGALS3	6.79975	6.92985	7.00304	6.9256	6.82112
	LGALS3BP	7.09772	7.27479	7.34786	7.1235	7.17492
	LGALS9	6.19717	6.43586	6.50701	6.28813	6.18022
	LGALS9C	8.71729	8.97301	8.99036	8.84756	8.75094
	LGALSL	8.10646	8.23886	8.63647	8.2116	7.89414
	LIAS	6.04599	5.94869	5.79116	6.01218	6.08785
	LILRB1	7.99631	8.2618	8.32244	8.18055	7.99909
	LILRB2	9.30127	9.59227	9.59514	9.5144	9.34059
	LILRB3	9.2875	9.59978	9.63446	9.40114	9.28711
	LILRB4	7.33031	7.56217	7.66545	7.63012	7.46798
	LIMK1	7.66773	7.84409	7.92228	7.68796	7.6084
	LMBRD2	7.05027	6.92083	6.82657	7.05172	7.08476
	LMNA	6.10719	6.20764	6.31972	6.06802	5.97505
	LMO2	5.80946	5.92891	6.041	5.85076	5.75621
	LRIG2	7.08486	7.00714	6.86137	6.9965	7.0975
	LRP1	9.38457	9.61879	9.69367	9.4632	9.30345
	LRPPRC	8.4168	8.29424	8.22046	8.38711	8.48005
	LRRC37B	8.35314	8.22751	8.12059	8.25606	8.38586
	LRRK1	6.50708	6.68044	6.79425	6.72342	6.5397
	LST1	10.274	10.4412	10.4073	10.5131	10.3265
	LTA	6.47183	6.22611	6.13773	6.3179	6.42975
	LTBP1	6.55165	6.73005	6.95449	6.58511	6.30946
	LTBR	7.35967	7.6078	7.67213	7.4149	7.296
	LY6E	7.97445	8.16701	8.27504	8.10089	8.10907
	LY6G6F	6.03955	6.48396	6.59825	6.05672	5.87962
	LYPD2	5.96624	6.06917	6.18758	6.15379	5.94624
	LZIC	7.29592	7.13173	6.97517	7.27452	7.35174
	MAFB	7.39388	7.7173	7.75559	7.5612	7.38979
	MAN2B1	9.27684	9.4556	9.4902	9.32625	9.2473
	MAP1A	4.59973	4.77389	4.84757	4.70862	4.53448
	MAP1B	4.00219	4.08366	4.19322	4.08587	4.02701
	MAP1S	6.65546	6.82345	6.87155	6.64347	6.55835
	MAP2K5	6.87088	6.71992	6.62021	6.86856	6.96961
	MAP3K11	7.87467	8.06463	8.15381	7.90146	7.75749
	MAPK9	7.96575	7.84245	7.74922	7.97897	8.01484
	MARCKS	8.09676	8.20425	8.42527	8.2158	8.04115
	MARCO	5.45649	5.48696	5.68269	5.48222	5.45047
	MBIP	7.67055	7.5302	7.41741	7.66265	7.72436
	MBLAC2	5.70398	5.67456	5.40984	5.63492	5.76558
	MCFD2	7.62718	7.55491	7.41847	7.62052	7.66742
	MCM8	7.49161	7.36491	7.21989	7.58261	7.6982
	MED23	8.6497	8.52384	8.45621	8.64971	8.72407
	MED6	7.507	7.3904	7.28901	7.49744	7.56328
	MEFV	7.7752	7.88334	7.96481	7.85697	7.72924
	MEIS1	5.27503	5.37674	5.47601	5.24314	5.09448
	METTL18	6.18316	6.1394	5.89899	6.15524	6.17031
	METTL4	7.52621	7.39566	7.30454	7.43582	7.54956
	METTL7A	7.59439	7.77412	7.81866	7.8476	7.72475
	MFAP3L	6.03858	6.13385	6.27954	5.96072	5.74844
	MGLL	5.78839	5.93947	5.99952	5.85318	5.70776
	MIS12	6.78495	6.70553	6.57746	6.72274	6.83457
	MMRN1	5.92059	6.12915	6.33022	5.90065	5.57455
	MOB4	7.53094	7.33765	7.19753	7.49396	7.58051
	MPP1	9.49793	9.50941	9.68887	9.50457	9.34746
	MRPL20	8.14405	8.28344	8.34581	8.16613	8.10757
	MRPL45	9.20692	9.23319	9.01369	9.24709	9.23975
	MS4A1	9.73265	9.54309	9.49644	9.65583	9.67713
	MSL3	8.24361	8.13455	8.01937	8.18242	8.3362
	MVP	7.40951	7.53336	7.69668	7.438	7.33758
	MYDGF	7.18873	7.38963	7.51069	7.33585	7.21451
	MYEF2	5.79097	5.56654	5.51966	5.65506	5.77566
	MYL9	7.94675	8.15422	8.28021	8.05809	7.83862
	MYLK	5.64624	5.7484	5.84241	5.59779	5.50562
	MYOF	7.68359	7.79661	8.17351	8.07133	7.78514
	N4BP2	6.7052	6.54634	6.48068	6.68099	6.73879
	N6AMT1	5.55238	5.44764	5.34567	5.48702	5.62426
	NAA16	7.59465	7.44142	7.36911	7.48074	7.6282
	NAA25	7.53478	7.34924	7.28085	7.48303	7.55928
	NAGA	8.54412	8.7674	8.76481	8.68422	8.51744
	NARS2	7.37045	7.27201	7.13716	7.28366	7.35868
	NBEAL2	8.64674	8.8027	8.87179	8.65332	8.56008
	NCF1	10.0191	10.0768	10.4019	10.1488	10.0294
	NDUFA13	6.40566	6.53596	6.61437	6.43877	6.32692
	NDUFS6	7.15061	7.16126	7.37704	7.15798	7.07939
	NEU1	7.01842	7.22208	7.24852	7.13381	7.04264
	NEURL1	6.22849	6.3673	6.42064	6.34634	6.1734
	NFE2	6.60239	6.77567	6.908	6.57207	6.48211
	NFE2L2	8.71912	8.63888	8.52388	8.74123	8.84095
	NID1	6.17554	6.44788	6.51906	6.29453	6.17622
	NIT2	8.13942	8.0513	7.91925	8.15416	8.23312
	NLRC4	7.00712	7.20999	7.22138	7.25043	7.09989
	NOD2	7.30427	7.43196	7.55853	7.35541	7.26273
	NOP58	8.64692	8.4543	8.36897	8.62025	8.7497
	NOTCH1	7.64662	7.79437	7.83828	7.6129	7.5618
	NRGN	8.53659	8.77656	8.95844	8.62206	8.34608
	NRROS	8.17649	8.30341	8.37829	8.26059	8.16919
	NT5DC1	7.30249	7.25608	7.03142	7.30196	7.36974
	NUDCD2	5.16907	5.03897	4.96523	5.09792	5.1568
	NUP107	6.74597	6.60856	6.53562	6.6938	6.75999
	NUP88	8.93838	8.7859	8.74056	8.88798	8.98306
	OAS3	7.0215	7.1148	7.39368	7.26962	7.18031
	ODF2L	6.56195	6.42326	6.30809	6.46258	6.58153
	OGFR	8.06072	8.20009	8.2908	8.05251	7.95941
	ORC4	7.22135	7.05852	7.0243	7.15585	7.18519
	ORC5	7.18877	7.11264	6.96698	7.1441	7.20246
	OSBP2	5.22976	5.34074	5.80071	5.44217	5.20568
	OSBPL9	8.72106	8.64127	8.51465	8.75773	8.81869
	OSGEPL1	5.95511	5.67914	5.60523	5.82547	5.98472
	OXCT1	7.19634	7.08772	6.942	7.20557	7.30846
	OXTR	5.13966	5.20901	5.35506	5.2395	5.09228
	P2RX1	7.60658	7.83514	7.87784	7.78707	7.58903
	P2RX7	7.41644	7.42922	7.67885	7.52006	7.36305
	P2RY10	8.23087	8.0903	7.95613	8.08237	8.19703
	P2RY12	6.12232	6.22479	6.53861	6.12607	5.87607
	PACSIN2	7.76065	7.93423	7.98189	7.73508	7.6379
	PARP15	8.51439	8.26678	8.17318	8.44341	8.60581
	PBX1	6.15663	6.33861	6.395	6.10668	6.01593
	PCSK6	5.95701	6.15881	6.28251	5.99099	5.83827
	PDE3B	8.1869	7.99346	7.87057	7.98678	8.15743
	PDE5A	6.73632	6.80562	7.02999	6.65939	6.37273
	PDE7A	8.01583	7.83483	7.70312	7.86836	8.04174
	PDGFA	6.08194	6.31592	6.36459	6.08597	5.91375
	PDLIM1	7.70143	7.87009	8.02558	7.85693	7.71425
	PDZK1IP1	6.52093	6.60891	6.73073	6.55717	6.39676
	PEA15	8.84554	9.12504	9.14869	8.95556	8.78051
	PEX1	7.51481	7.32762	7.26713	7.46585	7.58723
	PEX3	6.81512	6.62014	6.5239	6.79158	6.87846
	PF4	8.47565	8.5255	8.76107	8.48801	8.24167
	PFKFB3	7.2141	7.39754	7.41789	7.2143	7.12476
	PFKL	8.00851	8.24965	8.26851	8.0414	7.92138
	PGLS	6.53056	6.74122	6.7797	6.50013	6.35897
	PGRMC1	9.28946	9.3329	9.52795	9.35417	9.19504
	PIAS2	7.60824	7.51371	7.36982	7.54689	7.65725
	PIEZO1	8.04915	8.1861	8.24597	8.07023	7.96827
	PIGB	7.38346	7.2852	7.14791	7.41967	7.50106
	PIGK	6.63775	6.56798	6.39978	6.63206	6.67997
	PIGL	6.16431	6.06518	5.93228	6.07251	6.17073
	PIGU	7.11497	7.04735	6.88348	7.08304	7.1495
	PKHD1L1	4.36165	4.46309	4.62564	4.34559	4.16777
	PLAGL2	7.60077	7.79329	7.81805	7.77029	7.60316
	PLEC	8.20727	8.33082	8.42055	8.17835	8.0868
	PLOD2	4.00081	4.06917	4.36982	4.01259	3.89979
	PLOD3	7.24508	7.45871	7.50337	7.27971	7.1839
	PLXNB2	8.93717	9.14657	9.29789	9.05539	8.84518
	PMPCB	8.77681	8.5743	8.48199	8.76186	8.85134
	PNPLA6	7.28899	7.49488	7.58463	7.34114	7.21801
	POGLUT1	6.62281	6.54563	6.3688	6.58024	6.70454
	POLI	7.64482	7.44463	7.41869	7.51551	7.5795
	POLR3F	6.08425	5.94806	5.82326	6.13592	6.14865
	POU2F2	7.51815	7.6591	7.72762	7.59832	7.47509
	PPIL3	7.76801	7.65115	7.53609	7.73206	7.75741
	PPIL4	7.31976	7.19636	7.08842	7.2748	7.37216
	PPM1F	6.71957	6.81901	6.933	6.74497	6.54967
	PPM1K	6.6295	6.40534	6.26819	6.55686	6.70563
	PPP1R15A	7.1932	7.14156	7.1784	7.0653	6.88248
	PPP4C	7.36425	7.53871	7.59282	7.41833	7.35752
	PRAM1	7.5997	7.74595	7.82301	7.62634	7.48927
	PRDX5	7.65487	7.90749	7.95007	7.72334	7.62925
	PRIM2	6.13261	6.00434	5.88492	6.19656	6.22651
	PRKAR2B	8.77373	8.75369	9.02522	8.7342	8.49778
	PRKCD	9.32292	9.41088	9.53753	9.39106	9.25618
	PROS1	6.0171	6.08513	6.37068	5.98953	5.72152
	PRPS1	7.66958	7.50646	7.44437	7.59928	7.68395
	PSMB10	7.35898	7.50466	7.58416	7.38392	7.32348
	PSMB6	8.7963	8.96693	9.01568	8.98009	8.87245
	PSMC5	7.03901	7.18636	7.27352	6.96508	6.87995
	PSMD5	7.76758	7.72222	7.51971	7.82137	7.91831
	PTGS1	7.74039	7.94084	8.13558	7.78552	7.52245
	PTPN22	9.05347	8.9745	8.8071	9.01066	9.11321
	PTPRJ	9.72261	9.85451	9.92251	9.76782	9.68204
	PYHIN1	9.02027	8.8908	8.70645	9.01343	9.1552
	QTRT1	6.38575	6.5428	6.57671	6.3569	6.30788
	RAB24	8.18786	8.09603	8.3795	8.24018	8.12907
	RAB27B	8.39055	8.51337	8.70218	8.32099	8.18207
	RAB39A	5.49348	5.64614	5.75672	5.69503	5.47082
	RABL3	8.34618	8.32878	8.10395	8.36971	8.47567
	RAD18	7.01462	6.92262	6.82282	7.01596	7.04722
	RAP2B	8.94288	9.0898	9.13569	8.9585	8.85776
	RAPGEF6	7.9857	7.86217	7.76028	7.87956	8.03231
	RAPH1	5.16055	5.36452	5.56415	5.43354	5.19757
	RARA	7.42434	7.66083	7.69216	7.50147	7.35508
	RASA2	8.39959	8.30873	8.20943	8.35261	8.47346
	RBM48	7.19856	7.09164	6.96892	7.15909	7.24261
	RBP7	5.8873	6.00598	6.09706	5.87166	5.78717
	RCL1	6.30794	6.17021	6.11294	6.24706	6.29587
	REEP4	6.64495	6.81833	6.86321	6.72187	6.64623
	RELB	6.55882	6.68591	6.79359	6.58151	6.50087
	RFESD	4.69247	4.4543	4.29287	4.54157	4.72545
	RGS18	9.14563	9.12798	9.34721	9.07945	8.90219
	RGS6	4.73458	4.97526	5.02175	4.73504	4.60221
	RHOB	7.56193	7.74096	7.80477	7.68758	7.45938
	RHOC	8.45363	8.61452	8.60593	8.6604	8.44346
	RICTOR	8.67807	8.56798	8.46907	8.61601	8.69166
	RIN2	7.46173	7.57494	7.68378	7.63125	7.4608
	RINT1	6.3214	6.20574	6.12412	6.35882	6.41907
	RIOK2	7.23334	7.10686	6.93745	7.25634	7.33156
	RNMT	6.43181	6.28493	6.20136	6.4349	6.48472
	RORA	8.63581	8.46722	8.3045	8.48814	8.64844
	RPAP2	7.65823	7.56575	7.39637	7.5886	7.68601
	RPL12	11.4938	11.3288	11.2841	11.4402	11.4761
	RPL32	6.43541	6.31679	6.20388	6.33669	6.35896
	RPS21	7.45772	7.27328	7.22303	7.34829	7.37454
	RPS9	3.94709	3.84794	3.93926	3.64372	3.73891
	RRAS	8.22508	8.54082	8.55104	8.4372	8.24524
	RRBP1	6.79014	6.93617	7.00285	6.93872	6.81218
	RRM2B	6.79256	6.74895	6.59805	6.83866	6.83296
	RRP12	6.73317	6.87353	6.96881	6.75003	6.61136
	RTN1	6.74524	6.86775	6.99926	6.80423	6.6447
	RTTN	6.29184	6.19215	6.0366	6.25183	6.35089
	RWDD2A	4.90758	4.79254	4.71781	4.878	4.88972
	RXRA	8.13564	8.42555	8.47832	8.20297	8.04733
	S100A6	6.98799	6.9507	7.13383	6.96137	6.79092
	S100A9	10.1511	10.2755	10.3609	10.0727	10.0328
	SAMD3	8.15981	7.92093	7.83939	8.09147	8.1999
	SART1	6.67124	6.8812	6.93415	6.65407	6.536
	SASS6	6.17476	6.00059	5.86366	6.19911	6.27888
	SBNO2	6.64406	6.81233	6.90577	6.63701	6.55452
	SCAI	6.93014	6.74152	6.61655	6.81179	6.89935
	SCD	4.79234	4.89682	5.0377	4.72808	4.77251
	SCO2	6.4077	6.41522	6.62329	6.41379	6.33605
	SDC3	5.25175	5.39129	5.46693	5.38097	5.36754
	SECTM1	8.45241	8.67442	8.82465	8.64378	8.421
	SELENBP1	5.07684	5.24054	5.84686	5.30458	5.09208
	SELL	11.2842	11.222	11.0582	11.2263	11.3793
	SELP	6.48689	6.58585	6.81984	6.49335	6.20374
	SERINC5	9.22737	9.07952	8.93315	9.13901	9.3032
	SERPING1	5.46865	5.53691	5.87956	5.64933	5.66471
	SESN1	7.65509	7.54039	7.33514	7.52905	7.67497
	SFR1	4.94716	4.90667	4.74701	4.95781	4.95667
	SH2B3	7.74252	7.92341	7.98039	7.85391	7.70115
	SH2D1A	7.91593	7.70546	7.55751	7.80727	7.96159
	SHTN1	7.47876	7.47326	7.6697	7.66645	7.49703
	SIDT2	8.83744	9.09453	9.09978	9.06857	8.87055
	SIKE1	7.83975	7.71712	7.64208	7.83604	7.93716
	SIRPA	7.63822	7.77888	7.83567	7.69239	7.61314
	SLAMF1	6.6524	6.55654	6.43658	6.58069	6.7306
	SLAMF8	5.70373	5.89774	5.9586	5.78846	5.7504
	SLC12A9	7.31371	7.46337	7.52121	7.33678	7.21343
	SLC16A3	7.42674	7.59062	7.66926	7.44379	7.35864
	SLC1A5	7.01692	7.10776	7.21238	7.18937	7.04974
	SLC25A17	6.42866	6.30789	6.20776	6.44169	6.48417
	SLC25A39	8.05777	8.22771	8.30824	8.11503	8.0105
	SLC27A3	6.87889	7.08663	7.15556	6.96717	6.81321
	SLC2A3	9.57754	9.47697	9.5324	9.37846	9.38599
	SLC2A6	6.87409	6.95931	7.09827	7.02557	6.85038
	SLC30A1	6.68128	6.82669	6.87808	6.75865	6.69863
	SLC35D1	6.19696	5.98745	5.86039	6.19299	6.31203
	SLC37A1	6.54837	6.65033	6.74917	6.58477	6.51025
	SLC37A2	6.88397	7.1763	7.20055	7.04229	6.90933
	SLC38A1	10.7047	10.6446	10.4879	10.6205	10.75
	SLC38A10	8.02193	8.15142	8.22361	8.01115	7.95983
	SLC46A1	5.41264	5.64227	5.63591	5.54147	5.40311
	SLC4A1	4.08567	4.26793	5.17041	4.43469	4.01038
	SLC7A5	6.37879	6.62511	6.65742	6.64155	6.57191
	SMARCAD1	7.7089	7.53899	7.46776	7.68821	7.74473
	SMU1	9.12839	8.96928	8.88816	9.12553	9.17818
	SMYD2	6.83401	6.71468	6.60429	6.78123	6.85954
	SNCA	7.88852	7.98925	8.41934	8.03872	7.66189
	SNN	8.10437	8.45335	8.50561	8.13625	8.00177
	SOCS3	5.93548	5.92941	5.9707	5.76881	5.69691
	SORT1	8.57471	8.71458	8.85425	8.80096	8.61929
	SPARC	8.89075	9.07838	9.33222	8.94346	8.59895
	SPATA20	6.13605	6.22445	6.3284	6.13336	6.09838
	SPATA5	6.96173	6.84459	6.74817	6.92495	6.99374
	SPI1	8.91739	9.10932	9.21223	9.01742	8.84727
	SPNS1	7.93966	8.15078	8.19283	7.97784	7.9187
	SPTB	4.86873	4.96613	5.06884	4.84159	4.7824
	SPX	5.1459	5.23722	5.3829	5.21175	4.96715
	SQLE	6.28879	6.38984	6.52331	6.4107	6.26525
	SRC	6.45275	6.551	6.69	6.51041	6.38818
	SREBF2	7.22172	7.32772	7.41475	7.25495	7.21425
	SRR	5.9567	5.94566	5.76676	5.96851	6.05316
	ST3GAL2	7.63375	7.78234	7.83818	7.57749	7.51961
	STAB1	7.31949	7.49352	7.61227	7.34883	7.22301
	STAMBPL1	7.10857	7.00017	6.91496	7.0723	7.14536
	STAT2	8.36825	8.34344	8.57723	8.44087	8.37481
	STAT4	9.22638	9.05213	8.87743	9.09689	9.27663
	STAT6	9.5304	9.70911	9.7667	9.52004	9.39403
	STON2	5.19043	5.33769	5.46908	5.25838	5.05469
	STRBP	5.9937	5.91299	5.78949	5.97041	6.04135
	STXBP4	5.49216	5.34169	5.2943	5.43981	5.53487
	SULF2	9.25309	9.42667	9.4863	9.38172	9.21845
	SULT1B1	8.06668	7.95552	7.7745	8.0085	8.09429
	SUPT3H	6.28623	6.10489	5.95188	6.226	6.31781
	SYAP1	7.22704	7.1661	7.03017	7.26528	7.37867
	SYNE1	7.69115	7.51027	7.47538	7.60414	7.69043
	SYTL4	4.28416	4.38382	4.51484	4.27026	4.20479
	TAF15	8.92059	9.07997	9.17787	8.86847	8.80272
	TAL1	6.29404	6.48541	6.63435	6.33504	6.09854
	TALDO1	9.13982	9.31892	9.37786	9.16683	9.08204
	TAP1	9.55161	9.63461	9.74091	9.59587	9.58298
	TAP2	8.1985	8.25001	8.40598	8.20297	8.17256
	TCF7L2	7.29266	7.48201	7.59901	7.54952	7.30011
	TCIRG1	9.11247	9.23298	9.33814	9.17605	9.07552
	TDP1	7.75112	7.63859	7.52194	7.68807	7.75704
	TEP1	7.48272	7.57224	7.68594	7.54661	7.41593
	TGFB1	9.43728	9.65205	9.69037	9.40026	9.29205
	TGM2	5.60831	5.8376	5.97755	5.80688	5.65223
	THEM4	7.99914	7.90189	7.76719	7.90115	8.00906
	THEMIS	8.80859	8.55666	8.42941	8.6128	8.79807
	THUMPD1	7.59435	7.43004	7.35826	7.51953	7.49887
	TIMMDC1	9.35313	9.3076	9.07084	9.38934	9.46837
	TIMP2	8.25456	8.46951	8.46489	8.33139	8.20066
	TJP2	6.30826	6.40139	6.56413	6.49604	6.29304
	TKT	9.32038	9.53249	9.55631	9.36104	9.21919
	TLN1	10.0561	10.2847	10.3239	10.069	9.91028
	TMED9	7.45252	7.52133	7.71819	7.52738	7.40844
	TMEM106B	8.01893	7.94384	7.78193	7.94096	8.04033
	TMEM170A	9.67996	9.5998	9.46328	9.66128	9.72458
	TMTC3	6.76775	6.69612	6.47738	6.70575	6.78116
	TNFAIP2	8.19391	8.20703	8.47554	8.21522	8.04743
	TNFRSF1A	8.71227	8.88111	8.9322	8.70617	8.64813
	TNFSF4	5.6931	5.76282	5.78596	5.65904	5.48578
	TOMM20	7.47719	7.41895	7.2746	7.41955	7.44574
	TOX	7.53132	7.54262	7.33954	7.5191	7.57202
	TPK1	6.78017	6.67046	6.57373	6.80709	6.78822
	TPM1	6.03375	6.13105	6.23129	6.10516	5.95579
	TRAF3IP2	6.39666	6.31077	6.15597	6.29621	6.42647
	TRAF3IP3	9.9066	9.81303	9.71555	9.82695	9.93738
	TRAF5	7.26042	7.08976	6.95869	7.13738	7.25677
	TRDMT1	6.01603	5.93837	5.79542	5.9541	6.02514
	TREML1	8.26435	8.43857	8.6764	8.32305	7.9797
	TRIM25	8.34749	8.50394	8.54712	8.45358	8.40377
	TRMT61B	6.30304	6.19508	6.04056	6.23231	6.31461
	TRNT1	6.49705	6.44447	6.32841	6.59791	6.73918
	TSNAX	7.98387	7.84046	7.68229	7.96804	7.9988
	TSPAN33	7.54409	7.75506	7.92607	7.46308	7.30852
	TTC3	8.51199	8.34486	8.29822	8.42035	8.49513
	TTYH3	7.63775	8.02449	8.033	7.77963	7.5909
	TUBA1A	8.37274	8.50097	8.6309	8.49343	8.29843
	TUBA1B	8.67771	8.80883	8.87574	8.82751	8.82497
	TUBA8	6.72756	6.92806	7.00992	6.72527	6.58099
	TUBB1	10.1465	10.2843	10.531	10.159	9.92848
	TUBB6	6.69514	6.80308	6.88998	6.7601	6.71724
	TUBD1	6.05016	5.95827	5.74679	5.95298	6.06219
	TUBE1	5.85916	5.70331	5.61204	5.74385	5.87322
	TWSG1	5.63359	5.74787	5.85277	5.65897	5.57062
	TXK	8.62541	8.52838	8.25828	8.47328	8.74112
	TXNDC12	9.44993	9.26888	9.10434	9.49372	9.57339
	TYMP	7.94949	8.03934	8.26394	8.07274	7.95238
	UBB	11.7155	11.8405	11.9446	11.7436	11.682
	UBD	3.75799	3.88937	3.9896	3.98364	3.77012
	UBE2O	6.76647	6.90117	6.96718	6.73887	6.70076
	UBR7	6.22773	6.17537	6.01579	6.22707	6.29854
	UFM1	8.14697	8.03042	7.94	8.14784	8.18166
	UGCG	6.70993	6.55036	6.45238	6.68389	6.6789
	UNC93B1	7.94673	8.1778	8.22384	8.06524	7.95887
	USF1	7.99821	8.20164	8.23921	8.02838	7.97844
	USP45	6.02875	5.85775	5.80195	5.96848	6.01305
	VAMP1	7.98421	7.83115	7.74977	7.91366	8.04345
	VAMP4	8.55048	8.46126	8.28644	8.47106	8.5721
	VEPH1	4.09151	4.19734	4.31176	4.08502	3.91892
	VIL1	4.72562	4.91103	5.02108	4.74512	4.65149
	VIPAS39	7.26322	7.18258	7.06407	7.32862	7.37461
	VN1R4	3.16735	3.32091	3.52108	3.29177	3.18593
	VNN2	8.574	8.46361	8.28852	8.47856	8.59677
	VPS72	8.08706	7.99983	7.85353	8.08167	8.12071
	VWA8	7.53335	7.45193	7.31509	7.47829	7.54834
	WDR47	6.14818	5.99861	5.8832	6.15141	6.21605
	WDR48	7.54023	7.44048	7.33768	7.50247	7.54234
	WDR75	8.49602	8.27702	8.15181	8.47334	8.57078
	WRN	6.63416	6.54298	6.40522	6.61879	6.66536
	XK	5.50934	5.54007	5.87981	5.63299	5.4203
	YWHAH	8.94455	8.96065	9.13976	9.04251	8.88884
	ZBTB20	7.47449	7.42982	7.25417	7.47358	7.51029
	ZEB1	7.65427	7.512	7.40091	7.52708	7.62762
	ZFAND1	7.99596	7.66474	7.57497	7.88405	7.96691
	ZKSCAN8	8.01691	7.92507	7.75899	7.9762	8.09144
	ZNF10	4.11267	3.95532	3.89986	4.00572	4.13908
	ZNF107	7.46145	7.37909	7.22255	7.36152	7.48451
	ZNF131	7.92416	7.68243	7.57305	7.83585	7.95363
	ZNF184	6.63769	6.51896	6.42175	6.59073	6.6858
	ZNF185	6.86293	7.02886	7.08935	6.85025	6.68272
	ZNF24	7.81158	7.62599	7.54741	7.78804	7.86479
	ZNF277	7.64024	7.52558	7.43758	7.62207	7.6591
	ZNF280C	6.69741	6.64487	6.4831	6.71117	6.76477
	ZNF33A	7.53512	7.44726	7.31965	7.53995	7.66131
	ZNF345	5.16811	5.00999	4.91406	5.04666	5.16329
	ZNF354B	5.31984	5.20274	5.12837	5.26039	5.3341
	ZNF44	5.6423	5.53298	5.43411	5.56207	5.67119
	ZNF484	7.51387	7.4101	7.24645	7.44295	7.53679
	ZNF512	7.46767	7.34123	7.2506	7.37565	7.47497
	ZNF529	6.15345	6.01366	5.83444	6.00721	6.12796
	ZNF649	6.69815	6.61096	6.48455	6.61272	6.65794
	ZNF708	7.12417	7.04674	6.90064	7.04704	7.18375
	ZNF75D	5.90773	5.83818	5.70445	5.90277	5.96271
	ZNF780A	6.47722	6.4929	6.28486	6.48037	6.55122
	ZNF84	6.54752	6.4485	6.31829	6.45403	6.53397
	ZRANB1	8.38025	8.22514	8.1318	8.31769	8.36533
	ZSCAN16	5.68968	5.54523	5.38754	5.65912	5.7916
	ZSCAN30	4.30786	4.20159	4.11579	4.26719	4.3569
	Abbreviations: DGs, differential expression genes; d1pm, day 1 post meridiem; d7, day 7; d16, day 16; FC, fold change; post7, post-decent day 7.
