# Supplementary material for: Establishing a prediction model of severe acute mountain sickness using machine learning of support vector machine recursive feature elimination
Source: Sci Rep. 2023 Mar 21;13:4633. doi: 10.1038/s41598-023-31797-0 (PMC10030784; doi:10.1038/s41598-023-31797-0)
Supplement: Supplementary file 4 — Supplementary Table S3. [file 41598_2023_31797_MOESM4_ESM.xls]

## Sheet: Table S3
	Table S3 The predicted proportion of 22 types of leukocytes in PBMC samples
	Timeline	Baseline												D1pm												D7												D16
	PBMC samples	GSM2786292	GSM2786294	GSM2786295	GSM2786296	GSM2786297	GSM2786298	GSM2786299	GSM2786302	GSM2786303	GSM2786304	GSM2786305		GSM2786326	GSM2786328	GSM2786329	GSM2786330	GSM2786331	GSM2786332	GSM2786333	GSM2786334	GSM2786335	GSM2786336	GSM2786337		GSM2786343	GSM2786345	GSM2786346	GSM2786347	GSM2786348	GSM2786349	GSM2786350	GSM2786352	GSM2786353	GSM2786354	GSM2786355		GSM2786363	GSM2786365	GSM2786366	GSM2786367	GSM2786368	GSM2786369	GSM2786370	GSM2786373	GSM2786374	GSM2786375	GSM2786376
	B cells naive	0.0159718	0.0712779	0.021921	0.0190035	0.00560063	0.0151036	0.00196075	0.0190298	0.0163656	0.00495169	0.0287248		0.00937345	0.0663479	0.0295598	0	0	0.0272689	0.0146593	0.0118264	0.00362776	0.00908464	0.026105		0.00987038	0.00260713	0.0166357	0.0156642	0.0297839	0.00126746	0.0125939	0.00371796	0.00207176	0	0.0135444		0.00712902	0	0	0.00869442	0	0.00832036	0	0	0.00579235	0	0
	B cells memory	0.0557669	0.0381574	0.0630819	0.0459196	0.0822845	0.0782417	0.049486	0.0613223	0.0550872	0.0705897	0.0786558		0.031195	0.0442751	0.0575518	0.066551	0.0948739	0.0621638	0.0324017	0.0397738	0.0250443	0.0248621	0.0535707		0.0759596	0.0743091	0.0652231	0.0671233	0.0574444	0.0812904	0.0614796	0.0540177	0.0480192	0.0848979	0.0498759		0.105158	0.105231	0.143119	0.0797516	0.0624153	0.103454	0.0651207	0.0857306	0.0506123	0.0863055	0.0737169
	Plasma cells	0	0	0	0	0	0	0	0	0	0	0.00207587		0	0	0.00248209	0	0	0	0	0.00514249	0	0.000739785	0		0	0	0.00508105	0	0.00831496	0	0.00407627	0.00653217	0.000528178	0	0		0	0	0	0.00386605	0	0	0	0.00695323	0.00992461	0	0
	T cells CD8	0.14202	0.156718	0.2136	0.194911	0.259657	0.219095	0.199812	0.14612	0.251356	0.226262	0.29981		0.207749	0.162794	0.230595	0.12978	0.311842	0.286711	0.302989	0.2183	0.231604	0.394022	0.163909		0.241986	0.115099	0.128735	0.157039	0.319047	0.234463	0.276412	0.317149	0.275606	0.346232	0.167975		0.201343	0.0837283	0.0719528	0.214401	0.21372	0.168014	0.216458	0.109167	0.235938	0.258894	0.134682
	T cells CD4 naive	0.0897088	0.0913106	0.118466	0.113329	0.134666	0.142275	0.151467	0.115828	0.146223	0.0550509	0.0394483		0.119708	0.0505426	0.122962	0.0818646	0.074721	0.104255	0.0150943	0.106915	0.146559	0.00681682	0.0876836		0.0282513	0.0749269	0	0.111713	0	0.0721367	0.0131455	0.0464359	0.0722163	0.0279691	0.0637194		0.120327	0.0895889	0.00582231	0.050635	0.0978403	0.125965	0.101443	0.107085	0.106874	0.0286065	0.123515
	T cells CD4 memory resting	0.15487	0.239823	0.147779	0.197369	0.212649	0.181538	0.152572	0.218319	0.184521	0.145399	0.164207		0.134917	0.203312	0.0952589	0.144201	0	0.18231	0.0378374	0.0413406	0.0686125	0.0768054	0.197709		0.186861	0.0721588	0.0510147	0.13826	0.216511	0.11542	0.0306048	0.00766108	0.0997209	0.0102217	0.0551264		0.198606	0.208906	0.0262046	0.111676	0.13176	0.182594	0.14022	0.100217	0.0614072	0.0238518	0.207127
	T cells CD4 memory activated	0	0.000738806	0	0	0	0	0	0	0	0	0		0	0	0	0	0	0	0	0	0	0	0		0	0	0	0	0	0	0	0.00700683	0	0.00788586	0		0	0	0.00435311	0	0	0	0	0	0	0	0
	T cells follicular helper	0	0	0	0	0	0	0	0	0	0	0		0	0	0	0	0	0	0	0	0	0	0		0	0	0	0	0	0	0	0	0	0	0		0	0	0	0	0	0	0	0	0	0	0
	T cells regulatory (Tregs)	0.00320627	0	0	0	0	0.0043993	0	0	0	0	0		0.00515244	0.0293734	0.0241331	0.00322112	0.0518726	0.00366036	0.0787153	0.0584728	0.0405525	0.0116613	0		0.0334898	0.0277526	0.0387063	0.00942098	0.0274624	0.00930794	0.058951	0.0446519	0	0.00830506	0.0255689		0.000229852	0	0	0.027165	0.0142959	0	0	0	0	0	0.00112209
	T cells gamma delta	0	0	0	0	0.0171755	0	0	0.0278655	0	0.0286742	0		0	0	0	0	0	0	0	0	0	0	0		0	0	0	0	0	0	0	0.071996	0	0	0		0	0	0.0373595	0	0	0	0	0.0526111	0	0.0704509	0
	NK cells resting	0.12981	0.0819477	0.145115	0.263022	0.0814965	0.12443	0.189942	0.13131	0.153175	0.162736	0.159002		0.209728	0.127628	0.075232	0.192144	0.247466	0.129065	0.217084	0.167157	0.257802	0.256341	0.17308		0.144807	0.131852	0.154219	0.223491	0.0882957	0.167351	0.193353	0.200043	0.163637	0.155185	0.128661		0.151276	0.12924	0.134052	0.201133	0.150124	0.119526	0.179422	0.176551	0.181079	0.189613	0.164718
	NK cells activated	0	0	0	0	0	0	0	0	0	0	0		0	0	0	0	0	0	0	0	0	0	0		0	0	0	0	0	0	0	0	0	0	0		0	0	0	0	0	0	0	0	0	0	0
	Monocytes	0.376265	0.299259	0.280849	0.155071	0.186371	0.22211	0.243412	0.267227	0.177226	0.302511	0.22106		0.253808	0.295103	0.343323	0.371013	0.202529	0.189929	0.289952	0.347407	0.207621	0.206435	0.288591		0.262694	0.493435	0.495289	0.266984	0.237615	0.294997	0.318991	0.221129	0.332795	0.332351	0.456367		0.195832	0.375201	0.482743	0.283685	0.317737	0.28072	0.272497	0.351145	0.336936	0.335738	0.288632
	Macrophages M0	0.00047573	0.000232502	0	0	0	0	0	0	0	0	0		0	0.000466894	0.00412259	0.00218522	0	0	0.000124997	0.00022478	0	0	0.00116217		0.000886229	0.00145909	0.000922499	0.000449855	0.00394254	0	0	0	0	0.0146037	0.00371327		0.000135125	0	0	0.00130971	0	0	0	0.00176613	0.00211563	0.00114095	0
	Macrophages M1	0	0	0	0	0	0	0	0	0	0	0		0	0	0	0	0	0	0	0	0	0	0		0	0	0	0	0	0	0	0.000378764	0	0	0.000561337		0	0	0	0	0	0	0	0	0	0	0
	Macrophages M2	0	0.00543602	0.00498705	0.00701375	0.00491011	0.00532164	0.00526016	0.00219822	0.00715196	0	0.00227525		0.0172351	0.00296947	0	0	0.0108735	0.00976574	0.000961377	0.000598536	0.0167676	0.00998617	0.000561439		0.00183239	0.00191912	0.0201355	0.00457091	0	0.0171475	0.0147153	0.0161657	0.00210722	0.00296055	0.0039219		0.00540131	0.0047632	0.0618563	0.0045191	0.00752976	0.00731109	0.0163651	0.00229633	0.000262182	0.00143259	0.000810143
	Dendritic cells resting	0	0	0	0	0	0	0	0	0	0	0		0	0	0	0	0	0	0	0	0	0	0		0	0	0	0	0	0	0	0	0	0	0		0	0	0	0	0	0	0	0	0	0	0
	Dendritic cells activated	0.00221368	0.00394344	0.00420161	0.00436116	0.00397871	0.00423876	0.00356838	0.00381305	0.0032364	0.0038248	0.0046296		0.00422834	0.00213816	0.00206487	0.00332727	0.00489074	0.00329865	0.000768133	0.00284178	0	0.00324693	0.00471793		0.00170196	0.0034011	0.00367183	0.00381334	0.0025065	0.00318846	0.00121552	0	0.00329789	0.00507319	0.00346978		0.00319796	0.00334173	0.00446467	0.0045009	0.00457819	0.00409618	0.00369966	0.00388427	0.00393023	0.00396654	0.00396766
	Mast cells resting	0.0100962	0.00644644	0	0	0	0	0	0	0.00420158	0	0.000110968		0	0.00802883	0.0127153	0.00571279	0	0	0.00941168	0	0	0	0.00118376		0.0116601	0.00107876	0.0203661	0.00147165	0.00907635	8.32422e-05	0.0144621	0	0	0	0.0220193		0.00236695	0	0.0249481	0.00866307	0	0	0.00477489	0.00259436	0.00512927	0	0
	Mast cells activated	0	0	0	0	0	0	0.000177683	0	0	0	0		0	0	0	0	0.000641938	0	0	0	0	0	0		0	0	0	0	0	0	0	0.00311511	0	0	0		0	0	0	0	0	0	0	0	0	0	0
	Eosinophils	0.0055668	0.000119536	0	0	0.00831364	0.00324685	0.00234077	0	0	0	0		0	0.00701979	0	0	0.000288481	0	0	0	0	0	0		0	0	0	0	0	0.00334719	0	0	0	0.00431517	0		0.00899837	0	0.0031241	0	0	0	0	0	0	0	0.00170897
	Neutrophils	0.014028	0.00458927	0	0	0.00289715	0	0	0.0069675	0.00145759	0	0		0.00690588	0	0	0	0	0.00157235	0	0	0.00180892	0	0.0017261		0	0	0	0	0	0	0	0	0	0	0.00547701		0	0	0	0	0	0	0	0	0	0	0
	P-value	0	0	0	0	0	0	0	0	0	0	0		0	0	0	0	0	0	0	0	0	0	0		0	0	0	0	0	0	0	0	0	0	0		0	0	0	0	0	0	0	0	0	0	0
	Correlation	0.578804	0.596079	0.577636	0.686542	0.63404	0.633425	0.670419	0.632257	0.656087	0.650544	0.599363		0.586443	0.599322	0.592814	0.554759	0.607053	0.658161	0.649572	0.609205	0.636028	0.701549	0.577753		0.567224	0.573296	0.513778	0.597178	0.623599	0.570134	0.61055	0.546908	0.625579	0.661587	0.565739		0.576969	0.501749	0.41607	0.632331	0.558771	0.588277	0.637313	0.584727	0.648242	0.661463	0.594497
	RMSE	0.818194	0.808745	0.817793	0.733576	0.778705	0.781142	0.75255	0.782767	0.761353	0.767447	0.801805		0.810347	0.806633	0.810285	0.832047	0.794735	0.760903	0.764911	0.79696	0.773213	0.716617	0.817621		0.8242	0.820014	0.857302	0.804162	0.787174	0.822379	0.795411	0.837029	0.784098	0.760309	0.825345		0.817964	0.864487	0.914439	0.781568	0.82954	0.812908	0.777882	0.813289	0.770142	0.755913	0.807426
	CD4/CD8 ratio = (T cells CD4 naïve + T cells CD4 memory resting + T cells CD4 memory activated) / T cells CD8. Abbreviations: D1pm, day 1 post meridiem; d7, day 7; d16, day 16; PMBC, peripheral blood mononuclear cell; post7, post-decent day 7; RMSE, root mean square error.
[truncated: 11 more columns]
