# Supplementary material for: Establishing a prediction model of severe acute mountain sickness using machine learning of support vector machine recursive feature elimination
Source: Sci Rep. 2023 Mar 21;13:4633. doi: 10.1038/s41598-023-31797-0 (PMC10030784; doi:10.1038/s41598-023-31797-0)
Supplement: Supplementary file 5 — Supplementary Table S4. [file 41598_2023_31797_MOESM5_ESM.xls]

## Sheet: Table S4
	Table S4 The timeline changes of the predicted CD4/CD8 ratio
		Timeline changes
	Subject ID	Baseline	D1pm	D7	D16	Post7
	10	1.72	1.23	0.89	1.58	1.66
	12	2.12	1.56	1.28	3.57	2.68
	13	1.25	0.95	0.4	0.51	1.47
	14	1.59	1.74	1.59	0.76	3.43
	15	1.34	0.24	0.68	1.07	1.39
	17	1.48	1	0.8	1.84	1.81
	18	1.52	0.17	0.16	1.12	0.92
	21	2.29	0.68	0.19	1.9	1.83
	22	1.32	0.93	0.62	0.71	0.66
	23	0.89	0.21	0.13	0.2	0.79
	25	0.68	1.74	0.71	2.45	2.76
	Mean	1.47	0.95	0.67	1.42	1.76
	95%CI lower limit	1.15	0.56	0.37	0.77	1.17
	95%CI upper limit	1.78	1.34*	0.99**	2.09	2.36
	Abbreviations: CI, confidence interval; d1pm, day 1 post meridiem; d7, day 7; d16, day 16; ID, identification; post7, post-decent day 7. In comparison with baseline, *P < 0.05, **P < 0.01.
