# Supplementary material for: Establishing a prediction model of severe acute mountain sickness using machine learning of support vector machine recursive feature elimination
Source: Sci Rep. 2023 Mar 21;13:4633. doi: 10.1038/s41598-023-31797-0 (PMC10030784; doi:10.1038/s41598-023-31797-0)
Supplement: Supplementary file 6 — Supplementary Table S5. [file 41598_2023_31797_MOESM6_ESM.xls]

## Sheet: Table S5
	Table S5 DGs across binary subgroups
	DGs across inverted and normal CD4/CD8 ratio	Average expression	P value	Log2FC		DGs across high and low CaO2	Average expression	P value	Log2FC		DGs across high and low hemoglobin	Average expression	P value	Log2FC		DGs across high and low P50	Average expression	P value	Log2FC		DGs across high and low LLQ-AMS score	Average expression	P value	Log2FC		DGs across high and low SaO2	Average expression	P value	Log2FC		DGs across high and low estimated proportion of T cells	Average expression	P value	Log2FC
	ABCC3	6.88804	0.0498448	1.99801		ABHD5	7.91952	0.0251149	1.29169		ABCC4	6.84251	0.0233039	-1.81983		ABCA1	5.79367	0.00309635	-1.49033		ABCG1	6.25136	0.0340424	1.21652		ABCA1	5.79367	0.00309635	-1.49033		ABCA7	6.87257	0.0129212	1.33326
	ABCC4	6.84261	0.00407906	2.16849		ACAT1	5.93599	0.0277092	-1.81602		ABCD3	6.73807	0.00961174	-1.26805		ABCC3	6.88922	0.000476943	-2.77312		ACCS	5.69364	0.000508922	-2.686		ABCC3	6.88922	0.000476943	-2.77312		ACAA2	6.27972	0.0440505	-1.31163
	ABHD17A	10.6977	0.000593618	-2.39034		ADA	7.92228	0.00608391	-1.77789		ABHD17A	10.6965	0.00473745	2.4052		ABCC4	6.84213	0.00429997	-1.92473		ACD	6.40419	0.028874	-0.810122		ABCC4	6.84213	0.00429997	-1.92473		ACER2	5.26533	0.0443115	-1.31103
	ACER2	5.26447	0.00960607	1.74747		AFDN	4.61916	0.0191302	-1.55527		ABT1	6.63396	0.00488223	-1.27701		ABCD2	7.64176	0.0115224	1.50761		ACMSD	3.46328	0.0201525	0.95231		ABHD17A	10.698	0.0229976	1.5878		ACER3	7.29382	0.0103008	-2.07266
	ACSL1	8.10489	0.0317767	1.59137		AGK	7.4576	0.0138095	-1.34149		ACER3	7.29234	0.00445683	-2.42935		ABHD17A	10.698	0.0229976	1.5878		ACOT7	6.26164	0.0324641	1.60344		ABHD5	7.90792	0.00989878	-1.40623		ACTR10	7.31145	0.0246182	-1.28596
	ACSL4	7.23442	0.00307654	1.43154		AKR1A1	7.84808	0.0187452	-1.56669		ACKR4	3.56238	0.0123416	-1.29822		ABHD5	7.90792	0.00989878	-1.40623		ACTL7A	3.43638	0.0429825	-0.744053		ABLIM3	6.5046	0.00463903	-3.0109		ADAT1	7.44957	0.00192592	-1.40321
	ACTA2	6.11081	0.0126322	1.32736		ALDH18A1	6.65609	0.0142171	-1.48867		ACOT7	6.23039	0.02788	1.30924		ABLIM3	6.5046	0.00463903	-3.0109		ADA	7.97537	0.00371095	2.33402		ACSL1	8.10461	3.69e-05	-2.26044		ALOX12	6.53511	0.0467187	-2.8824
	ACTR10	7.31014	0.0380193	1.28261		ALG14	5.50153	0.0401245	-1.54013		ACOT9	7.82361	0.0135759	-1.26277		ACADS	6.5646	0.0261241	-1.27269		ADGRL4	2.67166	0.0420149	0.784341		ACSL4	7.23387	0.00163615	-1.34478		ANKRD28	7.43631	0.000655407	-1.76424
	ADAM9	6.88018	0.0314958	1.53997		ALYREF	8.87207	0.000173058	-2.96038		ACSL4	7.23412	0.012956	-1.46662		ACAT1	5.87474	0.0219434	-1.60385		AFDN	4.6333	0.0062874	-1.86191		ACSS2	7.11702	0.00188442	-1.52703		ANKRD46	6.13598	0.0245099	-1.35069
	ADAMTS10	6.54739	0.0274383	-1.29442		AMIGO1	7.07959	0.00257869	1.33303		ACSS2	7.11628	0.00378297	-1.64428		ACOT1	5.83102	0.000505641	-1.91218		AHSP	3.65776	0.0447604	1.57621		ACTN1	10.1199	0.0284444	-1.64038		ANO9	7.55478	0.0165599	1.59614
	ADIPOR1	10.1032	0.0342425	1.38854		ANKRD28	7.51894	0.0212848	-1.8455		ACTA2	6.11111	0.033394	-1.36382		ACRBP	6.89096	0.00708102	-1.36141		ALAS2	5.12574	0.0227041	3.19114		ADAM9	6.88064	0.00489917	-1.7068		APOOL	6.80746	0.032755	-1.31304
	ALOX12	6.53209	0.0220737	3.50568		APOBEC3B	7.3672	0.0491382	-3.74809		ACTR10	7.3098	0.0170213	-1.69415		ACSF2	6.19632	0.00694664	-1.52699		ALG3	8.73851	0.00837884	1.39068		ADGRE3	7.57874	0.036058	-1.56744		AQP10	4.72132	0.0435423	-1.78915
	AMD1	8.29269	0.000187221	1.2802		APOBEC3G	7.68766	0.0492362	-1.29367		ADAM12	4.82722	0.0464457	1.3045		ACSL1	8.10461	3.69e-05	-2.26044		AMHR2	4.64812	0.0342534	0.728168		ADGRG1	9.28693	0.0207701	2.42399		ARHGAP11B	5.24932	0.00566064	1.43443
	ANK1	5.59425	0.00611286	1.78096		APOO	6.31137	0.0436333	-1.6233		ADAM9	6.88052	0.00146855	-2.10994		ACSL4	7.23387	0.00163615	-1.34478		AMOT	5.14715	0.00670434	1.5726		ADGRG5	7.48399	0.00779782	1.27459		ARHGAP32	6.41847	0.0165336	-1.27985
	ANKRD28	7.43413	0.00248208	1.72092		AQP9	8.27546	0.0393084	2.5925		ADAMTS1	4.94069	0.0255842	1.29507		ACSM3	4.72172	0.0146071	1.63361		ANKRD22	4.25858	0.00261901	-4.1404		AGAP1	6.36803	0.00327507	1.64523		ARHGEF12	6.90133	0.0150168	-1.88036
	ANKRD50	6.37092	0.0382645	1.41937		ARFGAP3	7.24642	0.00335487	-1.29998		ADAT1	7.44829	0.0206159	-1.38989		ACSS1	7.07476	0.0155197	-1.76482		ANKRD28	7.44684	0.0184729	-1.45868		ALDH1A1	6.48516	0.0158305	-1.72415		ARSA	6.71267	0.0333346	1.33782
	ANO6	9.14599	0.00651649	2.01971		ARHGAP11A	4.77148	0.0416738	-2.05188		AFAP1	6.2114	0.00372395	-1.79915		ACSS2	7.11702	0.00188442	-1.52703		ANKRD39	7.09498	0.0177405	1.4417		ALDH2	9.64182	0.00229818	-1.94443		ATP6V1C1	7.0142	0.00552209	-1.3787
	AP4S1	4.96809	0.0287834	1.38455		ATP6V1D	6.24673	0.0296187	-1.3621		AGER	6.66964	0.0261757	1.36348		ACTA2	6.1105	0.019042	-1.45645		ANKRD6	5.08681	0.0114927	1.39999		ALOX12	6.53447	0.000250916	-4.37042		ATP6V1D	6.2479	0.0041644	-1.54071
	AQP10	4.71977	0.0346612	2.01497		AURKA	5.04495	0.0274279	-2.29639		AGPS	7.4055	0.000417036	-1.66438		ACTN1	10.1199	0.0284444	-1.64038		ANO9	7.45723	0.0225884	-2.3		ANGPT1	4.51682	0.0114726	-1.58605		ATP8B4	6.78494	0.0246168	-1.28565
	ARG2	5.12737	0.0118291	1.73521		B4GALT3	7.8981	0.00191819	-1.74113		AHR	9.32713	0.0188907	-1.362		ADAM9	6.88064	0.00489917	-1.7068		APOBEC3C	9.13181	0.0135941	1.3479		ANK1	5.59385	0.0182229	-1.41541		B4GALT6	5.82817	0.00989141	-1.99078
	ARHGAP18	7.8496	0.0238057	2.24596		BACH2	7.10376	0.00389633	2.35762		AHSP	3.65016	0.0319616	1.63162		ADAP2	8.06687	0.00592044	-1.34681		APOBEC4	3.14155	0.0460043	0.858455		ANKRD22	4.25654	0.0449114	-2.00397		BBS12	4.25262	0.0141727	-1.31454
	ARHGAP21	7.53668	0.0298603	1.6244		BAK1	7.43379	0.0441521	-1.46841		ALAS2	5.0324	0.00661257	3.39		ADD2	5.16893	0.0493694	-1.3519		APOLD1	4.97818	0.000989668	1.60885		ANKRD50	6.3721	0.00376462	-1.65311		BLNK	6.58002	0.0314284	1.49061
	ARHGAP29	3.3051	0.00390342	1.48257		BCL2	8.03487	0.000940685	2.0681		ALG5	6.26048	0.00999829	-1.37542		ADGRE1	7.86922	0.022398	-2.32278		AQP8	4.45838	0.0498419	1.26297		ANO6	9.14576	0.000683869	-2.10343		BPIFA1	3.8724	0.00130275	1.25843
	ARHGAP32	6.41821	0.00136082	1.70642		BHLHA15	6.6986	0.0375286	-1.42052		ALOX12	6.53472	0.0450147	-3.13556		ADGRE3	7.57874	0.036058	-1.56744		ARHGAP32	6.40906	0.0219745	-1.35231		AP1S2	9.7482	0.0234296	-1.34759		BRCC3	7.56663	0.00154582	-1.80555
	ARHGAP6	5.54384	0.00142534	2.505		BLMH	7.18965	0.00113316	-1.35281		ALYREF	8.76803	0.0274136	-2.20548		ADGRG1	9.28693	0.0207701	2.42399		ARHGEF5	3.84404	0.0432811	2.69988		APLP2	10.1744	0.000645533	-1.57924		BTNL8	4.15795	0.0126704	1.37752
	ARL15	7.20118	0.00450671	1.79247		BUB1B	4.4601	0.0225914	-2.24302		AMFR	8.58286	0.00941932	-1.37619		ADGRG5	7.48399	0.00779782	1.27459		ARL4A	5.39209	0.0473296	-0.941824		APOBEC3D	8.31774	0.000730669	1.35202		C1QTNF9	3.08755	0.0447421	-1.35508
	ARMC3	4.07	0.00158712	1.67822		C11ORF80	5.9037	0.01903	-1.48947		ANK3	6.11978	0.0457251	-1.61352		ADHFE1	6.68382	0.023636	2.00972		ARPP21	3.34201	0.0460841	0.7741		APOBEC3H	5.14292	0.0107737	1.91939		C3AR1	8.44316	0.00305346	-3.4543
	ASAH2B	4.5011	0.0128133	1.4687		C12ORF42	5.00737	0.00131447	1.46846		ANKRD28	7.43444	0.0164172	-1.46258		ADI1	8.18804	0.0493767	-1.35673		ASCC1	6.1076	0.0360353	-0.883512		APP	9.51152	0.00700595	-1.58033		C4ORF50	4.73332	0.000792181	-1.63259
	ASAP2	6.16472	0.0485547	2.63668		C1ORF122	6.43954	0.00454585	-1.82803		ANKRD46	6.13719	0.00320837	-1.80886		ADPRH	5.00207	0.0325158	-1.52006		ATOX1	6.76704	0.00677135	-1.12487		AQP10	4.71975	0.0055453	-2.23092		C9ORF64	6.7062	0.00308178	-1.67709
	ATG4C	6.98598	0.00476598	1.61453		C1ORF162	10.5482	0.0262915	1.53997		ANKRD50	6.3717	0.0277349	-1.74727		AGAP1	6.36803	0.00327507	1.64523		ATP6V1E1	8.16912	0.0167928	1.42469		AQP9	8.39081	0.00948521	-2.45181		C9ORF72	8.05196	0.00669092	-1.36087
	ATP6V0A1	7.61689	0.0350563	1.55959		C2ORF15	3.88727	0.00108005	1.74576		ANPEP	9.22324	0.000216953	-4.03263		AGBL2	4.34137	0.00540481	1.45302		ATP9A	5.0178	0.0359426	1.81914		ARG2	5.12765	0.0460616	-1.27699		CA6	4.35229	0.00705096	2.03777
	AZI2	8.00643	0.0212396	1.34074		CARMIL1	6.63646	0.00270699	2.12068		ANTXR2	9.14298	0.00714136	-1.29257		AGO1	8.47777	0.001386	-1.36266		AVPI1	5.21923	0.033154	1.36139		ARHGAP18	7.84923	0.00908037	-2.24739		CABP5	5.62981	0.0494239	-1.65205
	BANK1	7.63055	0.00776711	2.19223		CAV1	4.54839	0.0180343	-2.25944		AP1S2	9.74454	0.0108799	-1.71003		AKAP5	4.19318	0.0212062	-1.60482		B3GAT1	5.47489	0.0452166	2.40721		ARHGAP21	7.53526	0.000763027	-2.02833		CADM2	4.01226	0.0429545	-1.34777
	BCL11B	8.63	0.00235995	-1.68982		CCDC18	4.70352	0.00177182	-1.57786		APIP	6.31302	0.0335404	-1.64571		AKAP6	4.24762	0.00435427	1.43342		B3GNT5	4.59144	0.00254966	-2.61662		ARHGAP6	5.54362	0.003392	-2.10296		CALU	6.51245	0.0258162	-1.386
	BEX3	5.49102	0.0234923	1.29329		CCDC32	6.78471	0.00924777	-1.99143		APLP2	10.1754	0.0177803	-1.57406		AKR1C1	5.71108	0.000204933	3.25261		B3GNT9	5.34693	0.0276298	1.26042		ARHGEF12	6.8993	0.0123408	-1.83946		CARMIL1	6.66122	0.00752629	1.65
	BMP6	6.75673	0.0307846	1.92341		CCDC85C	5.57357	0.0181406	-1.35192		APOLD1	4.96179	0.00421758	1.42126		AKR1C2	4.95883	0.0453806	1.39269		B4GALT4	5.50224	0.00628427	1.68413		ARPC1B	11.2744	0.0138376	-1.36244		CASP1	8.8111	0.0354457	-1.50369
	C14ORF119	7.22346	0.0229999	1.30268		CCNC	8.03211	0.0235669	-1.44852		AQP12B	7.35055	0.00355186	1.28149		AKTIP	7.39576	0.00765253	1.43061		BBS4	5.70357	0.0472523	-0.983304		ARRDC4	7.07442	0.00991496	-1.36264		CCPG1	6.43704	0.014118	-1.26574
	C2ORF88	6.3926	0.00552601	3.21193		CCR7	10.6817	0.0209049	1.66794		AQP8	4.43182	0.00133749	1.35894		ALDH1A1	6.48516	0.0158305	-1.72415		BCL2	7.92575	0.0111992	-1.98505		ASAP2	6.16609	0.00714209	-3.01161		CD226	9.1854	0.0171173	-1.45835
	CABP5	5.62897	0.00111385	2.63579		CD1D	8.76009	0.0308959	1.52698		ARHGAP18	7.84972	0.0131123	-2.45025		ALDH2	9.64182	0.00229818	-1.94443		BFSP1	4.18042	0.024175	1.67465		ATP2B4	9.31322	0.00236196	1.30436		CD300A	8.52522	0.014975	-1.34331
	CALD1	4.88445	0.0220536	2.31301		CD22	8.09359	0.010316	2.6362		ARHGAP29	3.30575	0.0295739	-1.37866		ALOX12	6.53447	0.000250916	-4.37042		BMPR1A	6.10597	0.0264332	1.35204		ATP6V0A1	7.61675	0.0394552	-1.36124		CDC14B	5.61776	0.0494378	-1.49321
	CALU	6.51101	0.042426	1.37789		CD248	5.18783	0.0081896	1.78141		ARHGAP32	6.4181	0.0359353	-1.43308		ANGPT1	4.51682	0.0114726	-1.58605		BNC2	5.80564	0.0282457	1.98243		ATP6V1B2	10.2842	0.00125039	-1.4336		CDC45	4.99342	0.0439059	1.25865
	CARD11	8.26036	0.00144337	-1.49747		CD38	8.14491	0.0239728	-2.8172		ARHGEF5	3.85401	0.00521037	3.44552		ANK1	5.59385	0.0182229	-1.41541		BRCA2	4.68299	0.0480489	-0.931238		B3GAT1	5.3606	0.0331548	1.62318		CDC6	3.82313	0.014252	1.74162
	CAV2	3.90436	0.0127139	1.31971		CD7	9.263	0.0026145	1.44586		ARID3B	6.70156	0.0112336	1.3793		ANKRD22	4.25654	0.0449114	-2.00397		C11ORF49	5.5206	0.0317143	-0.907826		BEND2	6.3417	0.0408898	-3.03867		CDK11A	7.04629	0.00109441	1.49714
	CCDC74A	5.81252	0.0394116	2.12823		CD72	6.41109	0.0330433	1.3993		ARL15	7.20092	0.0263648	-1.49241		ANKRD50	6.3721	0.00376462	-1.65311		C21ORF62	3.31295	0.03343	-0.7811		BFSP1	4.16261	0.00141328	1.39183		CENPF	4.77153	0.00855866	1.61855
	CCNB2	4.65991	0.0270727	1.84112		CD93	8.82522	0.04358	1.50611		ARMC3	4.0705	0.0085818	-1.70655		ANO6	9.14576	0.000683869	-2.10343		C2ORF42	7.06544	0.0125099	1.3828		BLVRB	7.26606	0.000202444	-1.71108		CEP78	7.50277	0.0307421	-1.66402
	CCPG1	6.43608	0.0226327	1.29281		CDC25A	3.95011	0.0211036	-1.3133		ARMT1	6.58223	0.00432133	-1.36657		ANXA4	7.52283	0.0396777	-1.51541		C4ORF50	4.72198	0.0143777	-1.50493		BMP6	6.75742	0.00862723	-2.00252		CHAD	5.37827	0.00733387	1.28018
	CCR2	9.10445	0.0131779	1.65819		CDCA5	4.31324	0.0157027	-1.36263		ARSB	7.14662	0.0317494	-1.41291		AP1S2	9.7482	0.0234296	-1.34759		C5ORF34	3.46079	0.00513879	1.45471		BMPR1A	6.14843	0.000573669	1.637		CHMP2B	6.87955	0.00643132	-1.4864
	CCR6	5.95612	0.0340762	1.29848		CDK1	3.34828	0.0236639	-2.45604		ASAH1	10.2617	0.0151429	-1.67103		APBA2	7.10582	0.00228039	1.70439		C7ORF61	5.05253	0.0336624	-1.46289		BNC2	5.76727	0.0447665	1.5923		CPQ	7.74972	0.00215585	-1.74681
	CD180	8.26964	0.0279257	1.4123		CEACAM8	4.05256	0.0442097	1.32732		ATF4	9.01098	0.0470923	1.49267		APBB1	6.13425	0.0143451	1.28586		CA5B	8.76333	0.0136419	2.12944		BST1	8.73295	0.000632387	-2.02796		CPT1A	8.50163	0.0372834	-1.32472
	CD226	9.18687	0.0169236	1.53816		CENPE	4.1798	0.0348236	-2.125		ATG4C	6.98563	0.0295843	-1.53258		APIP	6.30942	0.00874063	-2.26912		CACNG5	4.23408	0.0458675	-0.885442		BTK	7.99053	0.0162765	-1.41407		CRB3	5.86151	0.0160942	1.26962
	CD36	9.03197	0.00063149	2.72138		CEP128	6.08232	0.000335159	-1.86544		ATOH8	4.32878	0.0142419	-1.44303		APLP2	10.1744	0.000645533	-1.57924		CALCB	3.71049	0.018601	1.31049		C1ORF198	6.82991	0.00518369	-2.52474		CX3CR1	10.1467	0.0257017	-1.82795
	CD8A	9.39866	0.0014121	-2.26217		CEP170	8.19314	0.0436893	1.45956		ATP6V1A	7.90159	0.0329808	-1.35727		APOBEC3D	8.31774	0.000730669	1.35202		CALHM1	4.56696	0.0097268	1.00389		C1ORF21	7.52118	0.0306109	1.68757		CXCR2	6.00927	0.0288428	-1.38888
	CD8B	7.38602	0.00155952	-2.23384		CERS5	6.95552	0.0152873	-1.41883		ATP6V1B2	10.2886	0.0284175	-1.38462		APOBEC3H	5.14292	0.0107737	1.91939		CALHM4	3.20746	0.0484487	0.84935		C2ORF88	6.39213	0.0101387	-2.68876		CYBRD1	7.78888	0.00115734	-2.29368
	CDC14B	5.61665	0.0206504	1.85739		CIAO2A	7.34358	0.0125009	-1.65414		ATP6V1C1	7.01221	0.00398878	-1.54113		APOLD1	4.96204	0.0267867	1.31133		CAPG	8.04045	0.0127809	-1.59439		CA6	4.35429	0.0227226	1.68329		CYP4F22	5.75582	0.0485745	-1.86524
	CDHR3	3.60344	0.00851722	-1.30589		CIP2A	5.2733	0.0103631	-1.79072		ATP6V1D	6.24867	0.0121649	-1.51373		APP	9.51152	0.00700595	-1.58033		CAPNS2	4.05973	0.0463512	-1.54017		CABP5	5.62875	0.00851591	-2.02017		CYYR1	4.00445	0.000317292	1.27957
	CDK2AP1	9.26865	0.0311053	2.14073		CIT	4.4422	0.0172815	-1.39091		B3GNT5	4.6915	0.00277689	-2.15314		AQP10	4.71975	0.0055453	-2.23092		CARD18	3.75083	0.0043058	-1.90091		CALD1	4.88415	0.00210799	-2.57522		DAAM1	6.17019	0.00641555	-1.49828
	CFAP44	5.79388	0.0072223	-1.523		CLC	5.28104	0.0100709	6.13459		BARD1	6.03912	0.00443766	-1.52842		AQP9	8.39081	0.00948521	-2.45181		CARD9	6.69736	0.0309371	1.01077		CALHM5	4.6675	0.00760058	-1.82876		DEFB107A	3.06792	0.00368089	1.74063
	CIAO2A	7.26924	0.0461413	1.27157		CLEC10A	6.21606	0.00218511	-2.25079		BCL11B	8.6286	0.0231314	1.55402		ARG2	5.12765	0.0460616	-1.27699		CARMIL1	6.54185	0.00785244	-2.2429		CARD6	5.4103	0.042164	-1.56197		DHX35	6.09386	0.00156826	-1.30646
	CLC	5.45634	0.0432496	4.35184		CLN8	7.11366	0.0473018	1.6221		BCL2	8.04547	0.0312036	1.44408		ARHGAP18	7.84923	0.00908037	-2.24739		CARMIL2	6.87352	0.0319749	-1.35324		CAVIN2	7.80489	0.00699188	-4.46647		DNAJC27	4.98267	0.00059386	-1.43493
	CLCN3	7.28817	0.00214915	1.35305		COMMD1	7.22768	0.00141141	-1.33148		BCL9L	7.99937	0.00420459	1.33729		ARHGAP21	7.53526	0.000763027	-2.02833		CASP7	6.06839	0.0118816	-1.36444		CCPG1	6.43665	0.0037439	-1.39412		DPY19L1	7.0211	0.00188483	-2.18625
	CLEC1B	6.28653	0.0073731	3.73868		COX6A1	11.042	0.0010343	-1.53217		BEND2	6.34343	0.0405185	-3.44229		ARHGAP6	5.54362	0.003392	-2.10296		CATSPERB	3.72982	0.0477808	1.63053		CCR1	8.22344	0.0360153	-1.77225		DSTN	6.90385	0.0164055	-1.29396
	CLEC5A	4.25567	0.0281282	1.46239		COX6C	7.6814	0.0352818	-1.80428		BRCC3	7.56516	0.00942276	-1.67812		ARHGEF12	6.8993	0.0123408	-1.83946		CAV3	3.93219	0.0166121	-1.1301		CCR2	9.10192	0.0102912	-1.5164		DTHD1	6.49879	0.00118559	-3.31972
	CLEC7A	6.88158	0.0101096	1.74227		COX7A2	7.58048	0.00924653	-2.13716		C1D	6.9698	0.0242923	-2.04259		ARID5B	8.07053	0.018301	1.29428		CBLL2	3.45697	0.0243855	-1.04019		CCR8	4.63805	0.0285128	1.57398		EFCAB13	5.66916	0.0146538	-1.84544
	CLIC4	8.04549	0.00446587	2.29177		CPA3	3.59337	0.00839667	1.61403		C1ORF112	5.18433	0.00778014	-1.26255		ARL17B	8.33888	0.0261027	1.68599		CCDC144A	5.7282	0.0430131	-2.94168		CD151	7.95921	0.00500371	-2.25695		EGF	4.95881	0.0491233	-2.59576
	CMTM6	8.40191	0.0139902	1.29659		CREB3	7.15908	0.0381439	-1.30622		C1QA	4.84621	0.00219656	1.79008		ARPC1B	11.2744	0.0138376	-1.36244		CCDC149	5.63921	0.0375406	0.983427		CD163	7.36598	0.000756543	-2.90968		ELMO2	8.31383	0.000203111	-1.55703
	CNST	7.39358	0.0121617	1.26417		CREB5	7.23557	0.00325103	1.48446		C1QTNF9	3.09303	0.0321073	-1.51677		ARRDC3	9.68853	0.0492171	1.31557		CCDC168	3.33084	0.0439759	0.886644		CD180	8.2707	0.00491326	-1.53899		EMP1	3.9276	0.0108038	1.35836
	CORO1C	10.1355	0.00977194	1.62028		CRISPLD2	7.11255	0.0171411	2.07709		C2ORF88	6.39166	0.0469187	-2.45497		ARRDC4	7.07442	0.00991496	-1.36264		CCDC25	6.47477	0.0484976	-0.755852		CD1C	6.32258	0.0453004	-1.63702		ERAP2	8.17028	0.0419524	2.62668
	CPNE8	6.7546	0.0270836	1.26547		CSF3R	9.14064	0.0458176	1.39653		CA1	4.03065	0.0244424	3.45062		ASAP2	6.16609	0.00714209	-3.01161		CCDC47	7.21342	0.0306207	0.917044		CD2	9.03598	0.0016818	1.37831		EXOC5	7.3494	0.00639554	-1.27962
	CPT1B	7.03109	0.019842	-1.42594		CTNNAL1	4.21534	0.0330257	-1.39598		CA2	7.72202	0.0291929	-4.10998		ASF1B	6.28679	0.02793	-1.54683		CCDC54	2.91148	0.0121566	-1.34381		CD36	9.03139	0.0181026	-1.84382		FABP5	5.48571	0.00419949	1.31061
	CTNNAL1	4.11654	0.00189323	1.30516		CTSH	8.89689	0.0162996	-1.82213		CA5B	8.73026	0.00351949	1.76621		ATF5	5.64825	0.0211413	-1.32177		CCDC74A	5.82113	0.0479094	-2.25968		CD86	8.22395	0.0177768	-1.68543		FBXO48	4.79699	0.00770821	-1.25872
	CTSA	10.8026	0.0273355	1.31169		CTSL	6.09226	0.0420271	-1.82358		CA6	4.35128	0.00318186	2.33168		ATG3	9.38607	0.00300327	-1.657		CCL2	4.62337	0.043393	1.57512		CD8A	9.39536	0.000231023	2.19021		FCHO2	6.25788	0.00546823	-1.45524
	CTSW	9.78546	0.00959173	-1.98108		CXCL8	4.9895	0.035453	-1.78511		CABP5	5.62821	0.047539	-2.07752		ATP1B1	5.4086	0.000500983	-1.97748		CCL4L2	6.93266	0.00764941	2.2522		CD8B	7.38773	0.00449894	1.84036		FMN1	5.18597	0.0223595	-1.92294
	CTTN	6.29706	0.00773846	2.60251		CXCR5	6.4694	0.00549042	1.69175		CALHM6	6.47762	0.0142451	1.5831		ATP2B4	9.31322	0.00236196	1.30436		CCR1	8.2907	0.00470362	-2.69018		CD9	7.22863	0.00484476	-3.14535		FRMD4B	7.11163	0.0300836	-1.81458
	CYP21A2	6.61546	0.00134477	-1.51848		CYCS	6.89733	0.0226709	-1.28336		CALU	6.51285	0.0250815	-1.50982		ATP6V0A1	7.61675	0.0394552	-1.36124		CCR7	10.7625	0.0391631	1.38487		CD93	8.85954	0.00121429	-1.87434		FUNDC2	7.24242	0.0204378	-1.26236
	CYP27A1	7.39773	0.0264848	1.84551		CYP2S1	7.28211	0.0142937	1.52293		CAPZA2	8.60385	0.0325789	-1.26009		ATP6V1B2	10.2842	0.00125039	-1.4336		CCR8	4.73799	0.0160719	2.43951		CDC14B	5.61697	0.00160379	-2.09274		GAGE1	4.41297	0.00570473	1.61317
	DAAM1	6.16857	0.038788	1.29324		CYP4F22	5.70756	0.00373964	-2.56539		CARD11	8.26058	0.0261817	1.30863		ATP7B	3.9404	0.00145449	1.31656		CD101	7.36401	0.0305261	-2.69547		CDC7	4.22994	0.00274065	1.39766		GIN1	6.02855	0.0431548	-1.49032
	DAB2	8.17706	0.0303572	2.98734		CZIB	8.44885	0.00522358	-1.58666		CCDC170	4.30186	0.00444108	-1.48838		ATXN7L1	9.54848	0.00585068	1.31047		CD248	5.28328	0.049294	1.30961		CDK14	6.08366	0.000703741	-1.44986		GPD2	6.65007	0.0231881	-1.64755
	DAPK1	8.22798	0.00256855	1.90185		DCPS	6.82922	0.0360921	-1.75704		CCDC66	6.18151	0.022726	-1.49041		AURKA	4.94131	0.0124934	-1.84911		CD72	6.53854	0.0093539	-2.06926		CDK2AP1	9.26908	0.036979	-1.84957		GPN1	6.95336	0.0202159	-1.29869
	DAPP1	8.42428	0.000177857	2.41994		DENND1B	7.21047	0.00109877	-1.5118		CCDC88A	7.92256	3.96e-05	-1.86175		AVPI1	5.14234	0.01174	1.635		CDC23	7.07478	0.0348893	-0.905102		CDKN2A	5.42438	0.00800164	1.27746		GPR137B	8.03328	0.0193977	-1.32437
	DCAF8L2	3.66139	0.00195364	1.31215		DENND5B	5.2743	0.0243577	-2.84951		CCL4	4.85524	0.0345568	3.56339		B3GAT1	5.3606	0.0331548	1.62318		CDHR3	3.64298	0.0257967	1.40719		CFAP161	5.05023	0.00899573	-2.02483		GPR34	3.98306	0.00622369	-2.38251
	DMTN	6.74136	0.0123868	2.51392		DHRS9	4.80348	0.0238333	-1.41137		CCNB2	4.66066	0.00300871	-2.67357		BACH2	7.15597	0.0103614	2.22221		CDK10	7.22372	0.0251549	-1.441		CFD	8.75108	0.0321489	-1.57013		GPR82	3.47146	0.0037136	-1.64748
	DNM3	7.12121	0.028188	3.88447		DNAJB11	7.57309	0.0174624	-1.93161		CCNC	7.99925	0.00572346	-1.40747		BCAS1	4.21679	0.0143166	1.2614		CDK7	5.77144	0.015746	-0.970967		CFP	9.04271	0.000332695	-1.44571		GRIK4	5.18341	0.042844	-1.55441
	DPY19L1	7.01792	0.0185016	1.90225		DNAJC3	7.45053	0.00378216	-1.93038		CCPG1	6.43831	0.00625219	-1.48721		BCS1L	6.21974	0.0230986	1.29		CEACAM6	3.45381	0.0299554	-1.08019		CGB1	5.58565	0.0166665	-2.38334		GTPBP8	6.35697	0.00927812	-1.27566
	DSE	7.23853	0.018463	1.70593		DPM1	8.61709	0.00354158	-1.48783		CCR10	6.25206	0.00331049	1.83794		BEND2	6.3417	0.0408898	-3.03867		CERS3	4.30119	0.0481828	0.99891		CLEC1B	6.28944	1.15e-05	-4.52624		HAUS6	6.75745	0.00233997	-1.35603
	EFCAB13	5.66689	0.0140593	2.01788		DUSP5	7.34932	0.00760492	-2.50975		CCR8	4.63565	0.00105635	2.43419		BFSP1	4.16261	0.00141328	1.39183		CERS5	7.05474	0.00918392	2.04278		CLEC4A	7.56372	0.00452716	-1.73843		HBEGF	5.95302	0.012948	1.72439
	EFHC2	5.23236	0.0328801	1.98674		DYSF	7.04673	0.0157111	2.20113		CCT5	8.5705	0.0349678	-1.42217		BLVRA	6.94378	0.0084417	-1.30909		CFAP57	3.08595	0.039753	0.947821		CLEC5A	4.25453	0.0304838	-1.28799		HEMGN	5.68862	0.0161568	-2.57691
	EGF	4.95866	0.000695683	4.26823		EBNA1BP2	7.30796	0.0352464	-1.29177		CD14	10.9593	0.0227772	-2.11626		BLVRB	7.26606	0.000202444	-1.71108		CFAP69	2.89493	0.0302255	0.862304		CLEC6A	5.70495	0.0117552	-2.01925		HGF	5.50069	0.0202232	-1.65285
	EMC3	8.25103	0.0012204	2.05326		EBP	6.68106	0.00316549	-1.39256		CD151	7.95992	0.00471349	-2.57903		BMP6	6.75742	0.00862723	-2.00252		CFHR4	2.65962	0.000833189	-2.0403		CLIC2	4.70419	0.00604895	-2.83483		HIGD1A	6.81932	0.0238026	-1.48034
	EME2	6.65278	0.00510365	-1.58764		ECT2	4.70881	0.0451218	-1.56557		CD180	8.27062	0.0280288	-1.65593		BMPR1A	6.14843	0.000573669	1.637		CHAF1B	4.9824	0.0352352	-0.984401		CLIC4	8.04479	8.96e-05	-2.52486		HINT3	5.83239	0.0056127	-1.68083
	ENDOD1	7.05083	0.0296798	1.77598		EFL1	5.4762	0.00489601	-1.40957		CD1C	6.32414	0.00767123	-2.72385		BNC2	5.76727	0.0447665	1.5923		CHCHD5	5.87771	0.0272959	-1.13483		CLMN	7.21098	0.00154539	-1.86969		HLA-DPA1	11.7488	0.0300966	-1.61178
	ENKUR	5.41867	0.00376408	4.99159		EIF2AK3	7.21795	0.0480694	-1.29077		CD33	8.57663	0.00310727	-2.09301		BRCA1	4.73518	0.0119517	-2.0425		CHGA	4.43975	0.0204479	-0.976345		CLU	8.438	0.0123105	-3.5278		HLA-DPB1	11.6491	0.00015168	-2.31658
	ENTPD1	8.58377	0.0442114	1.37237		EIF3K	10.0888	0.0248702	-1.40597		CD36	9.03012	0.00688898	-2.68237		BST1	8.73295	0.000632387	-2.02796		CHI3L1	4.37459	0.0272396	-0.984738		CMTM5	6.56914	0.00264421	-3.12218		HOOK3	8.19555	0.00580673	-1.27036
	ERBB2	5.73725	0.0232883	-1.32295		EIF5AL1	9.67374	0.00747419	-1.44432		CD69	7.38206	0.0178356	1.38807		BTK	7.99053	0.0162765	-1.41407		CHL1	3.24132	0.0444996	0.799611		CMTM6	8.40213	0.00200863	-1.37829		HSDL2	6.49291	0.00757642	-2.36407
	ESAM	5.35703	0.0414721	1.64256		ELL2	6.57636	0.0386767	-2.63465		CD7	9.32535	0.00722708	1.38243		C10ORF120	3.29262	0.0169013	1.40217		CHRNB4	4.58214	0.0384923	-1.08593		CORO1C	10.1367	0.00363615	-1.58329		IGFBP7	7.7737	0.00567669	-1.6584
	FAH	6.40676	0.0246027	1.48691		EMC3	8.28408	0.0196497	-1.68398		CD86	8.22502	0.00912904	-2.07092		C12ORF40	2.88093	0.0165754	1.27004		CISH	7.48118	0.0113801	-2.68467		CPM	6.43938	0.0143341	-1.97458		IL13RA1	8.79488	0.0359349	-1.46364
	FAM81B	4.30151	0.00261326	1.74128		EMC7	8.17692	0.00837918	-1.41883		CD8A	9.4002	0.0205096	2.04209		C12ORF42	5.02451	0.00862145	1.41196		CLEC17A	6.51094	0.0155785	-1.66822		CRISPLD2	7.0835	0.00217657	-2.48021		IL18R1	5.46167	0.00550053	-1.49654
	FBP1	7.59851	0.0266975	1.43589		EPS8	5.6804	0.0327833	-1.9112		CD8B	7.38643	0.0125431	2.15678		C1ORF198	6.82991	0.00518369	-2.52474		CLEC4A	7.56305	0.0412023	1.69188		CRYZ	7.32392	0.000786667	2.70247		IL18RAP	7.6946	0.00738107	-1.83818
	FCGBP	5.53392	0.028014	-1.41709		ERLEC1	7.53518	0.00397238	-1.7501		CDA	7.55556	0.0126029	-2.20174		C1ORF21	7.52118	0.0306109	1.68757		COL8A1	3.2898	0.0242246	0.942635		CSF2RB	8.31803	0.00548938	-1.30711		IPO11	6.72915	0.00835926	-1.26301
	FCRLA	5.93101	0.0373865	1.48725		ESPL1	4.72084	0.0178273	-1.36205		CDC42EP3	9.45927	0.00237461	-1.33307		C2ORF88	6.39213	0.0101387	-2.68876		COL9A1	4.5249	0.0491419	0.947014		CST7	10.7909	0.00306185	2.67556		ISCA1	8.59439	0.0246884	-1.60564
	FGD4	7.33989	0.011405	1.57538		ETFA	8.0148	0.00282304	-1.35103		CDCA7L	6.2027	0.0205195	-1.47354		C4ORF50	4.73075	0.017847	-1.66168		COX7A1	4.28924	0.0419311	-1.00205		CTDSPL	6.9607	0.00204204	-3.49556		KIF16B	5.75825	0.00299497	-1.25985
	FGF7	4.33212	0.00866486	-2.01378		EZH2	6.47129	0.0204688	-1.60445		CEACAM16	4.82295	0.0253286	1.38975		C9ORF64	6.70387	0.0468508	-1.50995		COX7B	5.92627	0.0483838	-1.4016		CTSA	10.8029	0.000152526	-1.72313		KIR2DS1	8.58931	0.0442229	-2.55369
	FHL1	7.31133	0.0346891	2.61572		FAM117B	9.50947	0.000898502	1.66486		CEACAM8	4.06546	0.000194361	2.01761		CA2	7.71983	0.0128501	-5.26817		CRIP2	6.63521	0.0300622	1.09751		CTSB	10.0309	0.00057431	-1.58924		KIR2DS2	8.72408	0.0160892	-2.82473
	FLT3	6.16894	0.0371325	1.88616		FAM126A	6.89281	0.00199947	-1.76076		CENPQ	4.2234	0.0399162	-1.3588		CA6	4.35429	0.0227226	1.68329		CRISP3	3.21224	0.0117171	1.16985		CTSL	6.04529	0.0381026	-1.57686		KIR2DS4	6.93413	0.00538626	-2.26511
	FLT3LG	9.16092	0.0185477	-1.26643		FAM177B	3.42229	0.0150688	1.47828		CFAP44	5.79382	0.0365844	1.43524		CABP5	5.62875	0.00851591	-2.02017		CST1	4.42351	0.0191604	1.40836		CTSW	9.78444	0.0305574	1.53635		KLHL5	7.09178	0.00478172	-1.7253
	FNBP1L	4.77637	0.00762044	1.76368		FANCI	5.58309	0.00129138	-2.15646		CGRRF1	5.11374	0.0122204	-1.41866		CACNG6	5.26112	0.0128037	1.25857		CSTF2	6.00519	0.0388758	-1.20741		CTTN	6.29854	5.13e-05	-3.05079		KRTAP9-1	4.84589	0.00887868	1.4136
	FPR3	4.87904	0.0275242	2.23083		FAS	7.23589	0.0192204	-1.25966		CHD1L	6.10762	0.00207828	-1.27173		CALD1	4.88415	0.00210799	-2.57522		CUX2	4.99702	0.0413787	-0.882366		CXCL16	7.63871	0.0232763	-1.79909		KRTAP9-2	4.52065	0.0100956	1.33649
	FRMD4B	7.11013	0.00119789	2.64642		FASTKD1	6.11746	0.00536204	-1.32102		CHMP2B	6.87723	0.0207882	-1.41117		CALHM5	4.6675	0.00760058	-1.82876		CX3CR1	10.2342	0.0057443	2.24175		CXORF65	6.92875	0.0105591	1.6665		LACTB2	5.82539	0.0288696	-1.38339
	GABARAPL2	9.44247	0.00258205	1.32922		FBRS	7.44278	0.00279499	1.33085		CIAO2A	7.26947	0.00559787	-1.95491		CALML4	6.91207	0.0132103	-1.33754		CXCR1	6.63371	0.0116052	2.62947		CYB561	5.30876	0.00216751	1.30212		LILRA4	6.59305	0.0381665	1.71743
	GATM	5.698	0.015705	2.00393		FEN1	5.7278	0.024633	-1.28455		CIP2A	5.19543	0.0272143	-1.39315		CAMK1	7.81135	0.0323074	-1.32065		CXCR4	9.55864	0.0311215	1.85935		CYFIP1	6.86497	0.0129806	-1.29166		LIPN	5.84146	0.0184641	-2.23157
	GCA	8.13276	0.0472465	1.68092		FICD	6.62427	0.0100251	-1.5427		CLEC10A	6.12916	0.028447	-1.66398		CAMK4	8.47836	0.00634412	1.38729		CYP3A7	2.99654	0.0484409	0.755658		CYP1B1	8.47843	0.0100185	-2.08169		LRP12	4.99889	0.0442634	-1.54371
	GCOM1	5.15192	0.00810465	2.81228		FKBP6	3.86976	0.0168062	1.52798		CLEC17A	6.49742	0.0478328	-1.38319		CAPZA2	8.60386	0.0357408	-1.41268		CYP4A22	3.69441	0.0181874	-1.18723		CYP27A1	7.39723	0.00591543	-1.95716		LTB	8.1333	0.0141842	1.45816
	GCSAML	4.36217	0.0104602	2.50768		FPR3	4.91358	0.0479143	-2.18325		CLEC4D	5.78098	0.016932	-2.10411		CARD6	5.4103	0.042164	-1.56197		DAZ4	3.76407	0.000166202	-5.36201		DAB2	8.17537	0.0449317	-2.48444		LYPLAL1	5.5175	0.0415429	-1.56461
	GFI1	6.38975	0.0376465	-1.51378		FXYD6	7.17879	0.0192091	1.28257		CLEC5A	4.25559	0.00316116	-2.11749		CASK	7.25596	0.00883863	1.58792		DCAKD	7.98409	0.0320687	1.38129		DAPK1	8.22912	0.000306501	-1.91736		LZIC	6.97034	0.0150504	-1.28182
	GFI1B	7.40667	0.0034094	2.18799		GALNT1	7.43382	0.0144742	-1.32017		CLNS1A	8.37614	0.0111755	-1.49345		CASP3	6.95758	0.00094284	-1.69355		DDO	3.97095	0.00145584	1.74334		DAPP1	8.42352	0.000853985	-1.99725		MAPK6	6.46439	0.047499	-1.55235
	GK	8.23928	0.0103448	1.81511		GANAB	9.19219	0.0150654	-1.32937		CMTM6	8.40219	0.00937889	-1.59404		CASP5	5.67947	0.0155544	-2.64366		DDX3Y	6.12048	0.0235414	-7.95787		DAZ4	3.66714	0.0341279	-2.49347		MB21D2	6.48256	0.00295598	2.01983
	GLA	6.45384	0.00113197	2.31298		GGH	3.65164	0.033811	-3.10005		CNGA1	2.65736	0.000149652	1.44762		CATSPERB	3.76002	0.0193538	1.69022		DDX51	5.89221	0.0134676	1.12724		DDIAS	5.40775	0.00536427	-1.73767		MCTP2	7.84816	0.0226954	-1.60412
	GLYATL2	3.56412	0.000608991	1.6672		GINS2	5.51935	0.0196256	-2.18008		CNST	7.39383	0.0109333	-1.29994		CAV2	3.90694	0.00614087	-1.65064		DEFA1B	5.63487	0.0494177	4.17156		DENND3	7.61926	0.0353821	-1.34163		MERTK	6.06434	0.0176261	-1.74268
	GMPR	7.91156	0.00913863	3.91133		GLB1L2	4.59423	0.00349264	-1.94725		COLQ	6.29848	0.00797339	1.38745		CAVIN2	7.80489	0.00699188	-4.46647		DEFB126	3.23255	0.00660301	-2.07118		DLG5	5.84198	0.0071333	1.47483		METTL15	5.99559	0.0214563	-1.37304
	GNAQ	8.22952	0.0184612	1.40704		GLDC	6.15675	0.0232882	-4.4543		COPB2	7.93189	0.00108177	-1.32423		CCDC14	5.97641	0.0212116	1.62757		DEFB128	2.80717	0.00887163	-1.46588		DMTN	6.74242	0.00997194	-2.2853		MFSD14B	8.46549	0.0213351	-1.51161
	GNG11	8.0775	0.0464853	4.47161		GM2A	8.7536	0.0491138	1.42511		COPS2	9.0841	0.00128581	-1.47609		CCDC141	4.72965	0.00779471	1.95817		DENND1B	7.20432	0.00647026	-1.31973		DNM3	7.12244	0.00889598	-3.9691		MOB1B	8.04196	0.0309318	-1.66707
	GP1BB	7.38759	0.0393417	2.33788		GMNN	4.43087	0.035198	-1.40327		COPS4	7.10671	0.0300119	-1.30854		CCDC17	5.70458	0.0183522	1.53446		DGUOK	7.20495	0.0360855	1.57188		DSC1	5.98239	0.0482229	-1.82454		MOB4	7.14771	0.00828064	-1.62054
	GP6	7.0735	0.0439224	2.00449		GPRC5D	5.52304	0.0229701	-5.11918		CORO1C	10.1329	0.049332	-1.31159		CCL28	6.03045	0.00537146	1.53258		DHDDS	7.7939	0.0267505	-0.928364		DSE	7.2388	0.00206644	-1.87101		MS4A14	7.84865	0.0473686	-1.63057
	GPD2	6.6484	0.00728136	2.03182		GRIK4	5.12861	0.0399527	-1.55921		COX7B	5.92905	0.0252074	-1.45714		CCPG1	6.43665	0.0037439	-1.39412		DHRS4L2	6.98109	0.0480863	-1.29031		DUSP1	10.355	0.0314792	2.33185		MSANTD3	7.01873	0.0170265	-1.53083
	GPR82	3.47187	0.00775679	1.72687		GTF3C6	7.5621	0.00080442	-2.60522		CPPED1	9.74645	0.0216515	-1.30121		CCR1	8.22344	0.0360153	-1.77225		DIRAS2	4.54384	0.0392131	0.88028		DUSP3	7.39909	0.00346823	-1.56833		MSTO1	6.91356	0.00394525	1.35071
	GSTO1	6.95641	0.0167733	1.433		HBG2	5.84428	0.0254287	3.3123		CPQ	7.74829	0.0322862	-1.62779		CCR2	9.10192	0.0102912	-1.5164		DLX3	3.87191	0.0336073	-0.764617		DYNC1I2	3.55428	0.0390142	-1.90294		MUC12	6.24324	0.0180528	1.5558
	GUCY1A1	6.60162	0.0253896	2.82928		HDC	3.88116	0.0194196	1.52112		CPVL	8.51854	0.0093465	-1.6398		CCR4	7.6905	0.0178908	1.7659		DMAC2	7.50882	0.0392698	-1.13291		DYSF	7.01566	0.0204902	-2.02311		MUC3A	3.96334	0.00135238	1.28505
	GUCY1B1	7.17407	0.0388989	2.86177		HNRNPA3	9.62758	0.0468422	-1.3444		CR1L	5.44135	0.014625	-1.30171		CCR8	4.63805	0.0285128	1.57398		DMRTC2	4.73503	0.018706	-0.948081		EFCAB13	5.66686	0.0423403	-1.53554		MZB1	6.78791	0.0352482	1.68014
	GZMM	8.28285	0.000552725	-1.99074		HSP90B1	10.7117	0.0419277	-1.90808		CR2	4.71577	0.0248536	-1.63376		CD151	7.95921	0.00500371	-2.25695		DNAJC5G	3.43268	0.0342397	-0.921404		EFHC2	5.23256	0.0449853	-1.67711		NCALD	6.83834	0.0223818	-1.32807
	HEMGN	5.68574	0.00544703	3.11699		HSPA13	7.09372	0.00348649	-2.45881		CRB3	5.8598	0.000461189	1.75666		CD163	7.36598	0.000756543	-2.90968		DNMT3L	3.99039	0.0152828	1.43672		EFNA5	4.20326	0.00176928	1.62435		NCAPH	5.15479	0.0407379	1.28681
	HGD	4.73649	0.00783003	1.86989		HSPA5	9.96175	0.00886479	-2.14114		CRCP	7.53076	0.0126454	-1.2805		CD180	8.2707	0.00491326	-1.53899		DNPH1	7.25349	0.0318643	-1.25133		EGF	4.95709	0.000508369	-3.85461		NCK1	7.38983	0.00185499	-1.30681
	HLA-DOB	6.54598	0.0145193	1.58505		HYOU1	7.47727	0.0230245	-2.14957		CREG1	8.90693	0.00499348	-2.80623		CD1C	6.32258	0.0453004	-1.63702		DPP4	7.89004	0.012142	-1.43683		EGR1	7.46633	0.00855741	4.15101		NCKAP1	5.7089	0.0134504	-1.89667
	HPR	4.34643	0.0492959	1.4156		IBTK	7.40058	0.000276565	-1.36805		CRYBG3	6.69494	0.00172932	-1.98485		CD2	9.03598	0.0016818	1.37831		DPT	3.71208	0.0058311	0.992379		EHD3	7.54569	0.00943206	-2.2284		NEDD4	5.0925	0.000925394	-1.77448
	IDO1	3.85045	0.0358117	1.3024		IDE	7.87997	0.0147021	-1.35522		CSAG1	3.83318	0.00167031	1.27555		CD36	9.03139	0.0181026	-1.84382		DPY19L1	7.18749	0.0431971	1.92861		ELOVL7	7.86355	0.00207235	-5.04648		NEK7	8.63986	0.00112176	-1.30407
	IGF2BP3	6.09765	0.00347179	2.88665		IDH2	8.48643	0.0132494	-1.31354		CSN3	3.52085	0.0112871	1.32717		CD69	7.38244	0.0131385	1.68015		DPY19L2	3.95105	0.0497468	1.51226		EMC3	8.25069	0.0118308	-1.51213		NEMP2	6.08739	0.0118715	-1.27857
	IL13RA1	8.79497	0.000371753	2.30727		IFI35	7.85178	0.00853085	-2.11415		CSPP1	5.81614	7.93e-05	-1.72539		CD86	8.22395	0.0177768	-1.68543		DRD5	5.01041	0.0137328	-1.85997		EMILIN2	8.73134	0.000365515	-1.64816		NHEJ1	6.90102	0.0436625	-1.31729
	IMPA2	6.39527	0.00506762	1.2796		IGF1	3.40659	0.0344366	-1.8182		CST9L	3.4167	0.00435656	1.39351		CD8A	9.39536	0.000231023	2.19021		DSN1	6.5339	0.00184908	1.82003		ENDOD1	7.0512	0.00127904	-2.14546		NIBAN1	7.39226	0.00223756	-1.39191
	IRAK3	9.34411	0.0205087	1.44359		IGF1R	7.37164	0.00106918	2.44865		CTAG2	6.80606	0.000438553	1.43893		CD8B	7.38773	0.00449894	1.84036		DTX1	5.91214	0.00220248	1.51895		ENKUR	5.41736	0.00494559	-4.33787		NIBAN3	6.55679	0.0406175	1.46005
	JUP	7.00857	0.0218654	2.30613		IRS2	7.3567	0.01267	1.35455		CTNNA1	7.67311	0.0127303	-1.56445		CD9	7.22863	0.00484476	-3.14535		DUSP1	10.3549	0.0440328	-2.93233		EOMES	8.64367	0.0138553	1.48165		NID1	6.72563	0.0127361	-2.34099
	KCTD20	7.86261	0.00717401	1.40656		ITM2C	8.93316	0.0348475	-3.01596		CTNNAL1	4.11704	0.00463901	-1.41858		CD93	8.85954	0.00121429	-1.87434		DYNAP	2.97358	0.000273897	1.58022		ERAP2	8.17499	0.0343275	2.62449		NMRK1	5.42458	0.00841453	-1.90917
	KCTD3	5.16126	0.00464713	1.6557		JCHAIN	10.5718	0.0361635	-3.80755		CTSH	8.84568	0.0112557	-1.90559		CDC14A	8.79147	0.00101887	1.70826		DYSF	6.94245	0.00911411	-3.50745		ESAM	5.35766	0.00642781	-1.84292		NUDT7	6.4678	0.0375536	-1.2641
	KIAA1671	6.85038	0.045741	-1.7389		KCNE1	6.23067	0.00307386	1.57333		CTSW	9.78607	0.00965764	2.26513		CDC14B	5.61697	0.00160379	-2.09274		EFL1	5.43562	0.045466	-1.03667		F13A1	10.8594	0.00317464	-3.42789		OR10P1	4.3681	0.0189944	1.53571
	KLHL33	5.41955	0.00124704	-1.38011		KIF11	4.99041	0.049451	-2.53388		CUL2	7.43684	0.00184125	-1.58503		CDC7	4.22994	0.00274065	1.39766		EIF6	8.37164	0.00967973	-1.06922		F5	6.8928	0.0447459	-2.05463		OR11H1	3.90008	0.00673497	2.66307
	KLHL5	7.08994	0.00191564	1.97675		KIF18A	4.31874	0.048347	-1.52623		CXCR4	9.42851	0.0183316	1.63034		CDHR3	3.60064	0.0231319	1.3118		ENO2	6.3045	0.0295217	-0.997728		FAH	6.40761	0.0126957	-1.44334		OR1A2	3.30286	0.0292654	1.27962
	KRT72	5.6415	0.0246536	-1.87978		KIF2C	4.74089	0.028483	-1.38664		CYB5R4	7.95227	0.00246248	-1.33335		CDK14	6.08366	0.000703741	-1.44986		ENO4	3.44658	0.0463927	0.785114		FAM13A	6.16543	0.010899	-1.43371		OR1D5	4.56907	0.011755	1.39569
	KRT73	5.2574	0.0454369	-2.23246		KLF7	9.32965	0.0122452	1.58653		CYBB	11.4776	0.0206486	-1.2842		CDK2AP1	9.26908	0.036979	-1.84957		EPHA7	3.34675	0.0269357	0.843772		FAM81B	4.30011	0.0140581	-1.33988		OR2A42	5.25862	0.0112992	3.81395
	KRTAP4-4	6.01231	0.00297595	-1.64404		KNL1	5.40177	0.00721467	-2.35604		CYFIP1	6.86477	0.000695825	-1.83949		CDKN1C	7.37596	0.0314252	-1.39523		ESPL1	4.64981	0.04315	-0.818156		FAXDC2	7.61682	0.00625842	-3.63714		OR2A5	3.26988	0.0020057	1.40344
	LAMTOR1	8.95952	0.00249203	1.56938		KPNA2	7.90642	0.0342149	-1.7591		CYP21A2	6.6153	0.034648	1.26916		CDKN2A	5.42438	0.00800164	1.27746		FADS2	7.37474	0.0153213	4.90956		FBN2	5.71845	0.0126003	-1.95819		OR2A7	4.59994	0.0464371	1.29408
	LANCL3	4.51134	0.00617377	1.84471		LAMP5	5.40569	0.0136505	-2.62043		CYP4Z1	3.93336	0.00160436	1.36969		CEBPB	9.67385	0.0139987	-1.3621		FAM114A2	6.21879	0.0355013	-1.00357		FBP1	7.59763	0.00299375	-1.61578		OR2D2	3.91822	0.000628681	1.40168
	LCK	9.01579	0.0110302	-1.27617		LDHB	10.2722	0.0481686	-1.51229		DAAM1	6.1705	0.0205478	-1.43215		CENPI	3.78672	0.0392101	-1.25749		FAM20C	6.63035	0.0122429	1.16856		FCER2	6.31	0.0246157	-1.50953		OR2M7	4.64991	0.000848799	2.65828
	LCN2	6.21807	0.0351361	2.38295		LDLRAP1	9.1751	0.00890689	1.47659		DAPK1	8.22848	0.00838459	-2.01679		CENPN	5.87161	0.0187767	-1.3057		FAM219B	5.8854	0.0184184	-1.18611		FCGR2A	9.41291	0.0165624	-1.80152		OR2T12	5.06585	0.00178702	1.43706
	LEPR	6.86407	0.0439834	1.82123		LEF1	10.3965	0.00616933	1.65399		DAPP1	8.42479	0.0346212	-1.85024		CENPU	4.68506	0.0177901	-1.89754		FAM221B	3.68537	0.0134346	1.05816		FCN1	10.6438	0.00269932	-1.35315		OR2T4	2.84385	0.0103364	1.54655
	LHFPL2	6.92147	0.0417392	1.838		LMAN1	8.74927	0.0115905	-2.46719		DCK	8.65464	0.00980311	-1.34833		CEP85L	6.73467	0.0132457	1.75163		FAM71F2	4.57266	0.0207846	0.770113		FCRL6	8.96784	0.0167329	2.80472		OR4F29	4.91184	0.026066	2.92868
	LIMS1	8.80367	0.0303676	1.56087		LMAN2	11.0157	0.00532489	-1.69794		DCTN6	6.6152	0.0317864	-1.39553		CFAP161	5.05023	0.00899573	-2.02483		FAM90A7P	5.46565	0.0238338	1.71144		FCRLA	5.93073	0.0258932	-1.40552		OR4K2	3.51164	0.011504	1.84366
	LIMS4	9.88858	0.0131594	1.8287		LPAR1	6.08284	0.00309888	2.60986		DDIAS	5.40841	0.0164042	-1.74448		CFAP44	5.79488	0.0035086	1.82537		FCER2	6.30703	0.0275437	1.91684		FES	7.43776	0.00737425	-1.30899		OR4K5	3.26086	0.00548926	1.3473
	LIPH	4.76376	0.00570758	3.14485		LRRC59	8.79245	0.0183027	-1.58118		DDIT4	7.11553	9.9e-05	4.01452		CFD	8.75108	0.0321489	-1.57013		FCHO2	6.25284	0.0394716	-1.43302		FGD4	7.33953	3.84e-05	-1.9628		OR4L1	3.7669	0.00489106	1.29899
	LIPN	5.83804	0.0461959	2.10302		LRRN3	7.92485	0.0193167	3.1517		DDT	8.64433	0.0413154	-1.46613		CFP	9.04271	0.000332695	-1.44571		FES	7.43774	0.0389481	1.33383		FHL1	7.31151	0.00630167	-2.86188		OR4M2	3.96933	0.00744859	1.78438
	LLGL2	6.65862	0.00927887	-1.63168		MAD2L1	4.80915	0.00943491	-1.54776		DDX3X	8.90948	0.0152311	1.31072		CGB1	5.58565	0.0166665	-2.38334		FGA	3.29953	0.0208779	0.934364		FLVCR2	7.24316	0.00191783	-1.93527		OR51A4	4.17311	0.00763675	1.4688
	LONRF1	5.76579	0.00434221	1.43008		MAL	8.30581	0.0224842	1.67409		DDX3Y	6.46837	1.19e-06	-10.2309		CHCHD4	4.86413	0.00870989	-1.46242		FH	5.79451	0.0482393	-1.1406		FMO5	5.53771	0.0034024	-1.68606		OR51B2	4.05753	0.00340474	1.54818
	LRP12	4.99801	0.0131977	1.99024		MAML2	8.93488	0.00320495	1.78979		DEGS1	7.83753	0.00157831	-1.72379		CHD7	6.80846	0.000148268	1.7452		FLRT3	3.03134	0.019763	1.35757		FNBP1L	4.77698	0.000701913	-1.85375		OR51G2	3.78643	0.00139818	1.92562
	LRRC8B	7.54216	0.00930441	1.34025		MAML3	7.51094	0.00824989	1.4127		DMPK	6.12855	0.0211622	1.43582		CHI3L2	5.77824	0.013792	-3.08997		FMO1	2.88194	0.0429729	0.776281		FOS	8.91493	0.0019197	4.21899		OR52E4	3.10424	0.00707727	1.28394
	LRRC8D	8.88081	0.000505465	1.409		MAN1A1	8.54492	0.0337295	-1.9324		DNAJB14	7.29087	0.0440422	-1.26664		CHIT1	4.6399	0.0386218	1.27852		FOLR3	6.81666	0.00181348	4.906		FOSB	5.87446	0.0130038	2.48927		OR52E8	3.26173	0.00233266	1.279
	LTBP1	6.91141	0.0248068	3.6782		MANF	8.10673	0.0338413	-1.60906		DNAJC10	8.17036	0.011819	-1.45595		CHMP6	6.98679	0.000238607	-1.9407		FZD4	3.8603	0.0154938	1.00617		FPR1	8.22069	0.0343569	-1.37332		OR52H1	4.23817	0.0436383	1.31295
	LY86	8.18432	0.0418247	1.74198		MEGF9	9.85032	0.00103895	1.79059		DNAL1	3.56018	0.011745	-1.39588		CHRNA2	5.38162	0.0108875	-1.66774		G6PC2	3.28117	0.00639817	1.15629		FRMD4B	7.1094	0.00986347	-1.99234		OR52J3	3.79998	0.00275584	2.14738
	LYPLAL1	5.51587	0.00545504	2.17262		MET	3.51464	0.0386671	-2.01891		DPCD	5.29711	0.00386955	-1.40122		CIP2A	5.19399	0.0203141	-1.44974		GABRA2	2.9813	0.0164054	0.823638		FSTL1	5.81059	0.000390741	-3.54115		OR52L1	3.68533	0.00154744	1.34222
	MANBA	7.29879	0.00684462	1.2589		METTL21A	6.83979	0.0002198	1.55232		DPPA3	3.61438	0.00375645	2.65682		CKAP2	6.82201	0.00525492	-2.28142		GABRA4	3.50756	0.0123563	1.12868		GAPT	9.22275	0.0178932	-2.12417		OR52N5	3.60339	0.00250628	1.79833
	MAPK14	8.1863	0.00608571	1.27265		MGST2	6.21167	0.0136577	1.33746		DPY19L3	5.38064	0.0201537	-1.4176		CKB	6.12645	0.0486922	-1.81801		GABRR3	2.67398	0.0298833	-0.735439		GCA	8.13303	0.00108683	-2.22095		OR56A1	3.88205	0.0081707	1.31771
	MCEMP1	6.3947	0.0198526	1.346		MICU3	4.82484	0.0319994	1.43188		DSC1	5.98467	0.0205844	-2.34902		CKS1B	7.33702	0.0431859	-1.5868		GAGE13	2.54971	0.0185824	1.34174		GCSAML	4.36182	0.00259529	-2.51691		OR56A3	4.30882	0.00490834	1.73902
	MCTP1	7.61012	0.0065672	1.55541		MIXL1	5.4064	0.029971	-1.66451		DSEL	4.15305	0.0203404	1.96684		CLDN5	6.03097	0.00179113	-1.40314		GHSR	4.82322	0.0332589	1.55788		GFI1	6.38904	0.00540891	1.68273		OR5H15	2.96827	0.00178369	1.27515
	MCUR1	7.01028	0.00582415	1.82298		MLXIP	8.66728	0.000201359	1.53357		DUSP2	6.62423	0.0348779	1.60063		CLEC10A	6.12831	0.00312016	-2.08166		GK3P	6.95158	0.0161649	1.28266		GFI1B	7.40608	0.00698833	-1.83458		OR5M11	3.69888	0.00489332	1.29422
	MEA1	8.31368	0.00875012	1.45705		MME	4.32107	0.00438014	1.46109		DUSP9	6.48034	0.00435089	1.46954		CLEC1B	6.28944	1.15e-05	-4.52624		GLMP	7.75263	0.00336902	-2.49685		GIPC3	6.27878	0.0152096	-1.45035		OR6N1	3.19196	0.000345204	1.50584
	MEIS1	5.48105	0.0487457	2.18193		MORF4L2	6.2337	0.00777807	-1.33336		DUX4	7.4915	0.0276051	1.25793		CLEC4A	7.56372	0.00452716	-1.73843		GLRX2	5.77813	0.0222859	-0.938605		GK	8.2402	9.13e-06	-2.31304		OR6T1	3.89098	0.00508983	1.42598
	MERTK	6.06252	0.00425898	2.1916		MRPL49	7.58962	0.00618934	-1.31396		EFCAB13	5.66843	0.00260267	-2.3555		CLEC5A	4.25453	0.0304838	-1.28799		GLT8D2	3.46074	0.00599613	1.05875		GLA	6.45301	0.0323999	-1.49353		OR6Y1	3.86619	0.00701004	1.26288
	MFAP3L	6.23365	0.0162662	3.47774		MS4A3	3.90036	0.00489501	2.24648		EFNB3	3.99737	4.06e-05	2.01937		CLEC6A	5.70495	0.0117552	-2.01925		GPR37	4.03858	0.00914207	1.12983		GMPR	7.9114	0.00314779	-3.81928		OR9G4	3.35252	0.00314064	1.28377
	MFSD1	9.48354	0.00364963	2.41261		MSC	5.17926	0.00493106	-2.38502		EGF	4.95821	0.0224603	-3.70172		CLIC2	4.70419	0.00604895	-2.83483		GRAMD4	7.18203	0.0451403	1.42936		GNA15	7.47397	0.00236574	-1.50705		OR9Q2	4.19434	0.00954424	1.42155
	MFSD2B	5.083	0.047829	2.59526		MTHFD1	6.95371	0.0191855	-1.45262		EGR1	7.46695	0.0431129	3.79186		CLIC4	8.04479	8.96e-05	-2.52486		GRIN2B	3.30414	0.0400485	0.806425		GNAQ	8.23048	0.017548	-1.26627		OSBPL8	8.99957	0.000966229	-1.49542
	MGLL	6.09318	0.0280756	1.74275		MTHFD2	7.92991	0.0292414	-1.64924		EIF1AY	6.53791	3.57e-07	-11.7897		CLMN	7.21098	0.00154539	-1.86969		GRK4	4.00409	0.0187174	-0.883397		GNAZ	8.18252	0.00220899	-2.41641		P2RX5	7.97644	0.04693	1.37703
	MILR1	6.56916	0.00990764	1.45193		MYBL2	6.0846	0.0221415	-3.57484		ELOA3B	5.91179	0.0245782	2.83028		CLN8	7.17733	0.00676132	1.67466		GSTT2	4.8042	0.0286239	-0.853673		GNG11	8.07722	0.00605288	-5.14941		P2RY14	7.31219	0.0426162	1.46535
	MMRN1	6.34169	0.0432222	3.88466		MYO1D	6.03315	0.0227676	-2.84225		EMC3	8.25148	0.0125348	-1.98638		CLTRN	3.1338	0.00029676	1.48726		GTF2H1	7.964	0.0259365	0.825586		GP1BA	7.08706	0.00513742	-4.59009		PCTP	7.96018	0.0337059	-1.26847
	MOB1B	8.04065	0.0119756	2.01631		MZB1	7.13789	0.0367355	-3.48184		ENKUR	5.41889	0.0310399	-4.59823		CLU	8.438	0.0123105	-3.5278		GXYLT2	3.19312	0.00767097	1.2274		GP1BB	7.38832	0.00118073	-2.96557		PGGHG	7.01203	0.00753023	3.69196
	MPP1	9.52152	0.00923142	2.71298		N6AMT1	5.33273	0.00848907	1.805		ENTPD1	8.58376	0.00963322	-1.98429		CLUAP1	5.4327	0.0203628	1.35137		HAO2	3.6475	0.0429378	0.982611		GP6	7.07405	0.000377004	-2.75553		PHEX	4.17995	0.0355485	1.26939
	MS4A3	3.92821	0.0286697	1.65495		NANS	6.51939	0.0103852	-1.70054		EPB41L2	5.72372	0.0211538	-2.07133		CMTM5	6.56914	0.00264421	-3.12218		HAS2	4.073	0.00164793	1.53048		GP9	6.35133	0.0017561	-1.54363		PHLDB2	4.41032	0.0133741	-1.44007
	MTURN	6.58777	0.00889939	2.20741		NCAPH	5.28958	0.0441997	-2.01692		EPB42	4.66608	0.00680559	2.08327		CMTM6	8.40213	0.00200863	-1.37829		HELZ2	6.36716	0.0414645	0.904678		GPD2	6.64916	0.00123111	-2.0707		PLEK	9.76688	0.00308411	-1.46816
	MYCT1	4.49714	0.0284484	2.5213		NDST1	8.17089	0.0254929	1.89714		EPX	4.07099	0.00954752	1.31551		CNDP2	8.33868	0.00703427	-1.89003		HEY2	3.90694	0.0110169	-1.27138		GPX4	9.89987	0.000350685	-1.15458		PLEKHG3	6.30062	0.0436542	-1.27951
	MYLK	5.85405	0.0210248	1.83541		NDUFAB1	6.6043	0.00105671	-1.57631		ERBB2	5.73638	0.038342	1.41952		CNP	7.71548	0.0166233	-1.48757		HHEX	7.12034	0.0282724	1.16186		GRAMD4	7.18337	0.0014096	-1.63009		POLR3F	5.81726	0.00114168	-1.62059
	MYO15B	6.93877	0.0439682	-1.76425		NDUFS1	7.91409	0.00095192	-1.41491		ERCC8	4.885	0.00579316	-1.27312		CORO1B	8.09051	0.0037101	-2.12372		HK3	7.63397	0.0276817	1.8776		GRHPR	6.67975	0.00980198	-1.36071		POTEC	4.15375	0.00169422	1.7372
	NAAA	9.67348	0.0203433	1.64394		NFE2	6.90168	0.0465843	1.5723		ETF1	6.80921	0.000436716	-1.51979		CORO1C	10.1367	0.00363615	-1.58329		HLX	6.29909	0.0413605	1.04009		GRN	11.3331	0.00282933	-1.51954		PPP3R2	4.38302	0.000366271	1.52984
	NCKAP1	5.70724	0.00781571	2.18606		NFIA	5.94637	0.0220972	1.33747		ETFRF1	7.56263	0.00793629	-1.34595		COTL1	10.0781	0.00331456	-1.44124		HMGN3	6.90789	0.0492519	0.993892		GSN	7.54774	0.010386	-1.46047		PPT1	9.76511	0.0480805	-1.85877
	NCOA4	10.0583	0.0078173	1.6005		NIPSNAP3A	6.37778	0.046922	-1.54206		EVI2A	8.57889	0.0286538	-1.51648		CPLX3	4.13703	0.00206207	1.68078		HNRNPH2	8.4378	0.0323267	1.48278		GTSF1	6.16744	0.0144824	1.58851		PRAMEF10	5.99173	0.0466996	1.72107
	NEXN	6.41625	0.0118933	4.14973		NOMO2	9.9787	0.00625102	-1.50784		EXOC5	7.34812	0.00232649	-1.50199		CPM	6.43938	0.0143341	-1.97458		HOXA6	5.01847	0.0418783	-0.762883		GUCY1A1	6.60207	0.00617319	-2.94969		PRKG1	3.88297	0.036466	-1.2612
	NLRC5	8.353	0.0405223	-1.59173		NR4A1	6.52013	0.00909696	-1.40378		EXOC6B	7.18389	0.00179489	-1.43672		CRISPLD2	7.0835	0.00217657	-2.48021		HRH2	6.87866	0.0133676	1.7442		GUCY1B1	7.17481	0.00590017	-3.20824		PRLR	3.88597	0.0317127	-1.46214
	NR4A2	5.29384	0.0370242	-1.89413		NRCAM	4.03476	0.0250324	1.65326		EXOSC3	6.72206	0.000880091	-1.4265		CRYGS	5.34473	0.0118809	1.80822		HS3ST3A1	5.76157	0.0475878	0.912536		GZMA	8.69812	0.0246219	1.86006		PRTFDC1	3.94309	0.00498941	-2.01048
	NRGN	9.01681	0.0334258	2.18707		NT5DC2	6.70488	0.0130722	-3.23253		EXOSC8	6.27764	0.00188622	-1.45308		CRYZ	7.32392	0.000786667	2.70247		HTR1F	3.79037	0.00438237	1.43555		HACD4	8.91449	0.0287794	-1.52412		PRUNE1	7.64015	0.0384851	-1.32879
	ODC1	9.11052	0.00210081	2.12742		NT5E	5.28746	0.0104871	2.32359		F13A1	10.8627	0.040072	-2.93334		CSF1R	9.21538	0.00292301	-2.11285		HYAL4	2.91712	0.0405042	-0.844825		HAL	6.70689	0.0123422	-1.27209		PRXL2C	6.87433	0.00537664	-2.04339
	OPHN1	4.64801	0.0201842	1.74665		NUCB1	9.1105	0.039886	-1.36387		F5	6.89423	0.0126457	-2.79176		CSF2RB	8.31803	0.00548938	-1.30711		ICOSLG	5.69204	0.0176183	1.06376		HBE1	3.84877	0.0106029	-1.25824		PTGES	5.11512	0.00338033	1.27507
	OR1D5	4.57024	0.0288707	-1.32144		NUDCD2	4.95063	0.0157725	-1.50385		F8A2	10.7337	0.00498427	1.9672		CST1	4.42362	0.00266266	2.15962		IFNA17	3.61938	0.032913	1.03347		HEATR9	5.09948	0.00400919	1.79785		PTPN12	8.75949	0.00937902	-1.45447
	OR2W3	7.99782	0.0345926	2.51278		NUDT5	7.52691	0.00528587	-1.57491		FADS1	6.84953	0.0193688	-1.43511		CST7	10.7909	0.00306185	2.67556		IFNA5	3.12772	0.00137116	1.3193		HGD	4.73757	0.00112153	-1.93273		RAB11A	9.22437	0.0453888	-1.28625
	OR4F4	3.86821	0.049392	-2.24317		NUF2	4.29154	0.0355074	-1.58749		FAH	6.40782	0.0110403	-1.65035		CTC1	8.17676	0.0315852	1.27693		IFNAR1	8.1022	0.0463572	0.897126		HGF	5.50004	0.0099956	-1.73544		RAB24	8.00341	0.0341572	1.409
	OR4M2	3.97169	0.0251971	-1.63118		NUGGC	5.68268	0.0114878	-2.77169		FAM126A	6.83705	0.0181815	-1.34812		CTDSPL	6.9607	0.00204204	-3.49556		IFNAR2	8.07568	0.0182131	0.990335		HK2	7.98687	0.0012133	-1.48284		RAB3C	4.06466	0.0120825	-1.30506
	OR51G2	3.78916	0.0496697	-1.3748		OASL	5.96981	0.0119403	-1.4858		FAM131C	6.01142	0.00707115	-1.86256		CTRB2	6.41964	0.00110916	-1.45576		IFNG	4.96087	0.0411559	-1.93364		HNMT	6.26071	0.0137573	-1.29716		RAD17	7.49617	0.00701061	1.25916
	OR52B4	4.06223	0.0170205	-1.54058		OLFM2	7.76214	0.00152402	1.48647		FAM153A	6.46981	0.0497664	1.55223		CTSA	10.8029	0.000152526	-1.72313		IGF1	3.31193	0.0386744	-1.20504		HORMAD1	5.97235	0.0187469	-1.32478		REC8	6.28906	0.0323494	1.27102
	OR52N1	3.31981	0.00245312	-1.4705		OR1D5	4.54784	0.0465822	1.26227		FAM47E	2.87829	0.0230839	1.38555		CTSB	10.0309	0.00057431	-1.58924		IL10	4.62296	0.00571145	1.28503		HPSE	7.45571	0.0345862	-1.37667		RFPL2	4.76238	0.00689765	1.73253
	OR56A3	4.31101	0.0412422	-1.42423		OR2T27	3.59851	0.018517	1.84429		FAM81B	4.30287	0.0371233	-1.29708		CTSL	6.04529	0.0381026	-1.57686		IL4R	8.32457	0.0221829	1.14403		HSBP1	6.96686	0.0110153	-1.36906		RHEX	4.93427	0.00268736	1.34209
	OR6T1	3.89296	0.0198677	-1.29048		OR2T34	4.2879	0.0135016	-1.97389		FAM9C	3.03721	0.00281356	1.31532		CTSW	9.78444	0.0305574	1.53635		IL6	3.38074	0.0287595	1.0147		HSPA1A	10.1264	0.00219679	-1.69863		RHOBTB3	5.45725	0.0206174	-1.92196
	OR8K3	3.10391	0.00571753	-1.41341		OR4K2	3.5134	0.0167743	1.88598		FANCL	5.41206	0.0152325	-1.38358		CTSZ	9.59644	0.0440536	-1.36357		INSC	3.75204	0.0155209	-0.985417		HSPA1B	8.49787	0.00287108	-1.89616		RNF11	7.24435	0.0363684	-1.41776
	OSBPL5	7.12237	0.0327101	-1.3952		OR52H1	4.21339	0.040783	1.5015		FBH1	7.40524	0.00178359	-1.47969		CTTN	6.29854	5.13e-05	-3.05079		INTS7	7.03975	0.0151882	-1.09225		HSPB1	8.35279	0.00834768	-1.78025		RNF157	7.68216	0.0325099	1.32454
	OSM	4.9586	0.0330903	-1.33157		OR5B21	4.43448	0.00223352	2.47881		FBXL5	9.859	0.00713513	-1.73179		CXCL16	7.63871	0.0232763	-1.79909		IQCE	6.85152	0.0316132	0.820094		IDH1	7.97734	0.00487911	-1.54102		ROMO1	6.94617	0.0280562	1.28149
	OXTR	5.28039	0.0124769	1.25781		OXNAD1	8.6135	0.00839296	1.60698		FBXO17	6.0778	0.00233578	1.4428		CXCL5	6.31786	0.0325987	-1.28805		IRX1	5.2641	0.0189745	-0.890015		IDO1	3.85106	0.005416	-1.45586		RP2	7.33174	0.0228455	-1.42446
	P2RX1	8.06349	0.0382835	1.78996		P4HB	10.4447	0.00887292	-1.50983		FCGBP	5.53232	0.0087599	1.89576		CXCR4	9.42461	0.0246942	1.81035		ITM2A	7.64782	0.0266584	-1.77992		IFI44	6.26044	0.00366259	-1.53191		RPH3A	5.31727	0.0295033	-1.39982
	P2RY12	6.33132	0.0481914	3.72042		PADI2	7.25525	0.0177487	2.76591		FCN2	6.19018	0.00710953	1.6806		CXORF65	6.92875	0.0105591	1.6665		ITPKC	5.66842	0.0385883	-0.990642		IFI44L	6.98597	0.0118238	-1.50975		RPP21	6.58062	0.0150739	1.51747
	PACSIN2	8.10806	0.00905229	1.37991		PARM1	5.77826	0.0289447	-3.47527		FERMT3	9.32966	0.0134789	-1.36015		CYB561	5.30876	0.00216751	1.30212		JAZF1	7.98997	0.0372995	-1.26967		IFIT1	5.85025	0.0269918	-1.53124		RRM2B	6.70821	0.0123135	-1.33433
	PANX1	7.47106	0.0182742	1.68293		PARPBP	3.61252	0.0209376	-1.28455		FGL2	10.5842	0.0426935	-1.66425		CYFIP1	6.86497	0.0129806	-1.29166		KCNA5	4.13653	0.0426068	-0.928371		IFIT3	5.47557	0.0437082	-1.38983		SAXO2	3.58205	0.033948	1.93311
	PARD3	5.28504	0.0019838	1.90259		PBK	3.19251	0.0472746	-1.91454		FMO5	5.53682	0.0376533	-1.45091		CYP1B1	8.47843	0.0100185	-2.08169		KCNE4	4.04477	0.0134365	-1.08103		IGF2BP3	6.09709	0.0132212	-2.26286		SC5D	6.84587	0.0168373	-1.51854
	PARVB	7.91663	0.00917424	1.94439		PCCB	6.70241	0.000164862	-1.55838		FNIP1	7.75086	0.00121126	-1.72157		CYP27A1	7.39723	0.00591543	-1.95716		KCNN4	6.17999	0.0197605	1.3494		IL13RA1	8.79335	0.0308492	-1.40365		SCD	4.9981	0.00703111	1.72774
	PAWR	5.101	0.00795334	1.56788		PDCL3	6.54362	0.00105849	-1.79928		FOLR3	6.82183	0.0482677	-3.00525		DAB2	8.17537	0.0449317	-2.48444		KCTD15	5.93239	0.018776	1.1951		IL18	5.18534	0.0372816	-1.78261		SCRN3	6.23643	0.00403901	-1.30826
	PBLD	4.37892	0.0398615	1.28109		PDE8B	4.12348	0.0196491	-1.52909		FOXK1	7.50927	0.006323	1.25835		DAPK1	8.22912	0.000306501	-1.91736		KIF13A	6.50829	0.0431472	1.17193		IL1R2	5.05181	0.000703897	-2.2106		SCYL2	8.84592	0.0237355	-1.55047
	PBX1	6.52338	0.0184906	2.13145		PDIA4	8.73883	0.0150141	-2.46865		FOXRED2	5.32763	0.0295705	-1.28054		DAPP1	8.42352	0.000853985	-1.99725		KLF10	8.06103	0.0315174	-1.28467		IL1RN	6.6692	0.0156104	-1.48007		SERPINB3	3.26312	0.00950707	1.30452
	PCYT1B	5.53643	0.00268998	1.97197		PDIA5	5.92189	0.0101483	-2.76399		FPR3	4.88076	0.000642559	-3.57965		DAZ4	3.66714	0.0341279	-2.49347		KNG1	3.22646	0.0491991	0.813995		IL2RB	10.1804	0.0260191	1.64358		SH2D1A	7.49622	0.0064083	-1.51675
	PDE3A	4.92864	0.00556805	2.98366		PDIA6	8.9759	0.0141512	-2.43314		FUNDC2	7.24092	0.00422477	-1.61584		DBI	6.72353	0.0109068	-1.5359		KRT37	4.54373	0.0303704	-1.20392		IRAK3	9.34469	0.000756919	-1.6989		SH2D1B	9.17869	0.0300106	-2.09383
	PDLIM1	8.03792	0.0073765	2.70502		PER2	6.78039	0.00648129	1.28459		G0S2	5.72656	0.0092098	1.2774		DCLRE1A	5.69973	0.00542478	-1.70644		KRT7	4.63856	0.0457511	-0.920875		ITGA2B	7.97324	0.00021599	-4.89116		SLC25A20	7.24254	0.0166902	-1.55895
	PF4	8.57689	0.0492735	3.60161		PHPT1	6.27137	0.0186514	-1.32869		GABARAPL2	9.44142	0.0207961	-1.26285		DDIAS	5.40775	0.00536427	-1.73767		KRTAP11-1	3.97966	0.0333128	-1.28571		ITGB3	9.55868	0.00123652	-5.00624		SLC35A3	6.46974	0.000371222	-1.26682
	PF4V1	6.99994	0.00617497	4.09527		PLAAT2	4.77545	0.0443675	-3.62846		GAGE1	4.41217	0.0138791	1.57984		DEFA1B	5.63175	0.0302294	4.27657		KRTAP4-5	4.69586	0.0178569	-1.59956		ITGB5	6.86659	0.000429415	-3.01766		SLC38A9	7.16699	0.00244663	-1.28867
	PGRMC1	9.37755	0.016319	3.0303		PLAAT3	5.82754	0.00270883	-1.81429		GAPT	9.22313	0.0371702	-2.17185		DEFB119	3.15913	0.00265956	1.30859		KY	3.94131	0.0486301	0.789188		JAKMIP1	5.57267	0.00288975	1.38592		SLFN11	8.17286	0.0206465	-1.26383
	PHF5A	6.31741	0.0340275	1.43261		PLBD1	9.5758	0.0332934	2.56461		GASK1B	7.99498	0.0186998	-2.23921		DENND3	7.61926	0.0353821	-1.34163		L3MBTL3	7.58333	0.0381333	-1.0017		JAKMIP2	5.65449	0.000149112	2.53091		SNX14	7.45679	0.00043636	-1.31336
	PIK3CB	8.11761	8.99e-05	1.84368		PLEKHA7	4.76782	0.0285918	-1.56697		GATM	5.69872	0.029543	-2.14738		DGKA	10.0858	0.0271253	1.26883		LDOC1	6.11708	0.0194129	-1.3509		JAM3	7.12261	0.000606636	-3.98729		SOCS1	6.21668	0.0345613	1.36867
	PIP4P2	7.43771	0.0148239	1.91233		PLGLB2	4.43496	0.0463533	-1.25854		GBE1	6.01975	0.000325988	-1.57795		DLG5	5.84198	0.0071333	1.47483		LEKR1	3.35615	0.0300847	-0.801195		JAML	10.0571	0.00895591	-1.40824		SPATA20	6.30878	0.0266252	1.63277
	PKHD1L1	4.56616	0.020196	2.86246		PLIN2	7.07118	0.0263446	-1.26716		GCA	8.13315	0.0331588	-1.81315		DMTN	6.74242	0.00997194	-2.2853		LGALS13	2.64308	0.0434684	-0.756184		KCNE3	6.0192	0.00141484	-1.85452		SPIB	6.33647	0.00479297	1.30958
	PLA2G10	3.13971	0.00030229	1.70254		PLK1	5.97594	0.0233388	-3.12815		GCOM1	5.15382	0.00530865	-3.40145		DNM3	7.12244	0.00889598	-3.9691		LILRB4	7.79352	0.036076	1.38775		KCNJ2	6.74273	0.0110173	-1.85576		SSUH2	4.91577	0.00366495	1.31245
	PLA2G12A	6.79891	0.018894	1.8261		POLE2	4.76672	0.0192259	-1.97586		GET1	7.04785	0.0170914	-1.98204		DOCK9	8.00831	0.00145736	1.51938		LINGO2	4.47162	0.0132896	-2.82824		KCNMB3	3.35322	0.00570636	1.60729		STOM	9.17562	0.0132459	-1.4024
	PLA2G4A	4.88248	0.0239115	1.83594		PPP1R17	5.53225	0.0468392	-1.89888		GFI1B	7.40616	0.0372804	-1.94134		DPP4	8.00212	0.00634453	1.68433		LINGO4	5.01218	0.00993292	-1.21289		KCTD12	9.64376	0.000785659	-1.61992		SYNM	5.7447	0.00596776	-1.36786
	PLA2G6	6.09164	0.00303478	-1.40576		PRDX1	8.90194	0.00786518	-1.57184		GH1	3.43192	0.0093585	1.30224		DPY19L1	7.01709	0.0345645	-2.00639		LMNB1	6.33488	0.00925899	2.13725		KCTD20	7.86273	0.000922909	-1.46423		TAF1B	6.60137	0.0162461	-1.32947
	PLOD2	4.13816	0.00876203	1.78926		PRDX4	5.64139	0.00502991	-1.68428		GJA1	4.47633	0.000791425	1.37317		DPY19L4	5.71099	0.00436771	-1.41198		LPAR6	8.84928	0.0459043	1.21556		KCTD3	5.16216	0.00206554	-1.57017		TAS2R42	3.41153	0.00226954	1.27225
	PRAMEF10	5.99318	0.0178535	-2.14951		PRKCA	7.93007	0.00460164	1.62388		GJB7	2.82465	0.00475073	1.27316		DRC7	4.85839	0.00642555	-1.36676		LRRC10	3.68723	0.0231086	1.00739		KIAA0513	7.96503	0.00023646	-1.5992		TBC1D3F	5.73381	0.0207266	1.66954
	PRDX6	8.92061	0.00206988	2.24742		PRPS2	7.8523	0.021669	-1.26449		GK	8.23922	0.0218343	-1.93935		DSC1	5.98239	0.0482229	-1.82454		LRRC14B	4.74337	0.00959167	-1.21531		KIAA1671	6.85036	0.0361787	1.60802		TBPL1	7.42172	0.00398829	-1.35747
	PRKAR2B	8.73564	0.0387548	3.75444		PSMA3	7.78605	0.0169159	-1.64234		GLA	6.4543	0.0137974	-2.20043		DSE	7.2388	0.00206644	-1.87101		LRRC71	4.3439	0.0408739	-0.772964		KIF13A	6.51084	0.00125349	-1.32222		TCEA3	6.54931	0.0211577	1.35371
	PRKG1	3.88046	0.0350951	1.4032		PSMA6	8.51015	0.000115253	-2.24784		GLB1L	5.4894	0.0102621	-1.53302		DUSP1	10.355	0.0314792	2.33185		LSM14B	7.22743	0.0168923	1.70155		KIF19	5.57832	0.0169733	1.28945		TCN2	6.47721	0.0368763	-1.5051
	PRTFDC1	3.94015	0.0106702	2.06676		PSMB6	9.22656	0.0220607	-2.62138		GLIPR1	11.178	0.0413547	-1.36482		DUSP16	7.02029	0.000745534	1.98885		LY6G5C	4.80125	0.0300371	-1.54049		KIF27	6.47358	0.0422944	1.94604		TCP11L2	8.64212	0.00378195	-1.6134
	PRUNE1	7.64013	0.0323771	1.45099		PSME2	8.18845	0.02031	-1.90842		GLRA3	3.31298	0.00107296	1.5002		DUSP3	7.39909	0.00346823	-1.56833		MAGED1	7.24857	0.0197104	-1.21012		KIF3C	5.78118	0.00837393	-1.3374		THOC3	5.53778	0.000114804	1.73716
	PSD3	4.33714	0.00586331	1.49562		PTPRK	4.48537	0.00566699	1.44023		GLYATL2	3.56546	0.00258238	-1.77476		DUSP5	7.25354	0.0117661	-2.1113		MAGED2	7.05122	0.0230578	-0.905084		KLRB1	8.91303	0.00580521	1.73629		TIGAR	6.18699	0.0115492	-1.64593
	PTCH1	7.80845	0.0351846	-1.5315		PXMP2	6.75799	0.00505143	-1.30914		GLYCTK	6.13768	0.0156057	1.46529		DYNC1I2	3.55428	0.0390142	-1.90294		MAL2	3.66866	0.0368151	0.830319		KLRC4	7.08531	0.0157158	2.18668		TLR2	7.62359	0.0373624	-1.69523
	PTGS1	8.14178	0.0335757	2.68747		PYROXD1	7.53283	0.0137399	-1.42442		GNA15	7.47578	0.0150664	-1.43861		DYSF	7.01566	0.0204902	-2.02311		MAP2	3.18677	0.0328397	0.812505		KLRC4-KLRK1	10.2339	0.00399561	1.59848		TMEM259	9.4389	0.0152126	1.26786
	PTK2	6.42819	0.00640494	2.38119		QDPR	5.86138	0.00875335	-1.32605		GNAO1	5.63424	0.00816425	-1.28702		E2F1	6.13211	0.0120374	-1.3505		MAP3K7CL	7.07303	0.0244647	-1.30713		KLRD1	8.50575	0.0272876	1.81322		TMLHE	7.3723	0.00168795	-1.42431
	PTPN13	5.34043	0.0372112	1.31044		RACGAP1	6.39056	0.0127117	-1.48328		GNAZ	8.1833	0.046463	-1.9508		E2F8	4.26981	0.0312936	-1.37707		MARVELD3	4.35024	0.0162972	-0.912911		KLRF1	8.25402	0.0247153	2.35033		TMPRSS11E	4.67179	0.0168976	2.98355
	PVALB	5.61012	0.0283066	3.44326		RAD51	3.75131	0.00937475	-1.91454		GNG3	3.80665	0.00637903	1.54286		EBLN2	4.22574	0.028258	1.86901		MEF2A	8.21639	0.0178384	0.923551		KLRG1	8.58339	0.000237832	2.88789		TPRX1	3.96035	0.043428	1.3022
	PYGL	8.54325	0.0272594	1.45377		RASGRF2	7.27783	0.0104675	1.59157		GPD2	6.65011	0.0198569	-1.81504		EFCAB13	5.66686	0.0423403	-1.53554		MLKL	7.43464	0.0285233	1.23749		KMO	6.31049	0.0331888	-1.65638		TRIM40	5.47722	0.0395288	-1.34752
	RAB11A	9.22245	0.00432595	1.81764		RAVER2	5.32604	0.017693	-3.1555		GPR15	6.63082	0.0287151	2.36833		EFHC2	5.23256	0.0449853	-1.67711		MLLT11	6.94111	0.0306908	-1.27728		KYNU	7.93502	0.00217107	-1.79538		TRIM51	4.05949	0.0177807	1.70644
	RAB31	10.1703	0.0194581	1.90985		RBP7	6.10387	0.00712882	1.75291		GPR158	3.78446	0.00526122	1.29909		EFNA5	4.20326	0.00176928	1.62435		MMEL1	4.0078	0.0489743	-0.73348		LAMTOR1	8.95768	0.00185269	-1.42198		TRIM64B	3.82247	0.00555268	1.54029
	RAB32	7.06942	0.00574376	1.54782		RETREG1	6.70501	0.0155587	1.34944		GPR18	7.30491	0.00768527	-1.7415		EGF	4.95709	0.000508369	-3.85461		MMP28	5.43771	0.0389894	-0.704607		LANCL3	4.51083	0.00458409	-1.69114		TSC22D1	7.61478	0.00186254	-1.27514
	RAB4A	6.83417	0.00656483	1.32545		RNF122	7.24434	0.0210291	-1.46197		GPR180	6.3257	0.00893519	-1.34065		EGLN3	6.18693	0.00328802	-1.71383		MMP3	3.30494	0.00782863	1.07691		LEPR	6.86474	0.0154534	-1.88856		TTC33	6.47541	0.0169095	-1.28548
	RAD9A	7.51753	0.00340766	-1.33461		RNF157	7.62668	0.000408662	2.31672		GPR82	3.4725	0.0118201	-1.91126		EGR1	7.46633	0.00855741	4.15101		MNDA	9.27244	0.045978	1.77384		LGALS12	6.6514	0.00407047	-2.39284		TUBG2	6.01169	0.028587	-1.36079
	RALB	7.77509	0.0244012	1.37624		RPN1	9.36018	0.0434322	-1.26118		GPX1	7.10094	0.00171041	2.07501		EHD3	7.54569	0.00943206	-2.2284		MRGPRX3	2.71403	0.0159711	1.50653		LGALS3	7.06115	0.0148743	-1.27488		TXNDC12	9.08865	0.0196434	-1.56275
	RASGRP3	5.66998	0.0129138	1.42406		RPN2	9.13529	0.0065364	-1.60661		GRAP2	9.36398	0.0108966	-1.44804		ELOVL1	9.00871	0.0128329	-1.75495		MRPL36	7.47736	0.0354108	-1.55553		LGALSL	8.37145	0.00543321	-4.50422		TXNL4B	7.50908	0.0317092	-1.38338
	RDH11	7.6254	0.00240793	1.4835		RPP21	6.56134	0.000922669	2.1694		GRIK4	5.18253	0.018273	-1.91125		ELOVL7	7.86355	0.00207235	-5.04648		MRPL47	7.30718	0.0136777	-1.28039		LHFPL2	6.9222	0.000592953	-2.44716		UBD	4.01742	0.00394999	2.23753
	REPS2	6.5908	0.00527855	2.4204		RRBP1	7.19136	0.0142057	-1.59966		GSTO1	6.95648	0.0167675	-1.68098		EMC3	8.25069	0.0118308	-1.51213		MS4A2	3.11219	0.0418917	1.24002		LIG4	6.29773	0.00933968	-1.26683		UBE2D3	6.11521	0.0259008	2.16336
	RGL2	7.74316	0.00747868	-1.51126		RRM2	5.64567	0.0162695	-3.25997		GSTT1	5.29141	0.0447532	-1.70224		EMILIN2	8.73134	0.000365515	-1.64816		MX2	8.71795	0.0187002	-1.49064		LILRA5	8.56736	0.0281406	-1.83676		UEVLD	7.05714	0.0240817	-1.47478
	RGS18	9.11333	0.022274	3.41783		RRP36	6.16666	0.00170564	-1.30421		GZMM	8.28375	0.0241406	1.67165		ENDOD1	7.0512	0.00127904	-2.14546		MXRA7	3.75133	0.0293162	1.86726		LILRB2	9.88794	0.00104875	-1.53106		UGT2B10	3.19881	8.18e-05	2.90938
	RGS6	5.21868	0.0311725	2.44736		S100A9	10.3681	0.00332447	1.96888		HAT1	7.52696	0.00182913	-1.27691		ENKUR	5.41736	0.00494559	-4.33787		MYF6	3.54135	0.0297927	1.276		LIMS1	8.80116	0.000505145	-1.98749		UGT2B11	6.26706	0.030295	2.63241
	RHCE	3.54725	0.00281535	1.78654		SAR1B	7.4484	0.00114064	-1.80536		HAUS1	7.70008	0.0491947	-1.38566		EOMES	8.64367	0.0138553	1.48165		MYL1	3.35129	0.0126689	1.05729		LIMS4	9.89009	0.000840649	-2.02602		UHRF1BP1	5.97842	0.00410324	-1.70031
	RHD	4.95077	0.0176506	2.72658		SCFD1	7.01819	0.00179436	-1.57816		HAUS6	6.75605	0.00337265	-1.44163		EPB41L3	7.43977	0.0344618	-1.50241		NAT9	6.0786	0.0396504	1.24663		LIPH	4.76248	0.00442624	-2.86286		UHRF1BP1L	7.00384	0.00468498	-1.3416
	RHOBTB1	5.59694	0.00140996	3.44205		SEC11C	6.94338	0.000805632	-4.34534		HBA2	10.6211	0.00102072	5.89818		EPB41L5	5.01239	0.012577	1.38063		NCOA2	8.37239	0.0274439	-0.740342		LIPN	5.83832	0.0476517	-1.85664		USP17L15	5.60703	0.00524262	3.85488
	RIOK3	8.59202	0.00349085	1.44542		SEC13	7.26833	0.00646712	-1.56265		HBB	9.90569	0.00186805	6.84736		ERAP2	8.17499	0.0343275	2.62449		NEBL	4.12425	0.0467294	-2.02171		LLGL2	6.6585	0.0117727	1.40805		USP17L3	5.10703	0.00207709	2.52013
	RIT1	7.98299	0.00661155	1.58765		SEC24D	7.69673	0.0375116	-1.48014		HBD	5.69858	0.00626858	3.18544		ERP27	7.68454	0.0208681	1.42659		NEDD9	8.08338	0.0245207	-0.887618		LMNB1	6.33844	0.000620849	-2.02892		USP53	6.88147	0.00462451	-2.38863
	RNASE6	7.91128	0.0128485	2.15763		SEC61A1	9.40152	0.0142216	-1.33489		HEBP1	7.55905	0.0256069	-1.31694		ESAM	5.35766	0.00642781	-1.84292		NEK11	3.71638	0.0154189	-1.06378		LRP1	9.85611	0.00818669	-1.81611		USP8	7.84105	0.00452585	-1.37918
	RNF165	5.54779	0.0106628	-1.51729		SEL1L	8.13499	0.00183284	-1.8122		HEMGN	5.68621	0.0390611	-2.46793		F13A1	10.8594	0.00317464	-3.42789		NEMP1	7.26675	0.00624294	1.55892		LRP12	4.99797	0.00294478	-2.03771		VAMP7	9.69445	0.0180345	-1.34853
	RP2	7.33031	0.0315317	1.44749		SEL1L3	8.43028	0.0458326	-1.75056		HGD	4.73964	0.0383691	-1.5294		F2R	7.60576	0.0320605	-2.07296		NEUROD4	3.67467	0.0333982	0.829576		LRRK2	8.03308	0.00160166	-1.77746		VBP1	5.78727	0.018076	-1.32364
	RPL31	5.86149	0.00362078	2.098		SELENOI	5.73396	0.00039784	-1.67415		HHIPL1	5.1535	0.000446638	1.36696		F5	6.8928	0.0447459	-2.05463		NF1	7.73534	0.0414253	-0.795453		LTA4H	9.87188	0.0498069	-1.52577		VEPH1	4.30618	0.0316822	-1.90098
	RSU1	9.89346	0.0191426	1.90657		SEMA3C	5.17522	0.0401903	1.46833		HIBADH	6.755	0.0114043	-1.41826		FAH	6.40761	0.0126957	-1.44334		NIBAN2	6.32161	0.0476913	1.24095		LTBP1	6.91247	0.000185314	-4.71883		VWC2L	3.32872	0.000192087	1.99558
	RUBCNL	5.6358	0.00545556	1.43191		SERTAD2	7.50767	0.00469203	1.44272		HINT3	5.83003	0.0362702	-1.70428		FAM102A	9.32043	0.00428582	1.67674		NID2	3.95356	0.0469001	-0.897228		LY6G6F	6.93086	0.000376542	-3.19217		YPEL1	7.43429	0.00472774	-2.00131
	S100Z	6.69127	0.0103444	1.63864		SH3PXD2B	5.11575	0.0305588	1.33605		HKDC1	4.17922	0.00268948	1.64853		FAM102B	7.23535	0.013608	-1.2777		NLRP3	7.43535	0.0435225	1.23075		LYPLAL1	5.5143	0.0419849	-1.50558		ZCCHC17	6.70061	2.95e-05	-2.22726
	SAA2	3.88529	0.0464823	-1.32876		SH3RF1	5.56814	0.0102057	-1.43276		HLA-DOA	7.11263	0.00307695	-2.22276		FAM110B	4.2103	0.00593437	-1.67745		NLRP6	5.94465	0.0410696	0.827213		MAGEL2	3.90017	0.000762873	1.31101		ZFAND1	7.33561	0.0162703	-1.4084
	SAMSN1	6.24063	0.0029155	1.34372		SHCBP1	4.85523	0.0177033	-2.78515		HLA-DOB	6.54649	0.0334235	-1.65297		FAM126A	6.83616	0.0104529	-1.41272		NLRP8	3.51789	0.0347318	0.855016		MAP1A	4.95007	0.00481412	-1.79244		ZMPSTE24	8.31098	0.00235567	-1.33504
	SAV1	7.00033	0.00118314	2.48043		SHMT2	8.51614	0.0075335	-1.68086		HLA-DQB1	9.00792	0.0256677	-3.87414		FAM131C	6.00708	0.0295485	-1.81772		NOD2	7.55929	0.00675564	1.5265		MATK	7.34521	0.0404254	1.29367		ZNF124	6.5914	0.024417	-1.25908
	SBK1	6.98912	0.0388868	-1.29108		SLAMF7	8.25575	0.00523242	-2.42395		HLA-DRB5	8.99321	0.0121905	-4.62729		FAM13A	6.16543	0.010899	-1.43371		NOS3	5.06589	0.0321761	-0.868972		MCEMP1	6.39526	0.00149785	-1.5275		ZNF322	6.58012	0.0437059	-1.56283
	SCFD2	7.64796	0.00563524	1.50013		SLC16A10	6.50773	0.000524712	1.59762		HMBS	6.77888	0.0493841	-1.39413		FAM199X	7.14418	0.000857696	-1.58068		NTSR2	4.90355	0.046687	-1.00709		MCUR1	7.01006	0.0348434	-1.30822		ZNF566	6.23353	0.0424975	-1.31992
	SDCBP	9.73401	0.041853	1.35752		SLC1A4	6.55088	0.00654067	-3.68088		HMGCLL1	3.19857	0.000177058	1.52328		FAM32A	7.57907	0.0157246	-1.49624		NXPH3	5.78717	0.0415887	-0.996453		MDGA1	5.15468	0.00385978	1.79008		ZNF845	7.08546	0.00999448	-1.6577
	SELP	6.68833	0.0450937	3.72395		SLC25A4	6.18862	0.00872589	-1.81366		HNRNPR	8.54775	0.0137855	1.28391		FAM47E	2.87706	0.0054976	1.81469		ODF3L1	3.67511	0.0370255	0.828682		MED12L	4.82525	0.000588672	-1.72844		ZWILCH	6.52892	0.0155268	-1.35784
	SERF1B	6.51195	0.00588059	-1.62513		SLC25A53	5.69025	0.0164254	1.39762		HOOK3	8.19527	0.0173463	-1.39236		FAM81B	4.30011	0.0140581	-1.33988		OPN5	3.47629	0.0302664	1.12517		MEGF9	9.88733	0.00619008	-1.31073
	SERPINE1	5.27775	0.00430533	1.85404		SLC2A5	4.999	0.0144512	-1.57325		HP	4.14301	0.00314939	-3.00607		FAM86B1	6.80708	0.00288749	1.58908		OR10G8	3.62714	0.0045271	1.48192		MEIS1	5.48177	0.0249612	-2.15862
	SERPINE2	5.27726	0.0261119	1.46515		SLC35B1	7.89102	0.00284359	-1.8565		HPR	4.34686	0.00369694	-2.22325		FANCL	5.40948	0.00359177	-1.60479		OR10G9	4.24375	0.0208437	1.48473		MEST	6.5087	0.0130783	-1.49885
	SESTD1	7.03961	0.0246826	1.37799		SLC38A11	3.75947	0.0281665	1.61607		HPRT1	6.63763	0.0128861	-1.30936		FAXDC2	7.61682	0.00625842	-3.63714		OR10K1	3.43892	0.00189459	1.54754		MFAP3L	6.23574	0.000969555	-3.89988
	SH2D2A	7.54252	0.0192095	-1.26007		SLC38A5	5.61888	0.00449819	-2.63389		HSD17B3	4.31675	0.0449918	-1.34727		FBN2	5.71845	0.0126003	-1.95819		OR11H1	3.90308	0.00522662	3.33176		MFSD1	9.48314	0.00318312	-2.16198
	SH3TC2	4.6913	0.0105472	1.49335		SLC39A7	6.92768	0.0186169	-1.72621		HSDL2	6.49185	0.0291861	-2.19276		FBP1	7.59763	0.00299375	-1.61578		OR13F1	4.20132	0.00581893	1.34727		MFSD2B	5.08418	0.00229578	-3.24313
	SIAE	5.84976	0.0205492	1.9055		SLC4A10	5.52349	0.0327958	1.5072		IDH3A	8.74502	0.0452312	-1.52161		FBXL22	4.04302	0.00751708	-1.2823		OR1N2	3.48191	0.00306294	1.58873		MGLL	6.09403	0.00916541	-1.78062
	SIGIRR	8.60121	0.00857192	-1.26129		SLC7A1	6.78446	0.0222026	-1.56201		IDO1	3.8509	0.00313755	-1.9534		FCER2	6.31	0.0246157	-1.50953		OR2A12	3.37264	0.010512	1.22648		MLKL	7.43415	0.00269773	-1.26702
	SKIV2L	7.11259	0.00260187	-1.3904		SLC7A8	5.44047	0.0462766	2.02635		IER2	7.31801	0.0129703	1.46049		FCGR2A	9.41291	0.0165624	-1.80152		OR2M7	4.65306	0.0299872	2.34836		MMD	8.37885	0.0166647	-3.74057
	SLC22A15	6.56086	0.0426473	1.52851		SLFN11	8.18797	0.00584688	-1.6372		IFIT1B	3.42178	0.025673	1.59575		FCGR3A	10.7723	0.0240246	-2.40589		OR2T11	3.79086	0.0248511	1.53718		MMRN1	6.34461	0.0002706	-5.3595
	SLC22A16	4.5523	0.00649723	1.69239		SMARCD3	6.72548	0.00605515	1.42978		IFNL2	5.40407	0.00801712	1.42018		FCN1	10.6438	0.00269932	-1.35315		OR2T27	3.62501	0.000579267	2.68183		MNDA	9.27158	0.00231606	-1.95095
	SLC24A3	5.38751	0.0115351	2.56642		SMC2	6.14416	0.0346927	-1.37816		IFT57	6.16679	0.00254175	-1.39047		FCRL6	8.96784	0.0167329	2.80472		OR4C13	3.73176	0.0216289	1.7579		MOB1B	8.04018	0.0146742	-1.75577
	SLC25A2	4.29581	0.000632297	-1.33618		SMC4	7.51022	0.0229754	-1.37005		IFT74	4.92986	0.00114997	-1.57942		FCRLA	5.93073	0.0258932	-1.40552		OR4D10	4.46991	0.00351103	2.05332		MOSPD2	7.70956	0.00267265	-1.77657
	SLC35D2	6.76874	0.00877766	1.33575		SNRPB	8.53708	0.00413639	-1.59243		IGF2BP3	6.09744	0.0425871	-2.50925		FES	7.43776	0.00737425	-1.30899		OR4F29	4.91869	0.0240748	3.68693		MPIG6B	10.1683	0.00701793	-4.8367
	SLC40A1	8.55704	0.0469038	1.88121		SOCS1	6.18574	0.0237518	1.62786		IGSF6	9.86362	0.0448434	-2.0443		FGD4	7.33953	3.84e-05	-1.9628		OR4K2	3.51026	0.000902725	2.70322		MPL	6.58805	0.00188364	-3.19384
	SLC6A4	5.16016	0.0386741	1.61464		SPAG5	4.53184	0.042299	-1.85894		IL13RA1	8.79529	0.0128101	-2.09093		FHL1	7.31151	0.00630167	-2.86188		OR4L1	3.76689	0.0481775	1.14798		MPP1	9.52062	0.000175144	-3.1004
	SLFN14	5.9535	0.0366232	3.33665		SPATA5L1	4.918	0.0141474	1.38466		IL1RN	6.66854	0.0362032	-1.49515		FKBP1A	10.6308	0.00641563	-1.27773		OR4S1	3.27177	0.000956569	1.55335		MPZL2	5.97076	0.0275246	-1.70012
	SMOX	6.54251	0.0269667	2.59226		SPATS2	6.04781	0.00229257	-2.84706		IMMP1L	4.31357	0.00774146	-1.28132		FKBP6	3.88216	0.0129685	1.73949		OR52E6	3.12855	0.0168909	0.972236		MSC	5.15253	0.0304699	1.60002
	SNCA	8.09038	0.00281959	3.02409		SRP54	7.7732	0.00829946	-1.47436		IMPA2	6.39585	0.0022059	-1.6065		FLVCR2	7.24316	0.00191783	-1.93527		OR52I2	3.00964	0.0206347	1.00399		MTHFD2	7.82199	0.0111262	-1.2789
	SNN	8.80302	0.0277068	1.56911		SRP68	8.37219	0.000517489	-1.49899		INF2	7.13813	0.00159592	-2.37431		FMO5	5.53771	0.0034024	-1.68606		OR52J3	3.80164	0.0404996	1.91631		MTURN	6.58882	0.00023466	-2.48985
	SNRPB	8.49694	0.0175713	1.29364		SSR3	8.11961	0.0325656	-1.63185		INHBE	4.2141	0.0225582	1.30485		FNBP1L	4.77698	0.000701913	-1.85375		OR5AP2	3.07337	0.0337419	-1.26139		MYBL1	8.85434	0.0123327	1.97917
	SORCS3	4.49871	0.00219341	-1.26397		STOML2	7.80901	0.0173412	-1.27739		IREB2	8.11205	0.00205384	-1.2938		FOS	8.91493	0.0019197	4.21899		OR5D18	3.87812	0.0453832	1.1828		MYL9	8.36045	0.00323066	-2.36026
	SPATS2	5.88857	0.00408	1.53695		STS	6.70247	0.0245363	1.34737		IRS2	7.3457	0.00634731	1.49094		FOSB	5.87446	0.0130038	2.48927		OR5M10	3.1662	0.00118525	1.5762		MYLK	5.85484	0.00349512	-1.95363
	SPRED1	5.89867	0.044152	1.25785		STT3A	9.34599	0.0343659	-1.87147		ISCA1	8.59478	0.0162185	-1.83124		FPR1	8.22069	0.0343569	-1.37332		OR5M8	3.98061	0.0202073	1.10321		MYO6	4.60444	0.035369	1.36363
	SPRY2	4.42036	0.0375849	1.26776		SUB1	8.92259	0.0482315	-1.40191		ITGB3	9.55649	0.0236513	-4.33443		FRMD4B	7.1094	0.00986347	-1.99234		OR5P3	3.1317	0.0466444	0.91692		NAP1L1	10.1325	0.000245938	-1.32408
	SPX	5.33074	0.0390751	2.37893		SURF4	8.87628	0.000920785	-1.49297		ITPRID2	7.96325	0.000599378	-1.64488		FSTL1	5.81059	0.000390741	-3.54115		OR6B2	3.19449	0.0457748	1.23524		NCF2	10.0544	0.00239782	-1.40048
	ST14	7.25002	0.0317172	1.4966		SYNM	5.75367	0.0214527	-1.35995		JAML	10.0557	0.0389372	-1.5221		GAPT	9.22275	0.0178932	-2.12417		OR6C3	3.29684	0.018644	1.52471		NCKAP1	5.70731	0.00255521	-2.13253
	ST3GAL3	6.40507	0.0115365	1.29422		TENT5C	8.15111	0.0177924	-3.30073		JUP	7.00858	0.0067147	-3.07767		GATA3	7.66875	0.00452228	1.4567		OR6M1	2.91838	0.0408334	1.18588		NCOA4	10.0591	4.84e-05	-1.89377
	ST3GAL6	6.85235	0.0344127	1.50954		TFRC	7.19426	0.0055564	-2.36057		KCNJ11	4.54948	0.00248855	-1.46931		GCA	8.13303	0.00108683	-2.22095		OR7D2	3.64858	0.033633	1.03464		NDST1	8.20089	0.00666757	-1.9782
	ST7	5.33823	0.0402869	1.32287		TIGIT	7.00101	0.033631	-1.56905		KCNV2	4.65059	0.0223757	1.27299		GCLC	7.20667	0.014796	-1.38326		OR7G3	3.30944	0.0489487	-0.725756		NEXN	6.41657	0.011281	-3.69782
	STEAP1B	3.60046	0.00196502	1.40781		TIMELESS	5.15496	0.0201663	-1.25968		KCTD20	7.86267	0.0195894	-1.27088		GCNT4	6.1317	0.0134767	2.0191		OR8H2	3.09159	0.0190996	1.67105		NFAM1	8.38186	0.000148213	-1.54318
	STON2	5.48762	0.026466	2.15437		TLR6	7.12989	0.0418697	1.49142		KCTD3	5.16276	0.0123187	-1.75699		GCSAM	7.17287	0.0160818	1.44662		OR8H3	3.34269	0.0181303	1.48575		NFATC2	9.24779	0.00940866	1.27805
	STRIP2	4.27636	0.00239143	1.47019		TMEM176A	6.60957	0.00446492	-6.00413		KDM5C	8.18306	8.81e-05	1.85625		GCSAML	4.36182	0.00259529	-2.51691		OR8K5	2.73257	0.0296713	0.725778		NFE2	6.95088	0.0121208	-1.66192
	SYTL4	4.48384	0.0366445	1.62749		TMEM176B	6.77282	0.000468759	-4.97658		KDM5D	6.37552	3.48e-06	-9.01406		GET3	8.20908	0.00396043	-1.4517		OR9A2	3.21999	0.00391062	1.85973		NKG7	10.7155	0.021352	1.96908
	TAX1BP3	7.76327	0.00541144	2.3126		TMEM220	4.67814	0.00024074	1.72539		KDM6A	8.20088	0.00507622	1.54208		GFI1	6.38904	0.00540891	1.68273		OR9Q2	4.19544	0.0391796	1.41551		NLRC4	7.41283	0.000134452	-1.92072
	TCAF1	3.36091	0.0181585	-2.76196		TMEM258	8.47594	0.0238364	-1.78636		KIAA1328	5.33377	0.0336918	-1.51133		GFI1B	7.40608	0.00698833	-1.83458		ORMDL1	7.60149	0.0247344	1.0172		NLRP12	7.96522	0.00199644	-1.88229
	TCL1A	7.44475	0.0459774	2.47931		TMPRSS11E	4.79141	0.00316659	2.83233		KIF23	4.09877	0.005556	-1.58416		GHRL	5.24788	0.00429664	-1.52451		OTUD1	7.71131	0.0149829	1.29739		NLRP2	4.76282	0.0124724	1.27721
	TCN1	3.6967	0.008787	1.61082		TMTC1	4.95055	0.0129721	-2.88522		KIF27	6.4725	0.0481607	2.14118		GIPC3	6.27878	0.0152096	-1.45035		P2RX3	4.23464	0.0120824	-1.11391		NLRP3	7.43512	0.00448048	-1.29186
	TCN2	6.47602	0.0198184	1.77593		TNFSF8	9.53861	0.0144048	1.39791		KIF2A	10.1153	0.00163011	-1.50749		GK	8.2402	9.13e-06	-2.31304		PADI4	7.15174	0.00767405	-3.48152		NPC1L1	4.42566	0.000625309	1.27681
	TEX9	3.9476	0.0123274	1.57418		TPD52	6.19607	0.0384949	-1.44143		KLHL33	5.41891	0.00629436	1.41571		GLA	6.45301	0.0323999	-1.49353		PAK2	8.67587	0.0375789	-0.837594		NR4A2	5.29225	0.0170629	1.87129
	TFPI	4.3165	0.0114208	2.79735		TPST1	6.0263	0.0274978	1.61018		KLK1	5.67865	0.000879917	1.35467		GMPR	7.9114	0.00314779	-3.81928		PAK5	3.80384	0.0432465	0.809254		NRGN	9.01643	0.00198453	-2.60803
	THOC3	5.54167	0.0231221	-1.28861		TRABD2A	7.78899	0.0435734	1.31927		KLK11	4.21032	0.00492875	1.37437		GNA15	7.47397	0.00236574	-1.50705		PARP16	7.29382	0.0257939	-0.86712		NUGGC	5.58362	0.0047567	1.80487
	TJP2	6.49631	0.0484102	1.32922		TSHR	4.21159	0.00497499	-2.07477		KLK5	5.03764	0.0295689	1.38646		GNAQ	8.23048	0.017548	-1.26627		PCDH9	3.37267	0.0421137	1.0674		OAS1	8.90788	0.0306337	-1.67877
	TLR1	7.29599	0.00568465	1.73752		TSR1	6.0463	0.0141494	-1.31369		KNSTRN	6.1759	0.0432457	-1.77681		GNAZ	8.18252	0.00220899	-2.41641		PCDHB2	3.88136	0.0410063	0.949713		ODC1	9.10965	0.00328473	-1.83213
	TLR2	7.62218	0.00528172	2.29579		TXNDC11	8.07027	0.0305535	-1.92062		KRCC1	6.85792	0.00114747	-1.68952		GNB4	7.49058	0.0392424	-1.47119		PCDHB8	2.92539	0.0196513	1.6837		OPHN1	4.6476	0.0164681	-1.60002
	TLR6	7.16535	0.0489056	1.40856		TYMS	5.90135	0.0290363	-3.46793		KRT72	5.63964	0.0226273	2.20797		GNG11	8.07722	0.00605288	-5.14941		PDSS1	7.97545	0.0358862	1.85464		OPN3	7.21349	0.0182848	-1.28448
	TLR7	7.62177	0.035337	1.41418		UAP1	6.82558	0.00535916	-1.99389		KRT81	5.1864	0.00116132	1.41014		GP1BA	7.08706	0.00513742	-4.59009		PGK2	3.3796	0.0345594	0.87364		OR2AK2	3.82426	0.00651312	-1.91505
	TM6SF1	6.77574	0.00795745	2.41138		UBE2J1	9.32316	0.0426403	-1.9851		KRT83	4.59036	0.0136054	1.51583		GP1BB	7.38832	0.00118073	-2.96557		PGM1	7.04224	0.0101646	-1.15324		OR2L2	4.0559	9.35e-05	-2.04842
	TMEM106C	6.74561	0.0402788	1.54182		UBR7	6.13775	0.0464895	-1.39352		KRTAP10-1	6.33702	0.0189287	1.31163		GP6	7.07405	0.000377004	-2.75553		PHLDA1	5.54073	0.0442193	-0.9453		OR2L8	4.84957	0.00293446	-2.98883
	TMEM258	8.36101	0.0227312	1.57104		UQCRHL	7.38828	0.00961728	-1.80418		KRTAP19-7	3.29182	0.0187031	1.39942		GP9	6.35133	0.0017561	-1.54363		PIAS2	7.41913	0.0142871	-0.942896		OR2T35	3.70447	0.00274708	-1.34178
	TMEM259	9.43711	0.0172117	-1.39286		UXT	9.34518	0.0021663	-1.70799		KRTAP4-4	6.01235	0.029503	1.48692		GPD2	6.64916	0.00123111	-2.0707		PIM1	9.2311	0.0326763	1.5959		OR2W3	7.99768	0.00319271	-2.9151
	TMEM91	7.46189	0.0263714	1.41425		VCP	9.28847	0.00431437	-1.53017		KYNU	7.93431	0.031595	-1.7733		GPR156	3.19545	0.00993283	1.33029		PIWIL2	3.24614	0.0147195	0.950577		OR4C13	3.73288	0.016984	-1.3666
	TNFSF4	5.83879	0.00144666	3.95673		VOPP1	8.16434	0.0101324	-1.28907		LAMTOR5	6.43556	0.018347	-1.3927		GPR171	7.02039	0.0140977	1.49313		PIWIL3	3.75444	0.0479186	0.871526		OR6F1	3.72524	0.01675	-1.43567
	TOM1L1	3.9509	0.000221502	1.82551		VPREB3	5.43054	0.00276057	1.42544		LCN8	5.05559	0.00903147	1.3504		GPRASP1	5.06834	0.0449297	1.6091		PLEK	9.80464	0.000500547	-1.75356		OSBPL5	7.12292	0.0162513	1.36146
	TPM1	6.23144	0.0332886	1.65235		WDR46	6.42751	0.00603472	-1.40399		LDHB	10.1705	0.0398022	-2.04464		GRAMD4	7.18337	0.0014096	-1.63009		PLEK2	4.81419	0.0362469	0.788294		P2RX1	8.06372	0.000445297	-2.38918
	TRIB2	7.9468	0.00804487	-1.30832		XBP1	9.79868	0.0257966	-1.35533		LDOC1	6.11625	0.0122666	1.40852		GRHPR	6.67975	0.00980198	-1.36071		PLGRKT	5.28073	0.0224237	-0.867198		P2RY12	6.33245	0.0133972	-3.97446
	TRIM72	5.03903	0.00533557	-1.3423		XKRX	4.13106	0.0188357	1.96246		LGALSL	8.37575	0.0452178	-3.90239		GRN	11.3331	0.00282933	-1.51954		PLIN2	7.0514	0.0394219	-1.31611		PACSIN2	8.10783	0.00138887	-1.43436
	TSPAN33	7.96598	0.0166592	2.45654		ZBTB16	7.26779	0.0452236	1.64281		LIN7A	5.35265	0.0340337	-2.1413		GSN	7.54774	0.010386	-1.46047		PMPCA	6.45733	0.0136926	1.3187		PADI2	7.38472	0.0339496	-2.0444
	TSPAN9	4.9743	0.00541868	1.48575		ZCCHC14	5.93147	0.005162	1.36213		LLGL2	6.65787	0.0268412	1.65146		GSTA4	4.25027	0.0141374	-1.80628		PNMA8A	4.49136	0.0464285	-0.769453		PADI4	7.12276	0.00478653	-2.9833
	TST	7.18256	0.00329999	2.65003		ZNF135	5.99462	0.0140803	1.52461		LONRF1	5.76645	0.00423781	-1.67528		GSTM3	4.70285	0.00760458	-2.74052		PNPLA4	5.95844	0.0365412	-1.50474		PANX1	7.46982	0.000100129	-2.14123
	TTC7B	6.11466	0.0270784	2.39779		ZNF154	6.40174	0.0305616	1.73824		LRCH2	3.02368	0.00178725	1.51842		GSTO1	6.95616	0.0108668	-1.74294		POLN	4.63597	0.0168977	-1.02022		PAPSS2	6.64107	0.0065405	-2.39967
	TUBA8	7.13038	0.0409774	2.11694		ZNF382	6.29037	0.0240514	1.81139		LRRC14B	4.74315	0.00706502	1.28396		GTF2H2C_2	6.64515	0.00550623	2.0472		POLR1E	6.66084	0.0186806	-0.947792		PARD3	5.28482	0.0113464	-1.46345
	TXNL4B	7.508	0.0459522	1.38218		ZNF391	5.1039	0.0142949	1.43004		LRRC6	4.61159	0.0110603	-2.00841		GTF3C6	7.48914	0.00894155	-2.02016		POLR2J	11.0611	0.0169366	-1.20054		PARVB	7.91575	0.000344557	-2.17325
	UQCRHL	7.30137	0.0237414	1.32046		ZNF493	6.22818	0.0162908	1.56283		LRRCC1	5.62533	0.00571012	-1.58851		GTPBP2	8.34644	0.0107376	-1.2778		POR	7.9325	0.0390715	0.916002		PATL2	6.54701	0.011469	2.55482
	USP17L3	5.11011	0.0455113	-1.92978		ZNF516	6.47594	0.0140444	1.30137		LY75-CD302	10.637	0.0282859	-2.00296		GTSF1	6.16744	0.0144824	1.58851		POSTN	2.90853	0.0227922	1.03136		PBX1	6.52551	0.000130909	-2.67218
	VAMP2	8.54612	0.0206441	-1.37583		ZNF540	3.62205	0.0191924	1.34234		LY86	8.18539	0.014287	-2.38268		GUCY1A1	6.60207	0.00617319	-2.94969		POU4F3	5.13374	0.0336731	-0.76931		PCSK6	6.36485	0.00138331	-2.11471
	VAV2	6.55201	0.0336646	1.38885		ZNF571	5.31789	0.00646964	1.36803		LYPLAL1	5.51509	0.0443713	-1.68231		GUCY1B1	7.17481	0.00590017	-3.20824		PPA1	7.0222	0.0153822	1.15298		PCYT1B	5.53626	0.00313655	-1.73719
	VCL	9.33044	0.0219213	1.88889		ZNF609	8.10622	0.00370558	1.34245		LYRM2	8.33444	0.0232425	-2.00124		GZMA	8.69812	0.0246219	1.86006		PPAT	5.54888	0.0153146	-1.30393		PDE3A	4.92865	0.00182463	-2.89219
	VEPH1	4.30479	0.00265571	2.68924		ZNF717	7.79905	0.000383959	1.60996		LYZL2	3.37915	0.00133747	2.12724		HACD4	8.91449	0.0287794	-1.52412		PPFIBP1	3.87887	0.0467848	0.888651		PDE5A	6.87885	0.00406415	-4.69706
	VIL1	5.0979	0.0400878	1.67255		ZWILCH	6.55913	0.0160074	-1.63976		MACC1	4.10007	0.0461738	1.3703		HAL	6.70689	0.0123422	-1.27209		PPP1R3A	3.04354	0.0464566	0.83111		PDGFA	6.55529	0.00328272	-3.30609
	VSIG4	5.58374	0.00779093	2.485		ZXDB	6.85684	0.00881742	1.36921		MAGEA3	5.21279	0.0470944	1.54546		HASPIN	4.33928	0.0235319	-1.47678		PPP4R2	7.66641	0.0471667	0.748344		PDGFD	6.29098	0.034865	1.73451
	WDFY3	6.98559	0.0233971	1.29666							MAP3K7CL	7.11319	0.00850678	-1.53617		HBE1	3.84877	0.0106029	-1.25824		PPP5C	6.32368	0.0130758	-1.09036		PDLIM1	8.03806	0.00511526	-2.49249
	WDR11	7.49149	0.00419594	1.30102							MAPK6	6.46491	0.0110205	-2.07152		HCAR3	4.59732	0.0287003	-2.51162		PRAMEF4	4.1224	0.00464195	1.28172		PDSS1	7.97541	0.00976896	-1.73456
	XK	5.5755	0.0138505	3.0538							MBD3L5	5.7809	0.0390494	-1.54439		HCK	9.74967	0.00678999	-1.4471		PRAMEF5	3.50207	0.0141251	-1.67169		PDZD4	5.8223	0.0304705	1.5452
	XPNPEP1	8.47221	0.00198533	1.34175							MBD4	7.69037	0.0036379	-1.33286		HDAC3	8.51754	0.00238893	-1.3645		PRAP1	5.55028	0.0157696	1.11352		PDZK1IP1	6.69997	0.00291236	-2.77351
	YBX3	9.49006	0.0183081	1.73911							MC5R	3.61483	0.00217265	1.39491		HEATR9	5.09948	0.00400919	1.79785		PRDX2	5.74765	0.0459217	-0.868564		PEAR1	5.67783	0.0322557	-1.38463
	YWHAH	8.97726	0.000213789	2.21715							MCCD1	6.28728	0.0184211	1.43334		HEBP1	7.55919	0.0295785	-1.27386		PRELID3B	7.46687	0.0203005	0.830219		PF4	8.5741	0.00621235	-4.18536
	ZCCHC17	6.69714	0.010224	1.73953							MCTP1	7.61039	0.0179221	-1.41063		HELB	6.83399	0.00192906	1.50088		PRH1	6.0207	0.0458854	-0.90805		PF4V1	7.00074	0.00017819	-4.49521
	ZFAND1	7.33434	0.0129887	1.53988							MCU	7.16827	0.0235718	-1.46237		HERC5	5.69267	0.0311334	-1.47011		PROM1	3.1391	0.0384093	0.818706		PGA3	5.38607	0.00329361	-2.58421
	ZNF223	4.93543	0.00359013	1.30971							MCUR1	7.00971	0.00901382	-1.76837		HGD	4.73757	0.00112153	-1.93273		PSAT1	5.28292	0.0481062	-1.38722		PGD	10.0136	2.43e-05	-2.03735
	ZNF276	8.04491	0.0166057	-1.34115							MEA1	8.31413	0.0436961	-1.37251		HGF	5.50004	0.0099956	-1.73544		PSKH2	4.19272	0.0259097	0.990666		PGRMC1	9.37747	0.0128218	-2.77069
	ZNF385D	5.45707	0.00659981	3.12537							MEIS3	5.48323	0.00151016	1.30367		HK2	7.98687	0.0012133	-1.48284		PSMD2	7.63927	0.0201788	1.1005		PIGF	5.8021	0.0477906	1.56379
	ZNF552	4.82086	0.00323523	1.2577							MERTK	6.06386	0.00517189	-2.52306		HKDC1	4.18227	0.0339191	1.40416		PTPRB	3.26598	0.040626	-0.786634		PIK3CB	8.11759	0.00222548	-1.39898
											METTL15	5.99677	0.0046474	-1.7588		HLA-DRA	11.6345	0.0190333	-1.32204		PTTG1IP	8.86454	0.0378534	0.952632		PIK3R3	5.16453	0.0379523	1.27602
											MFAP4	3.12273	0.000172205	1.38928		HMOX1	8.63603	0.0327384	-1.53996		PUS10	5.51201	0.0442623	-1.28151		PIP4P2	7.43635	0.00115391	-2.11447
											MFSD14B	8.46588	0.049078	-1.63389		HNMT	6.26071	0.0137573	-1.29716		QPCT	6.75475	0.0408098	2.43485		PKHD1L1	4.56619	0.000284244	-3.50169
											MFSD5	6.30057	0.0359978	-1.32797		HNRNPAB	9.24636	0.0178109	-1.269		RAET1E	3.30633	0.0456539	-0.73612		PLA2G12A	6.79911	0.00883879	-1.77173
											MGME1	6.03158	0.00112078	-1.39987		HORMAD1	5.97235	0.0187469	-1.32478		RALGAPA1	3.91884	0.00216902	2.98544		PLA2G4A	4.88221	0.0173016	-1.70635
											MGST1	7.03149	0.0358546	-2.24233		HOXB2	6.71092	0.010775	1.45375		RBKS	4.04137	0.0466121	-0.859633		PLA2G7	7.59188	0.0229503	-4.27653
											MILR1	6.5694	0.00194937	-1.9562		HPSE	7.45571	0.0345862	-1.37667		RBM22	8.14048	0.0126232	-1.05976		PLAUR	7.71328	0.0183461	-1.41562
											MINDY1	7.37314	0.00274798	-1.79434		HRH4	4.43245	0.0128448	2.8146		RBP7	6.12657	0.0242707	1.6498		PLBD1	9.66192	0.013398	-2.50459
											MINPP1	6.83196	0.033119	-1.34226		HSBP1	6.96686	0.0110153	-1.36906		RD3	3.67287	0.00802322	1.50616		PLOD2	4.13744	0.00666575	-1.6387
											MIS18BP1	8.12778	0.00200962	-1.31415		HSF5	5.65257	0.0114965	1.38003		REEP6	5.78482	0.0469626	-0.880501		PLSCR1	6.93301	0.000745347	-1.65691
											MKKS	5.63853	0.0035205	-1.45601		HSPA1A	10.1264	0.00219679	-1.69863		RELL1	7.5557	0.0266133	-1.18799		PLXDC2	9.89933	0.0410618	-1.36958
											MMD	8.38295	0.0352292	-3.80272		HSPA1B	8.49787	0.00287108	-1.89616		RFLNB	9.5639	0.0475701	1.34782		PMP22	5.08386	0.0493021	-1.51068
											MMP8	2.81028	0.00157695	1.34252		HSPA5	9.85108	0.0175427	-1.29356		RFWD3	7.77302	0.0187617	-0.970227		PPBP	10.9847	0.00622842	-4.22776
											MNDA	9.27033	0.00469799	-2.10825		HSPB1	8.35279	0.00834768	-1.78025		RHCG	3.79785	0.00914282	-1.12269		PPP2R2B	6.473	0.0365444	1.41372
											MOB1B	8.04119	0.00481888	-2.23851		ICAM4	5.23467	0.0142816	-2.16049		RHEBL1	3.79392	0.037912	0.918332		PRDX6	8.91949	0.0206311	-1.60164
											MORC1	3.45522	0.00102845	-1.78653		IDH1	7.97734	0.00487911	-1.54102		RNF34	7.90167	0.0196694	-0.901174		PRKAR2B	8.7335	0.00183734	-4.59476
											MPC2	7.14872	0.00164895	-1.32383		IDO1	3.85106	0.005416	-1.45586		ROBO1	4.82742	0.0220041	1.70169		PROS1	6.15938	0.00329561	-3.49777
											MPV17L	4.40584	0.00223804	1.63244		IFI44	6.26044	0.00366259	-1.53191		RPL31	5.85601	0.0291248	-1.82309		PRTFDC1	3.93955	0.0170869	-1.74861
											MRGPRX3	2.70816	0.0120524	-1.51831		IFI44L	6.98597	0.0118238	-1.50975		RPL39L	4.00001	0.0394497	-0.969842		PSTPIP2	7.96846	0.0113337	-1.38862
											MRPL15	6.53421	0.0138657	-1.30274		IFIT1	5.85025	0.0269918	-1.53124		RPP21	6.56741	0.00324489	1.98576		PTCH1	7.80817	0.00635396	1.66751
											MRPL16	7.51976	0.00404866	-1.28843		IFIT2	6.41111	0.00719435	-2.84241		RPS9	3.67242	0.00380196	5.26794		PTGS1	8.14073	0.00026969	-3.5694
											MRPL44	6.67815	0.0155578	-1.31797		IFIT3	5.47557	0.0437082	-1.38983		RRH	3.12942	0.0148533	1.15497		PTK2	6.43032	5.58e-05	-2.74158
											MRPS35	6.79137	0.0302032	-1.3848		IGF1R	7.47926	0.0479783	1.37296		RSU1	9.93975	0.0363769	-1.82128		PTPRM	5.7548	0.0177346	1.47411
											MS4A2	3.11079	0.00817755	-1.4722		IGF2BP3	6.09709	0.0132212	-2.26286		RTL1	3.38503	0.0457652	-0.801041		PVALB	5.60869	0.0476882	-2.7985
											MS4A6A	9.25487	0.0139241	-1.60502		IKBKG	6.65404	0.0238707	-1.49691		S100A8	11.8019	0.0425545	1.36216		PYGL	8.54252	0.000730653	-1.78312
											MSANTD3	7.01736	0.0218052	-1.60387		IL13	4.36231	0.00543541	-1.82824		S100A9	10.4023	0.00758729	-2.18101		PYHIN1	8.7629	0.0104002	1.70837
											MT2A	10.9104	0.00123583	2.00952		IL13RA1	8.79335	0.0308492	-1.40365		SCD	4.89626	0.0240635	-1.61986		QPCT	6.75855	0.00217057	-2.59529
											MTHFD1	6.86772	0.0267079	-1.28405		IL18	5.18534	0.0372816	-1.78261		SCN3A	3.44271	0.0363225	-1.38361		RAB11A	9.22397	0.0284265	-1.31361
											MTM1	6.67538	0.0142038	-1.45417		IL1F10	4.15757	0.00811748	-1.51312		SDHAF4	4.21934	0.021873	-1.30288		RAB20	5.72764	0.0261652	-1.34595
											NAAA	9.67528	0.014101	-2.01956		IL1R2	5.05181	0.000703897	-2.2106		SDK2	5.11276	0.00297451	-2.22695		RAB27B	8.63544	0.0163657	-3.76792
											NAIP	9.57376	0.0348443	-1.52292		IL1RN	6.6692	0.0156104	-1.48007		SEC11C	6.73364	0.0247745	-1.74347		RAB31	10.1726	0.00423968	-1.98568
											NAT8	4.21289	0.0180146	1.35334		IL23R	3.4531	0.0134739	1.81244		SEC61G	6.90067	0.0120694	-1.5638		RAB32	7.06935	0.00495128	-1.40451
											NBN	7.7143	0.00217693	-1.26278		IL2RB	10.1804	0.0260191	1.64358		SERINC3	10.2442	0.0232196	-1.0073		RALB	7.77426	0.0114118	-1.35159
											NCF2	10.0539	0.041255	-1.33776		IL7R	10.9914	0.00828551	1.5676		SERPINA7	2.72746	0.0311083	-0.952552		RASGEF1A	6.28166	0.00570534	1.49989
											NCOA4	10.0576	0.028701	-1.59239		ILK	8.9584	0.022147	-1.32629		SERTAD3	6.21859	0.0426282	-1.37553		RBP7	6.1285	0.00791063	-1.45732
											NDUFB2	6.78415	0.0145088	1.50437		INHBE	4.21372	0.00353604	1.53716		SFT2D3	6.65901	0.0434596	-0.985627		RGS18	9.11198	0.0108584	-3.31531
											NEDD8	8.40303	0.0403299	-1.42557		INPP4B	8.73259	0.000428487	2.46535		SH2D1A	7.57082	0.0242471	1.70274		RGS6	5.2206	0.000129605	-3.27825
											NEIL1	5.58057	0.00201674	1.57043		INSIG1	7.79424	0.011142	-1.33775		SH2D3A	6.11726	0.0448372	1.11728		RGS9	5.70639	0.023142	1.77215
											NEXN	6.41713	0.0390805	-3.52238		IRAK3	9.34469	0.000756919	-1.6989		SH3RF1	5.63811	0.0295014	-1.28309		RHD	4.95007	0.0332771	-2.21793
											NGDN	6.86564	0.0160958	-1.26629		IRF1	9.25011	0.00999843	-2.09356		SHQ1	7.09391	0.0324131	1.41821		RHOBTB1	5.59637	0.00882323	-2.6475
											NIPSNAP2	8.30327	0.0192188	-1.42749		ITGA2	4.77839	0.0496223	-2.40766		SHROOM4	3.89335	0.0229795	-1.1949		RIT1	7.9825	0.000248628	-1.74454
											NLGN4Y	3.99178	0.0172929	-1.777		ITGA2B	7.97324	0.00021599	-4.89116		SIGLEC10	8.24888	0.0227195	1.92329		RNASE6	7.91038	0.0056946	-2.08972
											NLRP3	7.43627	0.0199889	-1.44777		ITGA6	8.41086	0.00561359	1.72697		SLAMF6	9.68048	0.0251035	1.4959		RNF11	7.24238	0.0197845	-1.48168
											NME8	4.88629	0.00680998	-1.32202		ITGB3	9.55868	0.00123652	-5.00624		SLC10A2	3.98241	0.0361686	0.989696		RNF130	9.28442	0.00205621	-1.3634
											NOB1	7.80624	0.00334603	-1.32009		ITGB5	6.86659	0.000429415	-3.01766		SLC14A1	5.65525	0.0240004	2.6731		RORA	8.29928	0.0254081	1.28506
											NPHS1	4.07475	0.00384243	1.35119		ITIH2	3.15844	0.00097301	-1.4546		SLC15A5	3.07877	0.034967	0.938922		RP2	7.33003	0.0347586	-1.27165
											NSMCE1	7.56963	0.00661998	-1.49652		ITK	9.889	0.00404374	1.54345		SLC25A17	6.15849	0.0156398	1.28321		RPL31	5.86184	0.000461172	-2.1171
											NUDT11	3.6906	0.00155015	1.45053		ITM2C	8.70747	0.0495692	-1.99565		SLC25A20	7.32209	0.0124711	1.92189		RSAD2	5.78064	0.00324473	-1.29018
											NUDT2	6.23687	0.000802231	-1.53153		ITPKB	7.65683	0.0225127	1.37158		SLC25A43	6.21856	0.00527596	1.34592		RTN3	6.66295	0.0141548	-1.40608
											NUP93	7.94666	0.0298358	-1.275		JAKMIP1	5.57267	0.00288975	1.38592		SLC26A8	4.1983	0.0358729	1.07867		RUFY1	8.63137	0.000855652	-1.57911
											OAT	7.2473	0.030837	-1.30841		JAKMIP2	5.65449	0.000149112	2.53091		SLC4A1	4.42313	0.0173185	2.19196		S100A12	10.1338	0.00993016	-2.52356
											OBP2A	6.7121	0.0434876	1.55688		JAM3	7.12261	0.000606636	-3.98729		SLC52A3	4.48745	0.0354562	0.924288		S100A9	10.3932	0.0148217	-1.44472
											OBP2B	5.19011	0.00944275	-1.72666		JAML	10.0571	0.00895591	-1.40824		SLC5A10	4.8819	0.0149064	1.42186		S100Z	6.69208	0.0263375	-1.29804
											OCRL	5.7977	0.0354849	-1.39051		JCHAIN	10.2093	0.0472083	-3.79466		SLC66A3	9.02575	0.0351966	1.30839		SAMD3	7.68314	0.0159449	1.52193
											OGFRL1	9.37877	0.00100529	-1.36024		JMY	6.91698	0.00646512	1.34775		SLC7A8	5.53684	0.00636891	2.53824		SAV1	6.99991	0.00526711	-1.98735
											OPN3	7.2127	0.03976	-1.29958		KAT6B	8.09089	0.00447312	1.33212		SLCO4C1	7.63088	0.0105102	2.44167		SBK1	6.9894	0.00922344	1.37583
											OR10G2	4.24479	0.0430894	1.54954		KCNE3	6.0192	0.00141484	-1.85452		SLFN11	8.16315	0.010414	-1.49254		SCARB2	7.73011	0.00677699	-1.34221
											OR10H4	3.69157	0.00059003	1.60747		KCNJ2	6.74273	0.0110173	-1.85576		SMAGP	6.0914	0.0361808	-1.04265		SCPEP1	8.49303	0.000522016	-1.37018
											OR13C8	3.3132	0.00103872	1.36657		KCNMB3	3.35322	0.00570636	1.60729		SNAPC2	6.95194	0.0380739	-0.71506		SDCBP	9.73506	0.0219941	-1.3288
											OR1B1	3.80001	0.00449795	1.56165		KCTD12	9.64376	0.000785659	-1.61992		SNX24	4.85268	0.0138726	1.64637		SELP	6.6903	0.000444486	-5.06065
											OR1S1	2.81815	0.00365661	1.32101		KCTD20	7.86273	0.000922909	-1.46423		SOAT1	8.16351	0.0349432	-1.3502		SEMA3C	5.17686	0.0131218	-1.49746
											OR2A2	3.651	0.0141137	1.3527		KCTD3	5.16216	0.00206554	-1.57017		SOCS1	6.13457	0.0196545	-2.01529		SERF1B	6.51257	0.00612599	1.42421
											OR2A42	5.26306	0.0359714	4.09876		KIAA0513	7.96503	0.00023646	-1.5992		SPACA3	4.2524	0.0131774	1.03312		SERPINB2	6.03637	0.0305217	-3.04081
											OR2A7	4.60077	0.0265314	1.755		KIAA1671	6.85036	0.0361787	1.60802		SPAG7	6.62789	0.0255488	0.824056		SERPINE1	5.27812	0.00372962	-1.66884
											OR2T4	2.84014	0.0191051	1.55961		KIF13A	6.51084	0.00125349	-1.32222		SPATA33	4.38003	0.0125309	1.33054		SESTD1	7.03964	0.00530806	-1.46637
											OR4B1	3.34962	0.00409402	1.3664		KIF19	5.57832	0.0169733	1.28945		SPIB	6.30396	0.0255629	-1.3925		SGMS2	6.64194	0.00682912	-2.26625
											OR4K1	3.21635	0.0263252	1.3802		KIF27	6.47358	0.0422944	1.94604		SPRR2D	3.36926	0.0169777	-1.58365		SH3BGRL2	8.11352	0.0091481	-4.9531
											OR51A4	4.17163	0.0100682	1.52736		KIF3A	5.21437	0.0232319	1.44441		SS18L1	5.80235	0.0139859	1.04396		SIAE	5.8494	0.015552	-1.7552
											OR51I1	4.05025	0.00138755	1.29044		KIF3C	5.78118	0.00837393	-1.3374		SSC4D	5.01052	0.0240701	1.44291		SIRPB2	8.17476	0.0108314	-1.40688
											OR52B4	4.06158	0.00466123	2.04625		KIF5C	5.17955	0.015214	2.22247		ST8SIA6	6.23381	0.036789	2.65687		SKAP1	8.05984	0.00184614	1.35669
											OR52E2	3.63335	0.0267534	1.3011		KIR2DL4	6.20258	0.0422942	1.69866		STAB1	7.7131	0.0259727	-2.27576		SLAMF6	9.72409	0.00869625	1.33028
											OR52E8	3.25849	0.000172651	1.60829		KLF7	9.323	0.0329574	1.62259		STEAP4	7.07158	0.0079642	-3.86994		SLC22A15	6.56179	0.00902394	-1.67793
											OR52N1	3.32024	0.00212058	1.72291		KLHL3	5.55481	0.0295312	1.38032		STRBP	5.83329	0.0385211	1.44777		SLC22A5	6.0215	0.00043661	-1.5294
											OR52N5	3.60114	0.00246306	1.92912		KLHL5	7.08788	0.0489042	-1.58438		SVEP1	3.2068	0.0245933	0.860817		SLC24A3	5.38851	1.49e-05	-3.23301
											OR56A3	4.30856	0.0104197	1.73605		KLRB1	8.91303	0.00580521	1.73629		SYNPR	2.92079	0.023815	0.776865		SLC24A4	6.59241	0.000241592	-2.16554
											OR56A4	3.77607	0.00826117	1.33649		KLRC4	7.08531	0.0157158	2.18668		SYT10	3.76558	0.0127956	-1.46716		SLC2A9	6.65157	0.0034077	-1.33296
											OR5H15	2.96435	0.00306422	1.35124		KLRC4-KLRK1	10.2339	0.00399561	1.59848		SYT5	4.55442	0.0290539	-0.765668		SLC37A2	7.46803	0.00420138	-1.25841
											OR6A2	3.02398	0.00265688	1.40623		KLRD1	8.50575	0.0272876	1.81322		TAFA1	4.31305	0.0433779	-1.58394		SLC40A1	8.55582	0.0055901	-2.19584
											OR6C70	2.51693	0.000495991	1.32788		KLRF1	8.25402	0.0247153	2.35033		TANGO2	7.30749	0.008134	1.37527		SLC4A4	5.85825	0.00727667	1.90635
											OR6T1	3.8924	0.0383975	1.35401		KLRG1	8.58339	0.000237832	2.88789		TAS1R2	4.75031	0.0464426	0.933333		SLC6A16	5.28633	0.00367382	1.43733
											OR8B12	3.43646	0.00296551	1.56118		KMO	6.31049	0.0331888	-1.65638		TBL3	6.31439	0.0187613	0.987643		SLC6A4	5.16157	0.00153831	-1.99226
											OR8K3	3.10183	0.0335602	1.33531		KNOP1	5.3464	0.0282596	-1.57604		TCEAL2	4.2144	0.0158453	1.36116		SLFN12L	8.47738	0.014281	1.52001
											OR9K2	3.63139	0.0061774	1.33292		KRT8	5.02803	0.00859379	1.65317		TCEAL3	6.57036	0.0357446	1.27224		SLFN14	5.95414	0.00467389	-3.77336
											OSBPL11	7.62724	0.0359641	-1.44803		KRTAP1-4	7.03413	0.00296801	-1.76748		TCEAL4	4.70302	0.0467645	0.741426		SMAD1	5.82858	0.0200708	-1.6094
											OSBPL8	9.00014	0.00461368	-1.42506		KRTAP2-1	6.5604	0.0350135	-1.55561		TCF12	9.11955	0.0139022	-0.836027		SMIM5	6.62925	0.0132291	-1.67646
											OTUD6B	7.12828	0.0191278	-1.30493		KYNU	7.93502	0.00217107	-1.79538		TCL1A	7.54129	0.049321	-3.02417		SMOX	6.54331	0.00334886	-2.87498
											PACRG	3.79755	0.00337357	1.49429		LAMTOR1	8.95768	0.00185269	-1.42198		TDGF1P3	3.48491	0.016457	1.53305		SNCA	8.0897	0.00231169	-2.7297
											PACSIN2	8.10771	0.0478717	-1.27818		LANCL3	4.51083	0.00458409	-1.69114		TDP1	7.52593	0.0297247	-1.14711		SNN	8.80059	0.0010345	-1.89299
											PALM3	5.92115	0.00277794	1.27489		LEF1	10.4612	0.00677047	1.60873		TDRD3	6.81414	0.012208	1.88879		SOD2	8.60087	6.55e-05	-1.7044
											PARD3	5.28511	0.0346383	-1.64847		LEPR	6.86474	0.0154534	-1.88856		TDRD6	2.99589	0.0485922	0.783888		SOWAHC	4.45312	0.00167434	-1.57887
											PARG	5.90918	0.0267672	-1.4336		LGALS12	6.6514	0.00407047	-2.39284		TENM2	3.70286	0.0256373	0.962328		SPARC	9.26947	0.0326461	-4.55058
											PARVB	7.91624	0.0492242	-1.55662		LGALS3	7.06115	0.0148743	-1.27488		TFCP2	7.81369	0.0319035	0.822853		SPDYE5	4.41441	0.00583618	1.50923
											PBLD	4.38213	0.00781161	-1.54339		LGALS3BP	7.45181	0.0334851	-1.41564		TFEC	7.49163	0.0299173	1.6639		SPX	5.33091	0.0238354	-2.28262
											PCDH15	2.99589	0.00103596	1.33857		LGALS4	5.48477	0.00586344	1.56509		TGFA	4.1311	0.0207217	-1.28966		ST14	7.24959	0.00152695	-1.81053
											PCDH20	4.02762	0.000482264	1.40584		LGALS7B	6.81985	0.0142089	-1.95192		TGIF2LX	3.56553	0.0290621	2.1747		ST3GAL6	6.8527	0.000942636	-1.90182
											PCDHB8	2.92113	0.0417472	-1.47321		LGALS9	6.67711	0.00225849	-2.97364		THEMIS2	9.38491	0.0375314	1.12312		ST6GALNAC5	3.41064	0.0222714	1.55636
											PDCL3	6.54736	0.0282448	-1.34352		LGALSL	8.37145	0.00543321	-4.50422		TIAM2	4.24963	0.0212275	1.58159		STARD8	5.88889	0.00201296	-1.43207
											PDE12	6.30574	0.00957564	-1.26289		LHFPL2	6.9222	0.000592953	-2.44716		TIMP3	4.5609	0.030811	-0.824756		STEAP4	6.96682	0.0138097	-3.04017
											PDE6C	3.23848	0.00367148	1.2577		LIG4	6.29773	0.00933968	-1.26683		TKTL2	3.86905	0.0314477	0.785867		STON2	5.48717	0.0164744	-2.04169
											PDK1	7.94266	0.00450507	-1.69777		LILRA1	10.1386	0.0110971	-1.55174		TMCC3	7.41997	0.0137148	1.50975		STRIP2	4.27539	0.00155429	-1.35484
											PEA15	9.40449	0.0354664	-1.37852		LILRA2	8.59237	0.0478676	-1.29544		TMEM207	3.27199	0.0198786	1.41651		SULF2	9.6038	0.000840242	-2.10679
											PER1	6.65433	3.44e-05	2.74271		LILRA5	8.56736	0.0281406	-1.83676		TMEM218	7.29165	0.0157996	-1.28955		SYTL2	5.86976	0.00454808	1.60658
											PF4V1	6.99913	0.0437467	-3.7135		LILRB1	8.52755	0.00258745	-1.5754		TMEM53	6.05394	0.0383325	-1.21335		SYTL4	4.48415	0.00259902	-1.9272
											PGLYRP2	3.80218	0.00609968	1.43533		LILRB2	9.88794	0.00104875	-1.53106		TMEM95	3.59666	0.0130678	-0.962577		TAF13	5.43676	0.0112027	-1.27225
											PGRMC1	9.37572	0.0260902	-2.87069		LIMS1	8.80116	0.000505145	-1.98749		TMOD1	5.50057	0.0361587	1.77217		TAL1	6.68112	0.000756765	-2.92399
											PIGW	5.23508	0.0120266	-2.13099		LIMS4	9.89009	0.000840649	-2.02602		TMPRSS11D	2.88106	0.0489494	0.792835		TAX1BP3	7.76257	0.0121513	-1.9018
											PIGX	7.30541	0.0259256	-1.45993		LIPH	4.76248	0.00442624	-2.86286		TMPRSS11E	4.61339	0.00354874	3.91403		TBC1D8	7.76807	0.00295253	-1.63035
											PIK3CB	8.11725	0.00402542	-1.76464		LIPN	5.83832	0.0476517	-1.85664		TNFSF8	9.52549	0.0208701	1.3015		TBX21	7.54295	0.0214922	1.62594
											PLA2G12A	6.7992	0.0284514	-1.73565		LLGL2	6.6585	0.0117727	1.40805		TNIP3	3.80867	0.0174384	-1.35925		TBXA2R	6.1387	0.00864419	-1.33015
											PLA2G4A	4.88525	0.00833763	-2.05339		LMAN2	10.947	0.000804157	-1.62519		TPCN1	7.73145	0.0113832	-1.29256		TCAF1	3.35643	4.51e-05	3.59065
											PLA2G6	6.09122	0.00836181	1.48167		LMNB1	6.33844	0.000620849	-2.02892		TRIM49C	3.56665	0.0140083	-2.01983		TCL1A	7.44443	0.0465549	-2.20034
											PLA2G7	7.59466	0.00594561	-5.6188		LMO7	4.8946	0.0272861	1.52908		TRIM64B	3.75334	0.00152392	-2.21693		TCN2	6.47679	0.0241535	-1.54159
											PLAUR	7.7136	0.0358873	-1.68049		LONRF1	5.76531	0.0359309	-1.30797		TRMT12	5.57805	0.018639	-1.15609		TDRD9	4.23885	0.0201447	-1.2628
											PLCH2	6.51359	0.0283583	1.28358		LONRF3	6.26845	0.00120461	1.45256		TSC22D3	8.90855	0.0345094	1.70194		TFDP2	7.7551	0.00506355	1.37568
											PLCL1	5.25751	0.00709827	-1.29281		LPCAT2	8.13835	0.0363226	-2.45025		TTC33	6.60684	0.0203444	1.68773		TFEC	7.49137	0.00134622	-1.77746
											PMAIP1	6.01801	0.0363015	-1.55574		LRP1	9.85611	0.00818669	-1.81611		TTC39A	4.19066	0.0238795	-0.972505		TFPI	4.3159	0.0122415	-2.47086
											PNPLA8	7.23806	0.0115409	-1.26988		LRP12	4.99797	0.00294478	-2.03771		UCP1	3.53129	0.00710514	1.00208		TGFB1I1	6.32767	0.0055432	-1.33053
											POC1B-GALNT4	6.51585	0.000727429	1.27323		LRRC25	9.41698	0.00624097	-1.62036		UCP2	10.8982	0.00703667	1.39675		TGFBR3	8.57032	0.00214179	2.38057
											POC5	6.7486	0.0292615	-1.26351		LRRC59	8.71335	0.00540131	-1.41194		UHRF1BP1	6.07193	0.0304752	1.34617		TGIF2LX	3.56825	0.0384399	2.05347
											POLR3F	5.8161	0.00376809	-1.63632		LRRFIP1	9.59923	0.000725559	1.89527		UPP1	6.38332	0.0442148	1.07814		THBS1	9.33493	0.0132629	-3.17761
											POTEC	4.15393	0.0437671	1.31207		LRRK2	8.03308	0.00160166	-1.77746		USP17L3	5.05649	0.0269841	-3.11877		THEMIS	8.30523	0.0172741	1.31358
											PPBP	10.9848	0.0347064	-3.88674		LST1	10.6058	0.0140015	-1.66446		USP30	7.15627	0.0414083	-1.1427		TIMP1	10.5007	0.0167342	-1.34861
											PPIL6	3.32527	0.00102083	1.33627		LTA	5.97831	0.0102155	1.77124		VANGL1	5.40064	0.0283135	1.25929		TJP2	6.49759	0.00544787	-1.57566
											PPL	4.63562	0.04792	1.33496		LTA4H	9.87188	0.0498069	-1.52577		VASN	5.39795	0.0453018	-0.753468		TLCD4	4.49592	0.0216685	-1.49949
											PPM1N	6.37137	0.0450824	1.29802		LTBP1	6.91247	0.000185314	-4.71883		VAV2	6.4878	0.0488247	-1.4814		TLR4	9.12286	0.000497123	-1.81236
											PPP1R12A	9.3534	0.00117001	-1.38339		LY6G5C	4.80071	0.0059038	1.83522		VCAM1	3.64249	0.0392759	-0.790132		TLR5	7.64858	0.0024427	-1.90582
											PRAMEF10	5.98874	7.02e-06	3.17713		LY6G6F	6.93086	0.000376542	-3.19217		VSIG1	8.11955	0.0320515	1.26003		TLR6	7.1652	0.0471508	-1.26557
											PRCP	8.46967	0.0220843	-1.84414		LYN	10.6246	0.0376297	-1.5608		VTCN1	3.57179	0.0480759	1.19704		TLR8	8.38861	0.0230829	-1.86421
											PRDM1	8.48043	0.0326894	1.75517		LYPD2	6.17419	0.00448497	-1.54217		VWC2L	3.24184	0.0423645	-1.42093		TM4SF19	5.32855	0.0213216	1.83883
											PRDX3	8.62309	0.0101854	-1.39727		LYPLAL1	5.5143	0.0419849	-1.50558		WDR76	6.77969	0.0457433	1.2681		TM6SF1	6.77574	0.00214876	-2.39156
											PRDX4	5.57337	0.00805763	-1.40397		LYZL1	2.93341	0.00947059	1.47513		WEE1	5.73773	0.0267833	-1.07134		TMEM167A	7.73341	0.0153935	-1.28563
											PRDX6	8.91926	0.0326181	-1.96603		LYZL2	3.38093	0.0175659	1.87696		WFS1	4.99532	0.0295345	1.35143		TMEM229A	3.71705	0.0196358	1.44004
											PRKAR2B	8.73544	0.0329871	-3.88043		MAFB	8.04149	0.0313463	-1.32898		WNT5A	3.16342	0.0207383	-0.845909		TMEM255A	4.76486	0.0064415	1.28852
											PRKX	8.18501	0.000302631	1.39892		MAGEE2	3.29782	0.000664711	1.28026		WSCD2	4.5917	0.0319883	-0.988767		TMEM40	7.20137	0.0154654	-3.62266
											PRLR	3.88791	0.0438909	-1.49243		MAGEL2	3.90017	0.000762873	1.31101		YIPF3	8.48434	0.0409888	-0.837534		TMEM60	6.71037	0.0123327	-1.48397
											PROCR	5.02626	0.00103732	1.55471		MAL	8.33036	0.0434237	1.75562		ZADH2	7.66144	0.0328075	-0.946818		TMEM91	7.46135	0.011138	-1.41063
											PROKR1	4.35856	0.0298765	1.30334		MAML2	8.99956	0.00328907	1.75455		ZBTB5	5.28223	0.00892563	1.8035		TMSB15B	4.42764	0.000487983	1.68149
											PRSS33	5.68417	0.00652483	1.29577		MAN1A1	8.43511	0.00858537	-1.79926		ZBTB7C	5.17349	0.0224746	-0.87996		TMTC1	4.94491	0.0452396	-2.11767
											PRSS35	3.56358	0.0125746	1.28519		MAN1C1	7.27075	0.000700346	1.65456		ZC2HC1A	6.44471	0.0317878	2.04329		TNFSF13B	8.71727	0.0423391	-1.73087
											PRTFDC1	3.94364	0.04677	-1.65236		MAP1A	4.95007	0.00481412	-1.79244		ZC3H11A	8.34896	0.0310857	-1.98266		TNFSF4	5.83781	0.00590288	-3.16378
											PSAT1	5.25606	0.0136627	-1.42638		MAP1B	4.16577	0.00917806	-1.31131		ZC3H6	7.77665	0.0454952	-1.18109		TOX	7.55489	0.0373818	1.43378
											PSD3	4.33735	0.00872006	-1.66719		MAP3K7CL	7.11315	0.00132152	-2.02379		ZCCHC17	6.72723	0.0155544	-1.57534		TPM1	6.2319	0.011024	-1.69872
											PSG9	4.54498	0.0165291	1.47624		MAPRE3	5.08931	0.0199275	-1.71596		ZDHHC1	4.90987	0.0271591	-1.14194		TREML1	8.61202	0.00398666	-5.2139
											PSMA6	8.45044	0.00454925	-1.79521		MATK	7.34521	0.0404254	1.29367		ZFAND1	7.35667	0.0417277	-1.27006		TRIM40	5.47782	0.00691727	-1.627
											PSMD9	6.22056	0.00552855	-1.44309		MBOAT2	5.5686	0.0385578	-1.60214		ZFAND6	8.39964	0.0215981	-1.28386		TSPAN33	7.96527	0.000345145	-2.93099
											PTGER2	8.41342	0.0180075	1.4914		MCEMP1	6.39526	0.00149785	-1.5275		ZFP1	5.99671	0.0276659	1.3699		TSPAN9	4.97535	0.00516132	-1.33927
											PUDP	7.48247	0.0140344	1.34204		MCM2	5.97479	0.00999589	-1.48922		ZFX	7.77801	0.0447177	1.36632		TST	7.18293	0.000182733	-2.77118
											PVRIG	7.92514	0.00240224	1.50692		MCTP1	7.6103	0.0386453	-1.43342		ZFY	5.425	0.0282725	-4.69292		TTC7B	6.11546	0.0131552	-2.33885
											PXN	8.55175	0.013971	1.28432		MCUR1	7.01006	0.0348434	-1.30822		ZIC4	3.61707	0.0153893	-0.904125		TUBA8	7.1309	0.00113458	-2.70576
											PYCARD	9.04445	0.0122764	-1.52908		MDGA1	5.15468	0.00385978	1.79008		ZNF135	5.90734	0.0211655	-1.46145		TUBB1	10.4182	0.00286782	-4.78731
											PYGL	8.54443	0.0312454	-1.44689		MEA1	8.31476	0.0363056	-1.40087		ZNF143	7.03157	0.0120326	-1.30491		UBE2D1	8.55093	0.0221162	-1.64473
											RAB11A	9.22264	0.0119735	-1.67941		MED12L	4.82525	0.000588672	-1.72844		ZNF20	3.87832	0.0161809	-1.40904		UQCRH	4.68346	0.0416703	-1.67658
											RAB13	5.76181	0.0330951	1.27088		MEGF9	9.88733	0.00619008	-1.31073		ZNF234	6.8187	0.0199434	1.00527		VAMP1	7.67906	0.0159351	1.34648
											RAB32	7.06965	0.00445152	-1.85907		MEIS1	5.48177	0.0249612	-2.15862		ZNF280B	5.80934	0.0246416	-1.17467		VAMP2	8.54638	0.00574736	1.40814
											RAD17	7.49658	0.0145986	1.27868		MERTK	6.06121	0.0346497	-1.99061		ZNF404	3.67703	0.0196247	-1.28697		VARS2	6.19672	0.0244408	1.32914
											RAE1	6.39036	0.00734589	-1.2949		MEST	6.5087	0.0130783	-1.49885		ZNF410	6.60871	0.0105467	1.28063		VAV2	6.55247	0.0213037	-1.32424
											RANBP6	7.15978	0.00410928	-1.30893		METAP1D	4.46913	0.00450452	1.64882		ZNF417	6.54194	0.0237912	1.30742		VCAN	11.4282	0.0023143	-1.86936
											RBPMS2	6.71238	0.0129992	-1.77306		METRNL	6.74303	0.00365823	-1.94057		ZNF528	5.82477	0.0365145	1.26278		VCL	9.33035	0.00102523	-2.20207
											RBX1	8.82651	0.0316299	-1.30202		MFAP3L	6.23574	0.000969555	-3.89988		ZNF667	4.03104	0.0129791	-1.40488		VEPH1	4.30402	0.00881226	-2.16738
											RDH11	7.62564	0.0401646	-1.26959		MFSD1	9.48314	0.00318312	-2.16198		ZNF709	3.85402	0.0467828	-1.00331		VIL1	5.09774	0.00348838	-1.96874
											REPS2	6.59097	0.0307472	-1.98655		MFSD2B	5.08418	0.00229578	-3.24313		ZNF713	4.15502	0.0157734	1.00843		VNN1	7.48642	0.00180776	-3.29655
											RFC2	6.90984	0.00565073	-1.34432		MFSD4A	4.70292	0.00424197	1.27747		ZNF770	7.16811	0.00363053	-1.52853		WASF3	5.71193	0.000713458	-2.19967
											RFESD	4.2211	0.0294524	-1.70181		MGLL	6.09403	0.00916541	-1.78062		ZPLD1	3.57405	0.00712802	-1.29717		WDFY3	6.98585	5.65e-05	-1.74862
											RFPL4A	3.72361	0.0381925	1.79436		MGMT	6.43575	0.00866234	1.34337		ZSCAN21	5.96595	0.0300509	1.32062		WLS	6.63953	0.00367397	-2.23058
											RGS18	9.1107	0.0480995	-3.03814		MLKL	7.43415	0.00269773	-1.26702							XK	5.57553	0.00974824	-2.81726
											RGS20	3.75226	0.0226849	1.3003		MMD	8.37885	0.0166647	-3.74057							YBX3	9.48962	0.0437202	-1.35337
											RHOBTB1	5.59617	0.045266	-2.78356		MMRN1	6.34461	0.0002706	-5.3595							YWHAH	8.9754	0.00129856	-1.79473
											RIN2	7.68848	0.00209985	-1.37216		MNDA	9.27158	0.00231606	-1.95095							ZNF185	7.1966	0.000713224	-2.46967
											RIOK1	6.81303	0.0111664	-1.43867		MOB1B	8.04018	0.0146742	-1.75577							ZNF322	6.57921	0.00756075	-1.89441
											RIOK2	6.98086	0.0426031	-1.28565		MOSPD2	7.70956	0.00267265	-1.77657							ZNF385D	5.45506	0.0495326	-2.13644
											RMI1	5.44138	0.0161464	-1.95561		MPIG6B	10.1683	0.00701793	-4.8367							ZNF683	6.12509	0.022371	1.39938
											RNASE3	6.05246	0.00682032	-1.73164		MPL	6.58805	0.00188364	-3.19384							ZNF804A	4.26614	0.0111238	-1.2965
											RNASE6	7.91127	0.0342825	-2.2046		MPP1	9.52062	0.000175144	-3.1004
											RNASET2	6.88706	0.0347173	-1.26445		MPZL2	5.97076	0.0275246	-1.70012
											RNF130	9.28333	0.0148804	-1.50013		MRAS	5.54565	0.00556856	-1.62268
											RNF165	5.54749	0.019131	1.3997		MROH6	6.49494	0.0322369	1.53868
											RNF185	6.8481	0.0224367	-1.62013		MRPL28	7.86221	0.032393	-1.30455
											ROBO1	4.78794	0.0428847	1.49088		MRPL49	7.61461	0.0380334	-1.3784
											RP2	7.33045	0.00777085	-2.02429		MRPS35	6.7913	0.0472153	-1.4663
											RPAP3	6.98275	0.00438702	-1.388		MSANTD3	7.01654	0.0130414	-1.9555
											RPS13	11.4287	0.00848291	-2.03822		MSC	5.15253	0.0304699	1.60002
											RPS4Y1	7.00574	1.16e-07	-10.9902		MTERF4	6.34416	0.00945586	1.62952
											RPS4Y2	3.60495	0.0109274	-1.28439		MTFR1L	7.43366	0.00615134	-1.31913
											RSPRY1	7.35283	0.000347146	-1.54357		MTHFD2	7.82199	0.0111262	-1.2789
											RSU1	9.89187	0.0204699	-1.91869		MTLN	4.60158	0.000796736	2.64716
											RTN1	6.99234	0.0381994	-1.47528		MTURN	6.58882	0.00023466	-2.48985
											RUBCNL	5.63602	0.0245713	-1.41545		MTX3	5.94777	0.0353434	1.34222
											S100A12	10.1345	0.0331138	-2.46129		MUC1	4.67419	0.000814964	1.89662
											S100A8	11.7991	0.00690496	-1.54383		MYADM	9.78676	0.00152702	1.50386
											SAMSN1	6.24139	0.0102181	-1.41064		MYBL1	8.85434	0.0123327	1.97917
											SAV1	7.00013	0.0274626	-2.15531		MYC	8.86774	0.0373134	1.30976
											SBK1	6.98878	0.0425315	1.45729		MYL9	8.36045	0.00323066	-2.36026
											SCD	4.99996	0.0442981	1.4617		MYLK	5.85484	0.00349512	-1.95363
											SCD5	5.18681	0.008508	1.28007		MYO1C	6.68504	0.00962927	-1.38426
											SCFD1	7.01017	0.00157663	-1.58442		MYO6	4.60444	0.035369	1.36363
											SCP2	6.97746	0.0306388	-1.73597		MYOF	7.91033	0.00274276	-3.30704
											SCPEP1	8.49343	0.0126651	-1.41692		N6AMT1	5.34216	0.00130511	2.30273
											SCYL2	8.84605	0.00843319	-1.88794		NAA16	7.28813	0.0127345	1.43113
											SDHD	9.24862	0.0183546	-1.26031		NAGA	8.99026	0.0154296	-1.53128
											SDK2	5.10968	0.0129274	1.97384		NAP1L1	10.1325	0.000245938	-1.32408
											SDR42E1	5.28263	0.00704994	-1.5797		NAT9	6.07782	0.0315958	-1.29884
											SELENBP1	5.40004	0.012775	1.88154		NCF2	10.0544	0.00239782	-1.40048
											SEPT5-GP1BB	6.58243	0.0466644	1.49573		NCKAP1	5.70731	0.00255521	-2.13253
											SERF1B	6.51108	0.0195647	1.64779		NCOA4	10.0591	4.84e-05	-1.89377
											SERPINB1	9.50919	0.00161353	-1.61001		NDST1	8.20089	0.00666757	-1.9782
											SERPINB3	3.26061	0.000240451	1.82605		NEDD8	8.40389	0.0196051	-1.5657
											SERPINB8	7.94249	0.00531948	-2.85885		NELL2	7.64296	0.0430867	1.63107
											SESTD1	7.03986	0.0305414	-1.56414		NEURL1	6.50783	0.00425609	-1.8436
											SETD7	7.04605	0.0156406	-1.34223		NEXN	6.41657	0.011281	-3.69782
											SFRP1	4.8192	0.0147939	1.81652		NFAM1	8.38186	0.000148213	-1.54318
											SGK3	7.85878	0.00115779	-1.56121		NFATC2	9.24779	0.00940866	1.27805
											SH2D2A	7.54247	0.0126675	1.50506		NFE2	6.95088	0.0121208	-1.66192
											SH3BGRL2	8.1181	0.0408279	-4.59188		NFIB	3.44763	0.0447698	-1.50064
											SHTN1	7.46792	0.0173385	-1.74835		NFKBIE	6.78881	0.00659749	-1.25746
											SIGIRR	8.60093	0.0204807	1.29982		NKG7	10.7155	0.021352	1.96908
											SIRPB2	8.17454	0.0447056	-1.31032		NLRC4	7.41283	0.000134452	-1.92072
											SLC14A1	5.708	0.0191454	3.44293		NLRP12	7.96522	0.00199644	-1.88229
											SLC22A16	4.55276	0.00265608	-2.10684		NLRP2	4.76282	0.0124724	1.27721
											SLC22A5	6.02169	0.0225108	-1.45485		NLRP3	7.43512	0.00448048	-1.29186
											SLC25A40	8.67208	0.00729906	-1.60825		NOMO2	9.94211	0.000854018	-1.55841
											SLC26A2	6.2851	0.026338	-1.35539		NPAT	8.8594	0.00211578	1.2706
											SLC35A5	7.60204	0.0134187	-1.3921		NPC1L1	4.42566	0.000625309	1.27681
											SLC36A4	6.63834	0.0135686	-1.38329		NR3C2	6.00209	0.00894301	1.55369
											SLC40A1	8.55862	0.0455705	-1.91815		NR4A2	5.29225	0.0170629	1.87129
											SLC44A5	3.4617	0.0407066	-1.35321		NRGN	9.01643	0.00198453	-2.60803
											SLC4A1	4.44578	0.0286347	1.91756		NT5E	5.25837	0.0348204	2.31641
											SLC6A16	5.28696	0.0218343	1.34354		NTSR1	4.92338	0.0258205	1.2873
											SLC7A8	5.46689	0.026273	2.11172		NUCB1	9.06078	0.00394945	-1.69096
											SLFN11	8.17187	8.33e-05	-1.98827		NUGGC	5.58362	0.0047567	1.80487
											SMIM15	6.63587	0.0185991	-1.3915		OAS1	8.90788	0.0306337	-1.67877
											SMU1	8.81022	0.0129885	-1.32152		OAT	7.24718	0.0427402	-1.40941
											SNCAIP	4.34549	0.0114893	1.4973		ODC1	9.10965	0.00328473	-1.83213
											SNRPB	8.49747	0.0337599	-1.38046		OFD1	6.85544	0.0337377	1.44109
											SNX10	8.3016	0.022749	-1.58561		OGFR	8.34029	0.0138579	-1.47654
											SOWAHC	4.45342	0.0336281	-1.51985		OMG	3.33478	0.0214605	1.29309
											SPA17	3.97585	0.00282832	-1.6578		OPHN1	4.6476	0.0164681	-1.60002
											SPANXA1	4.02858	0.000140481	3.07891		OPN3	7.21349	0.0182848	-1.28448
											SPARC	9.26791	0.0213391	-5.47466		OR2AE1	4.34546	0.0428292	1.59412
											SPATS2	5.88973	0.015388	-1.58621		OR2AK2	3.82426	0.00651312	-1.91505
											SPIC	3.75742	0.0386714	-1.70306		OR2F1	4.05941	0.0253587	1.448
											SPTSSB	5.12132	0.020082	1.69985		OR2J3	4.71573	0.0289983	2.20118
											SRP54	7.6845	0.00810999	-1.29214		OR2L2	4.0559	9.35e-05	-2.04842
											SSBP2	9.35177	0.0391847	-1.36764		OR2L8	4.84957	0.00293446	-2.98883
											SSX2B	4.3164	0.000568771	1.638		OR2T35	3.70447	0.00274708	-1.34178
											ST14	7.25	0.0484408	-1.62633		OR2W3	7.99768	0.00319271	-2.9151
											ST3GAL3	6.40663	0.00311584	-1.46816		OR4C13	3.73288	0.016984	-1.3666
											STEAP4	6.96567	0.0285737	-3.15145		OR52E2	3.63504	0.0030987	1.82287
											STRBP	5.83527	0.0449179	-1.42688		OR52N5	3.60422	0.0332491	1.62847
											STX12	7.4256	0.00663107	-1.3239		OR52R1	4.10476	0.0185089	1.43005
											SULT1A2	6.79767	0.0250244	-1.33293		OR56B4	3.43422	0.0184493	-1.59359
											SUMO1	8.67195	0.0265156	-1.41553		OR5B21	4.47399	0.00235981	2.44678
											SUSD2	5.48828	0.00220488	1.32529		OR6F1	3.72524	0.01675	-1.43567
											SWAP70	8.30068	0.0128991	-1.66137		OSBPL5	7.12292	0.0162513	1.36146
											SYPL1	8.20407	0.0208406	-1.29812		OXNAD1	8.67171	0.00141676	1.76191
											TAF1A	4.4818	0.0115349	-1.6376		P2RX1	8.06372	0.000445297	-2.38918
											TAF1B	6.60102	0.011412	-1.50205		P2RY1	5.56521	0.00630932	-1.5807
											TAS1R1	4.0921	0.00123464	-1.36434		P2RY12	6.33245	0.0133972	-3.97446
											TCEAL3	6.47081	0.00226866	1.31765		P2RY2	7.27207	0.0185049	-1.63551
											TCN2	6.47621	0.0365957	-1.89244		PACSIN2	8.10783	0.00138887	-1.43436
											TDGF1P3	3.39603	0.00107115	1.56896		PADI2	7.38472	0.0339496	-2.0444
											TEPP	4.93986	0.0011994	1.30399		PADI4	7.12276	0.00478653	-2.9833
											TFEC	7.49286	0.0459872	-1.38143		PAGR1	6.92557	0.00957367	-1.31806
											THEM5	4.4079	0.000555672	-1.70327		PANX1	7.46982	0.000100129	-2.14123
											TIFA	5.71577	0.0142811	-1.83279		PAPSS2	6.64107	0.0065405	-2.39967
											TIMM8A	5.4283	0.0211879	-1.38766		PARD3	5.28482	0.0113464	-1.46345
											TLR1	7.29586	0.00173164	-2.23701		PARP9	6.99944	0.00962656	-1.73404
											TLR10	6.39709	0.0460374	-1.54595		PARVB	7.91575	0.000344557	-2.17325
											TLR2	7.62222	0.023991	-2.26687		PATJ	6.62684	0.0205598	1.52369
											TLR7	7.62145	0.00205424	-2.24497		PATL2	6.54701	0.011469	2.55482
											TM6SF1	6.77556	0.03954	-2.28313		PBX1	6.52551	0.000130909	-2.67218
											TMEM207	3.24631	0.00187773	1.34054		PCED1B	7.32288	0.0137479	1.40145
											TMEM229A	3.71403	0.0324442	1.53469		PCSK6	6.36485	0.00138331	-2.11471
											TMEM242	6.95438	0.042203	-1.30812		PCTP	7.95976	0.0263551	-1.62023
											TMEM247	4.24174	0.00423793	1.33361		PCYT1B	5.53626	0.00313655	-1.73719
											TMEM258	8.36095	0.0167009	-1.91482		PDCL	6.32397	0.0259795	-1.47983
											TMEM60	6.71006	0.03273	-1.70392		PDE3A	4.92865	0.00182463	-2.89219
											TMEM92	5.29915	0.000424353	1.40402		PDE3B	7.79778	0.000794547	1.77943
											TMPRSS3	4.20903	0.000572769	1.6483		PDE5A	6.87885	0.00406415	-4.69706
											TMTC1	4.94994	0.0032521	-3.20572		PDE7A	7.65289	0.0329705	1.40296
											TNFAIP3	8.42623	0.0183999	1.36124		PDE8B	4.10019	0.0190006	-1.78671
											TNFSF13B	8.71703	0.0245222	-2.15804		PDGFA	6.55529	0.00328272	-3.30609
											TNFSF4	5.83884	0.0138468	-3.80855		PDGFD	6.29098	0.034865	1.73451
											TNFSF9	5.5067	0.00071597	1.34699		PDHA2	4.36854	0.0435949	-1.31987
											TNRC6C	7.95708	0.014518	1.30107		PDIA5	5.77385	0.0112042	-1.71499
											TOM1L1	3.95137	0.0104134	-1.65511		PDIA6	8.84371	0.0139019	-1.52897
											TRERF1	7.24797	0.0214081	1.27087		PDLIM1	8.03806	0.00511526	-2.49249
											TRIM40	5.47671	0.0152537	-1.679		PDPR	8.44287	0.0234776	1.47393
											TRMT61B	6.09112	0.00925751	-1.36788		PDSS1	7.97541	0.00976896	-1.73456
											TRPV5	3.99008	0.00276899	1.32578		PDZD4	5.8223	0.0304705	1.5452
											TSGA10	3.92049	0.00670149	-1.54134		PDZK1IP1	6.69997	0.00291236	-2.77351
											TSHZ2	6.77238	0.0328166	-1.49799		PEA15	9.40429	0.00237343	-2.12278
											TSHZ3	6.60576	0.019084	-1.39884		PEAR1	5.67783	0.0322557	-1.38463
											TSPAN9	4.97482	0.0402738	-1.35659		PEPD	8.74814	0.0233757	-1.27982
											TSPO	9.11143	0.0425737	-1.52645		PF4	8.5741	0.00621235	-4.18536
											TSPOAP1	5.48298	0.0049155	1.35798		PF4V1	7.00074	0.00017819	-4.49521
											TST	7.18283	0.0405464	-2.31803		PFN4	3.4304	0.00713195	1.26845
											TTC21B	6.11329	0.00250105	-1.47161		PGA3	5.38607	0.00329361	-2.58421
											TTC33	6.47451	0.0177555	-1.39222		PGAM4	8.76042	0.00629539	-1.40409
											TUBB1	10.4186	0.0460594	-3.94788		PGD	10.0136	2.43e-05	-2.03735
											TYW1	5.70906	0.00259094	-1.32465		PGRMC1	9.37747	0.0128218	-2.77069
											UBE2S	6.73065	0.0164081	1.62282		PHF5A	6.31714	0.00243407	-2.19359
											UBL4A	6.3817	0.00995896	-1.30637		PIGF	5.8021	0.0477906	1.56379
											UBR7	6.1267	0.043406	-1.49523		PIK3AP1	9.18164	0.00912514	-1.43247
											UBXN10	4.20787	0.0247535	-1.40983		PIK3CB	8.11759	0.00222548	-1.39898
											UBXN2A	5.85399	0.0167711	-1.28398		PIK3IP1	8.80322	0.0275227	1.50655
											UHRF1BP1L	7.00188	0.010429	-1.34867		PIK3R3	5.16453	0.0379523	1.27602
											UQCRH	4.68413	0.0119035	-2.59352		PILRA	9.03409	0.0243948	-1.3763
											UQCRHL	7.30071	0.00341827	-1.90318		PIMREG	4.84524	0.0147855	1.38298
											USP27X	5.76871	0.00250072	-1.51417		PIP4P2	7.43635	0.00115391	-2.11447
											USP8	7.8413	0.00506983	-1.46096		PKHD1L1	4.56619	0.000284244	-3.50169
											USP9Y	5.93885	8.98e-07	-8.51513		PKP4	5.96929	0.0106721	-1.27924
											UTY	6.97699	9.91e-07	-11.6266		PLA2G12A	6.79911	0.00883879	-1.77173
											VAMP2	8.54562	0.0285374	1.50132		PLA2G4A	4.88221	0.0173016	-1.70635
											VAMP7	9.69392	0.000595016	-1.92023		PLA2G7	7.59188	0.0229503	-4.27653
											VAV2	6.5529	0.00147623	-2.2295		PLAAT3	5.81075	0.0250348	-1.54658
											VCL	9.32794	0.00884393	-2.12838		PLAUR	7.71328	0.0183461	-1.41562
											VCX3B	3.74077	0.00350256	1.26235		PLBD1	9.66192	0.013398	-2.50459
											VSIG4	5.58389	0.0429026	-2.32286		PLEK	9.76843	0.0135609	-1.55647
											VWA5A	6.14193	0.0361017	-1.31824		PLEKHO1	8.16979	0.0168963	-1.45742
											VWC2L	3.32648	0.0223198	1.49639		PLEKHO2	8.44102	0.0123318	-1.26816
											WDR11	7.49153	0.00279831	-1.58287		PLIN3	7.80425	0.0268843	-1.51032
											WDR41	7.86477	0.00594307	-1.61015		PLOD2	4.13744	0.00666575	-1.6387
											WDR43	7.88859	0.000590629	-1.50511		PLSCR1	6.93301	0.000745347	-1.65691
											XRCC4	6.05236	0.00747184	-1.25756		PLXDC2	9.89933	0.0410618	-1.36958
											YWHAH	8.97584	0.0189414	-1.8583		PMP22	5.08386	0.0493021	-1.51068
											ZBTB16	7.3015	0.0236602	1.63866		PNISR	8.16294	0.0338352	1.5338
											ZCCHC17	6.6972	0.0168791	-1.66554		POLR2J3	9.46846	0.00302849	3.2047
											ZFAND1	7.33383	0.00901631	-1.87823		POTEG	4.52422	0.0108366	-2.71192
											ZFP30	5.28474	0.000418627	-1.77662		PPBP	10.9847	0.00622842	-4.22776
											ZFP57	4.86337	0.0366573	2.35116		PPP1R17	5.45249	0.0430647	-1.8997
											ZFX	7.74224	0.000983235	1.35532		PPP2R2B	6.473	0.0365444	1.41372
											ZFY	5.66975	7.98e-06	-6.19198		PRB1	6.0947	0.0478244	-1.39684
											ZFYVE16	6.51534	0.020586	-1.33963		PRDX6	8.91949	0.0206311	-1.60164
											ZNF117	6.41253	0.000470245	-1.79008		PRKAR2B	8.7335	0.00183734	-4.59476
											ZNF257	4.45789	0.0435872	-2.74178		PROS1	6.15938	0.00329561	-3.49777
											ZNF267	7.22321	0.000432677	-1.52101		PRR11	6.50698	0.0335293	-1.94231
											ZNF385D	5.45758	0.0318732	-3.01431		PRTFDC1	3.93955	0.0170869	-1.74861
											ZNF479	3.76376	0.037173	2.24435		PSMB6	9.13853	0.000866721	-3.60242
											ZNF518A	7.12032	0.00503787	-1.35931		PSME2	8.12158	0.00505013	-2.31184
											ZNF552	4.81993	0.00760555	-1.35022		PSTPIP2	7.96846	0.0113337	-1.38862
											ZNF566	6.2349	0.0101753	-1.73857		PTCH1	7.80817	0.00635396	1.66751
											ZNF639	5.39398	0.000507558	-1.31887		PTGS1	8.14073	0.00026969	-3.5694
											ZNF845	7.08307	0.0163524	-1.69527		PTGS2	5.75537	0.0174152	2.68678
											ZNF860	5.28838	0.0169382	-1.89147		PTK2	6.43032	5.58e-05	-2.74158
											ZRSR2	7.17255	0.0078364	1.82976		PTPN12	8.75847	0.0039569	-1.92563
											ZWILCH	6.52932	0.0281405	-1.35958		PTPRM	5.7548	0.0177346	1.47411
																PTTG2	3.76107	0.0438011	2.12793
																PURG	3.31959	0.0044193	1.39599
																PVALB	5.60869	0.0476882	-2.7985
																PXDC1	4.9228	0.0203172	-1.45467
																PXMP2	6.72692	0.00801092	-1.29873
																PYGB	8.1046	0.00214683	-1.41006
																PYGL	8.54252	0.000730653	-1.78312
																PYHIN1	8.7629	0.0104002	1.70837
																QPCT	6.75855	0.00217057	-2.59529
																RAB11A	9.22397	0.0284265	-1.31361
																RAB20	5.72764	0.0261652	-1.34595
																RAB27B	8.63544	0.0163657	-3.76792
																RAB31	10.1726	0.00423968	-1.98568
																RAB32	7.06935	0.00495128	-1.40451
																RAB8A	8.74198	0.000288951	-2.02751
																RAD21L1	2.89045	0.0125591	1.32472
																RAD54B	4.43179	0.000795364	1.93249
																RALB	7.77426	0.0114118	-1.35159
																RAPGEF6	7.73724	0.0153706	1.27645
																RASGEF1A	6.28166	0.00570534	1.49989
																RASGRF2	7.32801	0.00608287	1.73805
																RBBP4	10.0449	0.017181	-1.30368
																RBBP8	6.38623	0.0107767	-2.52471
																RBBP9	5.52796	0.0139911	-1.75626
																RBP7	6.1285	0.00791063	-1.45732
																RCAN3	8.46212	0.0211012	1.43131
																RDH11	7.62552	0.0115209	-1.49075
																RGS18	9.11198	0.0108584	-3.31531
																RGS6	5.2206	0.000129605	-3.27825
																RGS9	5.70639	0.023142	1.77215
																RHD	4.95007	0.0332771	-2.21793
																RHOBTB1	5.59637	0.00882323	-2.6475
																RHOC	8.77461	0.0349916	-1.58522
																RIOK3	8.59331	0.0101515	-1.52311
																RIT1	7.9825	0.000248628	-1.74454
																RMI1	5.4388	0.013402	-2.3381
																RNASE6	7.91038	0.0056946	-2.08972
																RNF11	7.24238	0.0197845	-1.48168
																RNF130	9.28442	0.00205621	-1.3634
																RNF6	6.48578	0.00172659	-1.44338
																RNPC3	8.47621	0.0113559	2.32823
																RORA	8.29928	0.0254081	1.28506
																RORC	6.43365	0.0458419	1.32733
																RP2	7.33003	0.0347586	-1.27165
																RPIA	6.73777	0.0322154	-1.63777
																RPL31	5.86184	0.000461172	-2.1171
																RRAGC	7.76723	0.000796428	-1.76742
																RRAGD	6.54244	0.0372756	-2.24186
																RRAS	8.85728	0.0289912	-2.20471
																RSAD2	5.78064	0.00324473	-1.29018
																RTBDN	4.47805	0.0203224	1.41017
																RTCB	8.20395	0.0120726	-1.26634
																RTN3	6.66295	0.0141548	-1.40608
																RUFY1	8.63137	0.000855652	-1.57911
																RUNX2	7.96118	0.0298409	1.52787
																RXRA	8.71481	0.0149689	-1.32152
																S100A12	10.1338	0.00993016	-2.52356
																S100A7	4.03878	0.000543724	-1.90166
																S100A9	10.3932	0.0148217	-1.44472
																S100P	4.88598	0.00691152	1.37942
																S100Z	6.69208	0.0263375	-1.29804
																SACS	7.06735	0.0233657	1.28943
																SAMD3	7.68314	0.0159449	1.52193
																SATB1	9.58184	0.0053502	1.37447
																SAV1	6.99991	0.00526711	-1.98735
																SBK1	6.9894	0.00922344	1.37583
																SCARB2	7.73011	0.00677699	-1.34221
																SCML1	5.23487	0.0443747	2.06655
																SCML4	6.96325	0.00201557	2.1389
																SCPEP1	8.49303	0.000522016	-1.37018
																SCYL2	8.846	0.0336211	-1.79402
																SDC3	5.53159	0.00166339	-1.86057
																SDC4	5.56739	0.0252676	-1.54789
																SDCBP	9.73506	0.0219941	-1.3288
																SDHAF4	4.21729	0.0169305	1.35119
																SDHB	8.7223	0.00491948	-1.3229
																SEC13	7.20208	0.00495699	-1.2631
																SEC14L5	5.21628	0.0160868	-1.29422
																SEC61A2	5.48755	0.0125498	1.42367
																SECTM1	8.89682	0.00187458	-2.09504
																SELP	6.6903	0.000444486	-5.06065
																SEMA3C	5.17686	0.0131218	-1.49746
																SEPTIN3	4.07681	0.0346964	-1.36981
																SERF1B	6.51257	0.00612599	1.42421
																SERINC5	8.93206	0.0242889	1.5768
																SERPINB2	6.03637	0.0305217	-3.04081
																SERPINE1	5.27812	0.00372962	-1.66884
																SESTD1	7.03964	0.00530806	-1.46637
																SGMS2	6.64194	0.00682912	-2.26625
																SH3BGRL2	8.11352	0.0091481	-4.9531
																SHISAL2A	6.38878	0.00128234	1.78534
																SIAE	5.8494	0.015552	-1.7552
																SIDT1	7.66188	0.00153836	1.77357
																SIGLEC10	8.15633	0.00668974	-2.60962
																SIGLEC6	6.25302	0.00769883	-1.80977
																SIRPB2	8.17476	0.0108314	-1.40688
																SKAP1	8.05984	0.00184614	1.35669
																SLAMF6	9.72409	0.00869625	1.33028
																SLAMF8	6.09324	0.0424157	-2.03229
																SLC1A5	7.19897	0.0231897	-1.46534
																SLC22A15	6.56179	0.00902394	-1.67793
																SLC22A5	6.0215	0.00043661	-1.5294
																SLC24A3	5.38851	1.49e-05	-3.23301
																SLC24A4	6.59241	0.000241592	-2.16554
																SLC25A53	5.7435	0.00584776	1.6756
																SLC2A9	6.65157	0.0034077	-1.33296
																SLC35B4	6.28383	0.027261	-1.49785
																SLC37A2	7.46803	0.00420138	-1.25841
																SLC38A5	5.47264	0.01218	-1.49196
																SLC39A1	7.00596	0.00124713	-1.35177
																SLC40A1	8.55582	0.0055901	-2.19584
																SLC4A4	5.85825	0.00727667	1.90635
																SLC6A16	5.28633	0.00367382	1.43733
																SLC6A4	5.16157	0.00153831	-1.99226
																SLC7A8	5.46915	0.00203774	3.11365
																SLFN12L	8.47738	0.014281	1.52001
																SLFN14	5.95414	0.00467389	-3.77336
																SMAD1	5.82858	0.0200708	-1.6094
																SMIM15	6.6338	0.0476528	-1.37752
																SMIM3	5.61961	0.00738867	-1.30104
																SMIM5	6.62925	0.0132291	-1.67646
																SMOX	6.54331	0.00334886	-2.87498
																SNCA	8.0897	0.00231169	-2.7297
																SNN	8.80059	0.0010345	-1.89299
																SOD2	8.60087	6.55e-05	-1.7044
																SOWAHC	4.45312	0.00167434	-1.57887
																SPARC	9.26947	0.0326461	-4.55058
																SPDYE5	4.41441	0.00583618	1.50923
																SPEF2	4.10924	0.00324956	1.56387
																SPHK1	5.43451	0.00115916	-1.91355
																SPICE1	5.84451	0.0185999	1.52695
																SPX	5.33091	0.0238354	-2.28262
																SRXN1	6.85437	0.0130287	-1.53273
																ST14	7.24959	0.00152695	-1.81053
																ST3GAL6	6.8527	0.000942636	-1.90182
																ST6GALNAC4	5.79118	0.00246801	2.21724
																ST6GALNAC5	3.41064	0.0222714	1.55636
																ST7	5.33731	0.0213832	-1.6966
																ST8SIA6	6.05769	0.025877	-3.21193
																STAR	4.33204	0.00202404	1.48372
																STARD8	5.88889	0.00201296	-1.43207
																STARD9	5.39087	0.0213687	1.34735
																STEAP4	6.96682	0.0138097	-3.04017
																STON2	5.48717	0.0164744	-2.04169
																STRIP2	4.27539	0.00155429	-1.35484
																STXBP4	5.19	0.00324117	1.69143
																SULF2	9.6038	0.000840242	-2.10679
																SUMO4	6.68563	0.0392097	1.31861
																SUPT3H	5.92261	0.0226955	1.55452
																SURF1	6.80522	0.0193839	-1.27719
																SUSD1	8.48139	0.00205526	-1.46375
																SYTL2	5.86976	0.00454808	1.60658
																SYTL4	4.48415	0.00259902	-1.9272
																TAF13	5.43676	0.0112027	-1.27225
																TAL1	6.68112	0.000756765	-2.92399
																TAS2R4	5.26706	0.0198466	3.81395
																TAX1BP3	7.76257	0.0121513	-1.9018
																TBC1D8	7.76807	0.00295253	-1.63035
																TBX20	3.96215	0.0179356	1.4025
																TBX21	7.54295	0.0214922	1.62594
																TBXA2R	6.1387	0.00864419	-1.33015
																TCAF1	3.35643	4.51e-05	3.59065
																TCL1A	7.44443	0.0465549	-2.20034
																TCL1B	3.65672	0.00700619	1.47417
																TCN2	6.47679	0.0241535	-1.54159
																TDRD9	4.23885	0.0201447	-1.2628
																TDRP	5.24148	0.008309	-1.83828
																TEN1	6.66366	0.00474143	-1.50989
																TENT5C	7.89903	0.0159967	-2.19624
																TESC	7.48342	0.019477	-1.40563
																TESPA1	8.54188	0.00778788	1.41233
																TFDP2	7.7551	0.00506355	1.37568
																TFEC	7.49137	0.00134622	-1.77746
																TFPI	4.3159	0.0122415	-2.47086
																TGFB1I1	6.32767	0.0055432	-1.33053
																TGFBR3	8.57032	0.00214179	2.38057
																TGIF2LX	3.56825	0.0384399	2.05347
																TGM2	6.06882	0.00823074	-2.16372
																THAP3	5.32913	0.0232033	-1.27277
																THBS1	9.33493	0.0132629	-3.17761
																THEMIS	8.30523	0.0172741	1.31358
																THNSL1	5.23304	0.027089	1.46675
																TIFAB	4.75963	0.00275173	-1.82141
																TIGD1	6.43339	0.0432367	1.34091
																TIMD4	4.60992	0.0205257	1.7607
																TIMELESS	5.09327	0.00904251	-1.36762
																TIMP1	10.5007	0.0167342	-1.34861
																TJP2	6.49759	0.00544787	-1.57566
																TLCD4	4.49592	0.0216685	-1.49949
																TLN1	10.5127	0.00380976	-1.42305
																TLR4	9.12286	0.000497123	-1.81236
																TLR5	7.64858	0.0024427	-1.90582
																TLR6	7.1652	0.0471508	-1.26557
																TLR8	8.38861	0.0230829	-1.86421
																TM4SF19	5.32855	0.0213216	1.83883
																TM6SF1	6.77574	0.00214876	-2.39156
																TMED6	4.08028	0.00252699	1.47665
																TMEM106C	6.74584	0.0248893	-1.91611
																TMEM159	5.18272	0.030136	-1.38231
																TMEM167A	7.73341	0.0153935	-1.28563
																TMEM229A	3.71705	0.0196358	1.44004
																TMEM242	6.95467	0.0213086	-1.65568
																TMEM255A	4.76486	0.0064415	1.28852
																TMEM40	7.20137	0.0154654	-3.62266
																TMEM45B	5.4708	0.0246488	1.41536
																TMEM60	6.71037	0.0123327	-1.48397
																TMEM63C	5.06183	0.0168767	-2.73667
																TMEM91	7.46135	0.011138	-1.41063
																TMSB15B	4.42764	0.000487983	1.68149
																TMTC1	4.94491	0.0452396	-2.11767
																TNFSF13B	8.71727	0.0423391	-1.73087
																TNFSF15	4.13695	0.0273567	-1.26357
																TNFSF4	5.83781	0.00590288	-3.16378
																TNFSF8	9.52125	0.0127204	1.72409
																TOX	7.55489	0.0373818	1.43378
																TPD52L2	8.28519	0.000553174	-1.83724
																TPM1	6.2319	0.011024	-1.69872
																TPX2	4.68556	0.0135892	-2.53044
																TRABD2A	7.84787	0.0194654	1.56101
																TREML1	8.61202	0.00398666	-5.2139
																TREML2	6.55858	0.0371157	-1.33179
																TRIM40	5.47782	0.00691727	-1.627
																TRMT11	5.50093	0.0372239	1.64406
																TSBP1	3.1185	0.00346294	1.51236
																TSEN2	5.94061	0.00868389	1.27214
																TSFM	5.96875	0.0225863	-1.51208
																TSPAN33	7.96527	0.000345145	-2.93099
																TSPAN9	4.97535	0.00516132	-1.33927
																TST	7.18293	0.000182733	-2.77118
																TTC7B	6.11546	0.0131552	-2.33885
																TUBA8	7.1309	0.00113458	-2.70576
																TUBB1	10.4182	0.00286782	-4.78731
																TUBB4B	9.89255	0.00958544	-1.28026
																TXK	8.43137	0.0246374	1.70184
																TXN	6.99537	0.0064241	-1.49345
																UBE2D1	8.55093	0.0221162	-1.64473
																UBXN2A	5.8523	0.0176924	-1.27198
																UCK1	8.38591	0.00500093	-1.25947
																ULK2	6.91687	0.0139321	-1.37682
																UQCRH	4.68346	0.0416703	-1.67658
																UQCRHL	7.30107	0.0442494	-1.38231
																USF1	8.40607	0.0113104	-1.55951
																USP13	5.75856	0.00309137	1.3258
																VAMP1	7.67906	0.0159351	1.34648
																VAMP2	8.54638	0.00574736	1.40814
																VANGL1	5.29618	0.01569	-1.62363
																VARS2	6.19672	0.0244408	1.32914
																VAV1	9.04495	0.0333813	-1.3426
																VAV2	6.55247	0.0213037	-1.32424
																VCAN	11.4282	0.0023143	-1.86936
																VCL	9.33035	0.00102523	-2.20207
																VDR	6.49391	0.0130002	-1.98185
																VEPH1	4.30402	0.00881226	-2.16738
																VHL	7.79416	0.00474261	-1.33571
																VIL1	5.09774	0.00348838	-1.96874
																VIPR1	7.40486	0.0481271	1.31819
																VMO1	4.24861	0.0249576	-1.87587
																VNN1	7.48642	0.00180776	-3.29655
																VSIG1	8.11882	0.00378191	2.00432
																VTCN1	3.57327	0.00822197	-1.46533
																WASF3	5.71193	0.000713458	-2.19967
																WDFY3	6.98585	5.65e-05	-1.74862
																WDR41	7.86543	0.0203301	-1.38325
																WLS	6.63953	0.00367397	-2.23058
																XAGE5	3.06797	0.0124277	1.31096
																XK	5.57553	0.00974824	-2.81726
																XKRX	4.1689	0.0207763	2.00106
																XPNPEP1	8.47319	0.0144032	-1.3132
																XRCC2	4.3402	0.010584	-1.35565
																XXYLT1	6.70835	0.000758925	-1.60168
																YBX3	9.48962	0.0437202	-1.35337
																YIF1B	7.44673	0.0200993	-1.36063
																YWHAH	8.9754	0.00129856	-1.79473
																ZCCHC18	3.55447	0.0266258	1.41287
																ZDHHC6	7.60867	0.00149908	1.48752
																ZEB1	7.36983	0.00885175	1.35473
																ZFP3	6.06714	0.000757297	1.56915
																ZMAT1	6.48541	0.0195329	1.92337
																ZNF154	6.42562	0.000780633	2.65778
																ZNF185	7.1966	0.000713224	-2.46967
																ZNF256	5.78916	0.00859804	1.47712
																ZNF322	6.57921	0.00756075	-1.89441
																ZNF385D	5.45506	0.0495326	-2.13644
																ZNF441	4.72356	0.0128144	1.61526
																ZNF571	5.34737	0.000680569	1.61503
																ZNF578	2.6025	0.000199828	2.15617
																ZNF610	4.49479	0.0026952	1.60702
																ZNF649	6.52326	0.00270189	1.4277
																ZNF681	5.29729	0.00985723	1.4352
																ZNF682	4.91624	0.0201219	1.42994
																ZNF683	6.12509	0.022371	1.39938
																ZNF737	8.94751	0.0121725	1.25901
																ZNF781	3.65849	0.00390756	1.79808
																ZNF804A	4.26614	0.0111238	-1.2965
																ZNF827	7.20235	0.00539763	1.3657
																ZNF839	5.3894	0.0237892	1.46624
																ZNF841	6.57962	0.00706404	1.49675
																ZWINT	5.54694	0.00399643	-1.37824
	Abbreviations: AMS, acute mountain sickness; CaO2, arterial oxygen content; DGs, differential expression genes; FC, fold change; LLQ, Lake Louise Questionnaire; PaO2, partial pressure of oxygen; PaCO2, partial pressure of carbon dioxide; SaO2, saturation of oxygen; P50, oxygen tension at 50% hemoglobin saturation.
