# Supplementary material for: Establishing a prediction model of severe acute mountain sickness using machine learning of support vector machine recursive feature elimination
Source: Sci Rep. 2023 Mar 21;13:4633. doi: 10.1038/s41598-023-31797-0 (PMC10030784; doi:10.1038/s41598-023-31797-0)
Supplement: Supplementary file 7 — Supplementary Table S6. [file 41598_2023_31797_MOESM7_ESM.xls]

## Sheet: Table S6
	Table S6 The average rank of SVM features
	Feature name	Feature ID	Average rank
	MARVELD3	1101	8.33333
	OR5B3	1386	8.6
	EPHB3	571	11.8667
	ACSM1	25	13.5333
	OR3A3	1353	15.2
	SPANXC	1910	15.6
	DIP2B	490	17.8
	PPIL6	1560	18.9333
	CLTRN	367	21.4667
	GALNT13	679	22.2
	DHX58	489	28.5333
	B4GALT4	160	30.2
	PDE6C	1469	31.1333
	P2RX1	1423	34.0667
	RHEBL1	1687	34.3333
	MFAP4	1129	39.6667
	SEPT5-GP1BB	1797	47.1333
	SLC8A2	1881	47.2667
	IFNA5	860	47.8
	NUDT2	1295	52.2667
	JUP	918	55.1333
	VAV2	2176	55.5333
	KCTD15	932	57.6667
	INHBE	888	60.8
	P2RX3	1424	65.2667
	TMTC1	2075	65.4667
	CRIP2	404	68.0667
	VIPR1	2186	71.9333
	ZNF839	2281	77.3333
	MGST2	1140	86.1333
	ITLN1	906	86.4667
	CAV2	242	87.0667
	TMED6	2049	90.8
	OR10G8	1319	91.2
	AKAP6	59	92.7333
	APOLD1	102	94.4
	CALHM5	221	98.4667
	XKRX	2208	99.4667
	HK2	801	99.7333
	CHCHD5	335	101.667
	EGLN3	544	103.867
	ABHD5	8	104.133
	OR2AE1	1338	105.6
	KCNE4	924	106.2
	SPATA5L1	1914	106.333
	OR5B2	1384	107.2
	POLR2J3	1553	110.6
	SLC24A4	1847	111.733
	APOOL	104	112.4
	ATG3	138	113.6
	ZNF257	2246	113.933
	OR2L2	1343	115.267
	CTAG2	419	118.133
	SCML1	1768	123
	FMN1	654	124.067
	DPY19L2	508	125.267
	GEN1	692	125.467
	HEMGN	791	129.933
	ECHDC3	536	130.6
	PLBD1	1528	131.267
	SLC2A9	1857	131.667
	OR52E8	1372	132.533
	PIK3IP1	1512	134.267
	KRCC1	977	134.6
	FERMT3	639	136.8
	HAL	771	137.8
	ARHGEF5	120	138.133
	C1ORF112	198	140
	ARMC3	125	144.333
	TM6SF1	2047	145.8
	BTK	187	146
	TMEM242	2059	147.333
	PPP3R2	1567	147.6
	OR52N5	1377	147.867
	NEXN	1250	148
	MACC1	1077	148.267
	BTNL8	188	149.4
	FGD4	642	154.467
	MCU	1113	159.2
	TLR5	2042	160.2
	GLIPR1	713	163.867
	PPP1R12A	1564	164.267
	CFHR4	329	164.333
	OR2A7	1337	164.6
	S100A7L2	1747	165.6
	TGIF2LX	2017	166
	OR2AK2	1339	170.067
	RELL1	1672	170.067
	ARHGAP32	117	172.2
	EXOC5	586	172.8
	DNAJC27	497	173.2
	CRB3	399	174.867
	GCSAML	691	177.533
	TMEM220	2057	178.867
	PRPS2	1588	180.667
	BANK1	164	181.467
	MMP8	1154	182.467
	ACAA2	11	182.6
	C12ORF40	192	183.2
	ZNF540	2262	185.2
	MS4A3	1182	188.333
	B3GNT9	158	189.133
	MBD4	1105	190.067
	MAN1C1	1088	191.333
	ITPRID2	910	195.533
	MYO1C	1212	196.467
	INSIG1	890	197.2
	RASA4	1655	198.267
	DAZ4	461	199.133
	POC5	1550	199.533
	NDUFB3	1237	200.6
	KCNJ11	925	201.533
	RRH	1730	201.533
	MFSD5	1134	202.8
	MET	1123	202.933
	HSF5	834	203.733
	ST14	1935	204.933
	METAP1D	1124	208.067
	RAP2A	1653	209.733
	KCNJ2	926	211.8
	PTPN12	1612	212.4
	ABCC3	3	213
	RBBP9	1662	215.6
	GLRA3	715	216.733
	ZDHHC6	2224	219.6
	CSAG1	409	223.6
	SCYL2	1774	224
	GPR137B	737	224.2
	CCPG1	262	225.933
	OR8K3	1408	226.2
	MYF6	1208	227.4
	KCNE1	922	229.2
	OR5AP2	1383	229.333
	RORA	1712	229.467
	CD38	285	230.067
	PSMA3	1600	232.067
	STRIP2	1953	232.267
	OR2L8	1344	235.533
	TRIM72	2102	236.933
	HLA-DRA	809	237.467
	WFS1	2203	238.267
	SORCS3	1905	241.733
	PDE7B	1471	242.667
	ADGRE3	41	244.133
	PBX1	1451	244.267
	SLC25A4	1851	245.8
	ZNF441	2256	247.533
	ARHGAP21	115	248.933
	DCK	465	249.4
	YWHAH	2216	250.6
	KIR2DL4	954	251.2
	ABCC4	4	251.4
	FAS	617	254.067
	ZPLD1	2285	254.667
	SLC22A5	1845	255
	ZNF117	2237	255.2
	LRP6	1048	256
	ARFGAP3	110	256.867
	TMEM229A	2058	260.6
	OR1N2	1331	261.333
	ICAM4	844	263.467
	SCN3A	1770	263.867
	CD93	293	265.733
	OR6A2	1392	266.933
	HPSE	828	267.067
	OR52L1	1375	270.6
	VWA5A	2194	270.8
	HBE1	781	270.933
	ST6GALNAC5	1939	271.867
	ANKRD28	81	272
	KLK5	965	272
	THNSL1	2023	272.6
	EMC7	558	275.8
	RALGAPA1	1651	275.867
	MGMT	1138	275.933
	HAT1	775	276.133
	TBXA2R	1990	276.333
	ABT1	10	276.733
	ZNF804A	2279	277.2
	CXADR	434	282.8
	RBMY1J	1664	284.067
	LRRC14B	1049	284.133
	TIFAB	2027	286.6
	FAM102B	600	287.133
	UBL4A	2143	288.067
	TMEM60	2066	288.267
	SPEF2	1917	288.4
	ARSB	131	289.8
	VCL	2179	290.733
	EIF5AL1	551	292
	TPST1	2091	292.733
	NEDD4	1241	296.6
	ODF3B	1308	299.067
	AKR1C1	61	299.133
	ARHGAP18	114	300.467
	SPAG5	1908	301.533
	TLR6	2043	302
	DDIT4	470	302.6
	IFIT1B	857	304.133
	IFT57	863	304.4
	HSDL2	833	305
	ZBTB5	2218	305.333
	MEIS3	1120	307
	STON2	1951	311
	SLC44A5	1871	311.933
	OBP2B	1305	312.2
	ZNF267	2247	313.267
	FAM86B1	612	313.6
	HLA-DOB	805	315.133
	TCEAL2	1993	315.133
	DPY19L3	509	316.133
	CD22	279	318.533
	CENPN	318	319.2
	FLNB	649	319.2
	KLHL5	962	322.867
	OR5B21	1385	323.267
	NEMP1	1247	324.2
	RPH3A	1716	325.267
	ZNF845	2283	325.733
	FAH	598	325.867
	SLC35A3	1858	325.867
	RGS6	1683	326
	WDR11	2198	326.4
	NLRC5	1268	327.667
	MRAS	1168	329.667
	RPAP3	1715	330.267
	MS4A6A	1183	331.133
	PTCH1	1606	336.933
	MFSD4A	1133	337.867
	LGALS12	1012	339.133
	NR3C2	1283	339.133
	PRDX4	1578	339.267
	MPZL2	1167	339.4
	FAM90A7P	613	344.667
	ZNF143	2240	344.8
	ZNF516	2259	345.867
	MEGF9	1118	346.067
	TCEA3	1992	349.933
	LACTB2	997	350.067
	CHRNA2	342	351.733
	ACOT1	18	352
	CA1	212	352.067
	TRPV5	2106	352.2
	ATP2B4	142	354.2
	FBN2	621	354.4
	CFAP161	326	354.933
	TM4SF19	2046	355.933
	POC1B-GALNT4	1549	356.933
	OR5M11	1390	357.067
	RHOC	1691	357.133
	FLT3	651	358.667
	KIAA1671	940	359.533
	MRC1	1169	360.8
	PYCARD	1626	363.733
	USP8	2166	366.067
	KCNN4	928	366.2
	PDZD4	1484	366.267
	FAM153A	606	366.867
	PADI2	1433	368.867
	OR1B1	1329	371.067
	SLC4A1	1872	374.533
	TMPRSS11E	2072	375.6
	RPL31	1718	379.533
	CYB561	443	379.733
	CREG1	403	380.467
	APOBEC3D	99	382.533
	NLRC4	1267	383.267
	LRCH2	1045	387
	SEC61G	1789	388.933
	GXYLT2	767	389.467
	CDC14B	296	390.733
	RPN2	1720	391.8
	EBP	535	391.933
	ZNF827	2280	396.267
	OR52N1	1376	396.733
	CPA3	388	400
	LGALS7B	1016	400.2
	VAMP1	2170	400.2
	FOLR3	658	401.333
	KIAA1328	939	401.867
	TXNL4B	2134	403
	ESPL1	581	403.667
	GK3P	707	403.667
	PPDPF	1559	404.867
	SFRP1	1811	406.4
	SULT1A2	1960	408.533
	CD226	280	409.467
	CNST	375	410.333
	LMO7	1039	410.4
	OR1S1	1332	411.4
	PARVB	1445	413.467
	OR10G2	1318	413.933
	ALG14	68	414.8
	PSD3	1597	420.6
	PBK	1449	420.933
	ADGRE1	40	422.267
	OR8H2	1405	422.6
	PLEK	1531	422.667
	APOBEC3G	100	422.8
	BARD1	165	426.6
	ZNF649	2270	426.6
	LYZL2	1075	427.933
	TST	2122	428.867
	FGF7	643	429
	PRUNE1	1594	430.867
	IFNG	861	431.8
	ILK	884	432
	GATM	684	432.333
	MCCD1	1108	433
	PPP2R2B	1566	438.533
	PMPCA	1545	438.933
	CNGA1	373	439
	KRT73	981	439
	UBE2S	2142	440.267
	HHIPL1	797	444.8
	IFNL2	862	444.8
	RNF5	1707	444.933
	LILRB4	1027	445.133
	SMIM5	1892	445.2
	ETF1	582	446.533
	ZNF860	2284	446.6
	FBXL5	625	446.733
	GRHPR	751	446.8
	OSBPL8	1417	447.067
	OR6M1	1398	447.867
	EPB41L5	569	451
	DEFB128	479	452.333
	DDO	471	453.067
	POLR3F	1554	454.2
	SDK2	1781	454.467
	TSHZ2	2114	456.533
	SAMSN1	1756	458
	MEIS1	1119	458.133
	TSC22D3	2109	460.2
	AMD1	73	463.6
	KLRC4	967	463.733
	GH1	698	464
	TCN1	1997	464.067
	ZNF737	2276	464.533
	TEPP	2006	464.867
	PRB1	1572	465.467
	LYZL1	1074	465.6
	TBX20	1988	467.467
	SCD5	1765	467.533
	B4GALT6	161	467.8
	PGAM4	1495	472.933
	AQP8	108	474.6
	TSPO	2118	475.533
	OR6C70	1395	476.4
	CD7	287	477
	LIPK	1033	477.933
	KIR2DS4	957	478.6
	ZNF410	2254	479.867
	PARPBP	1444	480.867
	CLEC1B	355	481.067
	C10ORF120	190	481.333
	RNASE3	1698	483.8
	TIMD4	2031	485.667
	NPAS2	1279	487.533
	PTGER2	1607	488.067
	LILRA1	1021	488.267
	MAGEA3	1080	488.533
	POTEG	1556	493.867
	LRP1	1046	495.2
	LGALS4	1015	497.2
	NEK7	1245	498.267
	OR5I1	1388	498.733
	METRNL	1125	499.2
	MYBL1	1204	501.2
	MICU3	1141	503.6
	CD1C	276	503.867
	CSPP1	414	506.267
	COPS2	379	508.267
	SERTAD2	1807	508.467
	GET1	693	510.333
	TNFSF4	2079	510.467
	CDC42EP3	298	512.133
	RTN1	1739	516.067
	CLUAP1	369	517
	WDFY3	2197	517.6
	B3GNT5	157	517.867
	CXORF65	442	517.933
	RHOBTB1	1689	518.067
	AHSP	57	521.867
	CCL4	258	521.867
	CYYR1	455	525.133
	XPNPEP1	2209	525.4
	ZNF683	2274	525.533
	OR52H1	1373	526.333
	ST6GALNAC4	1938	527.333
	OR52E2	1370	527.8
	TNFSF8	2080	527.8
	PACRG	1431	531.333
	HMGCLL1	814	531.533
	MOB1B	1157	532
	PCCB	1452	532.6
	TYMS	2135	535.133
	KIFC1	953	535.467
	KCNE3	923	540.867
	C4ORF50	207	542.267
	RMI1	1697	543.2
	TXK	2130	545.333
	RUFY1	1742	545.8
	OR2J3	1342	546.467
	ZNF185	2242	547.4
	ZNF322	2249	549.4
	ALAS2	64	552.467
	CPM	390	552.867
	FADS1	596	554.8
	SLC38A5	1866	556.467
	APIP	95	556.933
	PDGFD	1474	557.4
	NDUFS1	1238	558.933
	CYCS	447	559
	BEND2	172	559.6
	MAPRE3	1096	561.4
	CD72	288	561.6
	FSTL1	667	562.133
	PRAMEF4	1570	563.467
	PLCL1	1530	565.933
	PRR11	1589	566.067
	KRTAP19-7	988	566.733
	UBXN10	2145	566.8
	SMIM15	1890	567.067
	PSTPIP2	1605	570.467
	IGF1	865	573.333
	MGAM	1135	573.333
	SELENBP1	1793	575.6
	LTA	1062	576.267
	SPRR2D	1923	576.333
	TIMM8A	2033	577.8
	JAKMIP2	912	579.067
	PYROXD1	1630	580.933
	QPCT	1632	581.133
	RAVER2	1659	581.867
	KLRD1	969	582.067
	APBB1	94	582.4
	XAGE5	2205	584.4
	RRP36	1733	584.667
	PCSK6	1459	585.2
	PCDH15	1453	586.067
	EMILIN2	560	587
	IL1F10	877	589.067
	NAIP	1221	589.067
	PRAMEF10	1569	589.867
	IGF2BP3	867	590.533
	SRXN1	1929	593.2
	SLC1A4	1841	594.4
	BRCC3	185	595.933
	ALDH2	67	597.067
	OR2T11	1346	597.667
	FNBP1L	656	598
	OR2F1	1341	599.933
	ADAMTS10	36	602.133
	PRSS33	1591	602.6
	CPLX3	389	602.933
	B4GALT3	159	605.667
	CD180	275	606.533
	CSN3	413	609.933
	SOAT1	1902	610.067
	BCL9L	170	610.467
	FASTKD1	618	610.733
	MLLT11	1149	611.667
	MME	1152	611.733
	CCR10	264	611.8
	ANKRD39	82	613.2
	ZNF20	2243	615.4
	PRTFDC1	1593	616.2
	IRS2	897	616.267
	IDH2	848	617.067
	LRRC8B	1053	617.533
	C3AR1	206	617.933
	OR2T4	1351	617.933
	OFD1	1309	619.4
	CORO1C	382	620.733
	EFNB3	542	624.667
	MAML2	1085	626.933
	CR1L	397	628.133
	PER1	1489	628.533
	SCP2	1771	628.933
	DPPA3	506	629.867
	AGK	53	630.933
	TCEAL3	1994	632.467
	PIM1	1515	632.867
	DYNC1I2	529	635.4
	GPR156	739	638.067
	KIF5C	952	639.867
	SERTAD3	1808	640.333
	COPS4	380	640.533
	TSPAN9	2117	640.6
	NCKAP1	1232	640.933
	PRDM7	1575	642.6
	DUSP9	526	643
	CXCL8	437	643.867
	PNISR	1546	644.2
	SPATA33	1913	648.2
	ARID3B	121	648.667
	GCOM1	689	650.667
	CCT5	270	651.8
	LANCL3	1001	651.867
	MYO6	1214	652
	PSAT1	1596	653.933
	FOSB	660	658.467
	RAD21L1	1645	659.133
	HNRNPH2	819	660.067
	MAPK6	1095	661.6
	CHMP6	341	664.533
	ITM2A	907	665.267
	RGS18	1681	667.2
	CPNE8	391	668
	GRAMD4	749	668.4
	CADM2	218	669.467
	SLFN12L	1884	669.8
	HKDC1	803	671.867
	CPT1A	394	672.067
	VOPP1	2189	672.467
	DDX3X	473	672.733
	MUC3A	1199	675.133
	SAA2	1753	675.267
	CYB5R4	444	675.867
	SC5D	1762	676.2
	PRKG1	1582	676.867
	PVALB	1621	677.267
	PCTP	1460	677.333
	CLDN5	352	680.2
	CCR6	267	680.867
	GTF2H2C_2	760	681.533
	STARD8	1944	683.267
	MYOF	1215	685.133
	OSBPL11	1415	685.467
	LIPN	1034	686.467
	FEN1	638	686.533
	SEC61A2	1788	687.4
	HBD	780	688.8
	OTUD1	1419	689.067
	KLF10	958	689.467
	KCTD20	933	690.2
	MRPL28	1174	690.733
	FPR3	664	691.2
	RIOK1	1693	691.6
	PLEKHO2	1535	692.133
	C12ORF42	193	693.2
	MMD	1151	693.8
	SDHAF4	1778	695
	TCAF1	1991	700.733
	HDC	787	702
	C1D	195	702.2
	NGDN	1258	702.667
	MUC1	1197	703.867
	PGD	1496	704.067
	ZWILCH	2288	704.333
	ELOVL1	555	706.333
	SYTL4	1973	708.333
	AFAP1	48	709.133
	FAM9C	614	710.267
	PRKAR2B	1580	710.733
	APBA2	93	711.133
	TFDP2	2010	712.4
	MRPL16	1173	713.4
	TXNDC12	2133	713.867
	SIGIRR	1830	714.4
	SDC4	1776	714.533
	USP53	2165	716.467
	CDK10	306	716.667
	SPIB	1919	717.733
	OR9G4	1410	718.4
	SLC39A1	1868	718.8
	TLN1	2037	719.6
	OSBPL5	1416	720.8
	AGPS	55	723.2
	ACOT7	19	724.133
	EBNA1BP2	534	724.467
	TDGF1P3	2000	726.4
	ABCA1	1	727.333
	ZNF566	2264	727.4
	CARD6	232	727.6
	OR2T35	1350	727.733
	PTTG1IP	1616	728.133
	OR6Y1	1401	728.867
	QDPR	1631	732.533
	OR6B2	1393	733.067
	FMO5	655	733.267
	ZBTB16	2217	733.6
	XXYLT1	2212	734.533
	CD1D	277	734.6
	GPR18	742	736.267
	ZNF154	2241	736.267
	ARRDC4	129	739.333
	PRCP	1573	740.333
	POLE2	1551	741.133
	DHRS4L2	486	741.2
	FAM177B	607	741.4
	HACD4	770	741.733
	LIMS1	1028	743.4
	AURKA	153	743.467
	C1ORF162	200	744.133
	SWAP70	1968	745.8
	GP1BB	732	747.467
	STEAP1B	1947	749.2
	C1ORF21	202	749.4
	PPAT	1557	749.667
	C9ORF64	210	753.733
	EIF2AK3	548	754.4
	CYP1B1	449	758.6
	NEDD8	1242	758.733
	SCARB2	1763	759.067
	CARD18	231	760.733
	TAF1B	1976	762.267
	GPN1	736	762.8
	SUPT3H	1963	762.933
	CDK11A	307	763.933
	MTURN	1195	764.933
	PLAAT2	1525	765.533
	DAAM1	457	766.933
	ZNF578	2266	768.533
	GK	706	771
	CFD	328	773.267
	VNN1	2188	774.067
	C2ORF88	205	774.133
	MDGA1	1115	774.933
	DCAF8L2	463	775
	SNCAIP	1896	775.933
	ZNF770	2277	777
	ARMT1	126	777.067
	ARHGEF12	119	778.2
	PDE12	1464	778.667
	CYP4F22	453	778.733
	UCK1	2147	780.067
	MANF	1090	780.667
	TSEN2	2110	781.067
	RBP7	1665	781.467
	DSTN	518	781.8
	LILRB2	1026	782.6
	ASAH2B	133	785.467
	OR2T34	1349	785.933
	ZNF609	2267	786.133
	XBP1	2206	787.4
	SIAE	1828	789.667
	CPVL	396	791.267
	KIF13A	942	791.533
	PILRA	1514	792.267
	PIK3R3	1513	793.4
	GLDC	712	793.667
	KIF3C	951	793.933
	ATP6V0A1	143	794.133
	NCF2	1230	796.067
	LST1	1061	796.6
	JCHAIN	916	796.933
	RFLNB	1677	796.933
	EPX	573	797.533
	IL10	871	797.6
	SPHK1	1918	798.8
	LRRC8D	1054	801.133
	PRSS35	1592	801.133
	LRRFIP1	1056	802.267
	CCDC66	252	803.2
	OPN5	1316	804.333
	S100A7	1746	804.6
	FLRT3	650	804.8
	ARHGAP29	116	804.933
	EPB41L3	568	806.533
	OPHN1	1314	806.667
	OR10C1	1317	809.933
	RFPL2	1678	810.667
	MFAP3L	1128	811.867
	METTL21A	1127	817.667
	CKB	348	819.2
	P2RY2	1429	819.467
	PLIN3	1538	821
	PACSIN2	1432	822.533
	LONRF1	1040	824.467
	MTLN	1193	824.933
	LRRN1	1058	825.333
	OR9A2	1409	828.6
	ITGB5	903	829.6
	JAML	914	829.667
	KIF2A	948	830.133
	OR2D2	1340	830.733
	SYT10	1971	832.6
	PGLYRP2	1498	834
	LYPD2	1071	835.6
	GABRA4	674	837.4
	PMAIP1	1543	838.067
	SACS	1754	840.133
	KRT72	980	841.133
	APOBEC3H	101	841.4
	MAP3K7CL	1093	842.733
	ATP6V1E1	148	843
	DENND3	482	843.6
	SH3RF1	1819	843.8
	FBXO48	628	844.4
	ELMO2	553	844.467
	TIFA	2026	845
	MSTO1	1187	846.4
	KCNMB3	927	846.867
	SCPEP1	1772	847.267
	EFL1	540	849.2
	ZNF124	2238	850.933
	GSTA4	756	852.533
	FKBP1A	647	854.267
	CA6	215	854.6
	RANBP6	1652	856.8
	RTCB	1738	857.133
	VSIG4	2192	857.333
	ANKRD6	85	858.4
	SEMA3C	1796	859.467
	OR6C3	1394	859.533
	DAPP1	460	860.733
	ZNF256	2245	862.133
	VMO1	2187	862.467
	FUNDC2	669	863.133
	TMEM255A	2061	864.267
	HP	825	864.6
	FBXO17	626	865
	LRRK2	1057	865
	EHD3	546	865.933
	RNF157	1704	866.4
	VARS2	2174	866.8
	RPP21	1721	871.4
	HORMAD1	822	871.667
	TXNDC11	2132	872.8
	OR56A4	1381	873.733
	OR4K1	1359	874.6
	MERTK	1121	874.8
	HYOU1	842	875.267
	MZB1	1216	875.333
	ZFP30	2230	877.333
	IFT74	864	877.6
	TIGAR	2028	879.933
	OR2A2	1334	882.8
	THEMIS	2022	882.867
	ABCD2	5	883.733
	PLEKHG3	1533	884.933
	FAM199X	608	886.467
	CRISPLD2	405	888.2
	CUL2	432	888.533
	SERPINE1	1805	889.133
	SSC4D	1931	890.133
	ANO6	86	890.467
	CKAP2	347	890.667
	NFE2	1253	891.2
	PDIA4	1477	893.133
	BACH2	162	894.733
	CAVIN2	243	894.933
	FGA	641	895.667
	RTN3	1740	896.267
	SLC1A5	1842	898.467
	P2RY12	1427	898.933
	AMIGO1	75	900.333
	PLGLB2	1536	900.333
	NTSR1	1291	900.467
	MTHFD1	1191	901.067
	FICD	646	901.8
	BEX3	173	902.333
	HPRT1	827	904.4
	HNRNPAB	818	904.733
	RTBDN	1737	906
	MAP1A	1091	906.867
	ATF5	137	907.467
	CDC6	300	907.6
	GP9	734	907.867
	ZNF518A	2260	911.867
	HELB	790	913.4
	ANK1	78	913.667
	STOM	1949	914.267
	TEN1	2004	915.067
	SMAD1	1886	915.467
	CLC	350	916.2
	GJA1	704	916.333
	CD163	274	919
	RSAD2	1734	920.8
	HMOX1	815	921.533
	SLC16A10	1840	923.467
	KRTAP4-4	991	924.533
	OR4S1	1364	925.2
	LRRCC1	1055	926.4
	ACSL1	23	926.867
	ZFAND1	2226	927.933
	KIAA0513	938	929.4
	IL7R	883	929.733
	SPIC	1920	930.933
	C1QA	196	931.067
	AGER	52	931.6
	GTF3C6	761	933
	RORC	1713	933.867
	ALOX12	71	935.6
	TRIM49C	2099	941.2
	TAS2R42	1982	942
	TAS2R4	1981	943.4
	ITGA6	901	944.533
	HOOK3	821	944.6
	SLC7A8	1880	944.867
	VAMP7	2172	945.067
	PSMA6	1601	945.2
	NME8	1272	946
	NUCB1	1292	946.067
	CPT1B	395	946.6
	SNX14	1900	947.267
	JMY	917	948.8
	PTGS1	1609	948.8
	DBI	462	950.267
	CALML4	223	951.467
	SERPINB8	1804	951.533
	RHEX	1688	952.933
	SLC25A53	1854	953.933
	LLGL2	1035	954.067
	BHLHA15	175	954.933
	PGRMC1	1500	955.467
	NUDT11	1294	956.933
	TLR10	2039	957.067
	TMEM91	2068	958.733
	TDRP	2003	960.6
	POLR2J	1552	960.667
	NMUR2	1275	964
	LRRN3	1059	964.4
	MEA1	1116	964.867
	HSBP1	831	965.533
	RNF11	1701	967.533
	IGF1R	866	968.267
	ST3GAL3	1936	968.733
	ERLEC1	577	969.067
	VEPH1	2183	970.733
	OR4K2	1360	971
	NID1	1262	971.467
	P4HB	1430	971.533
	ATP6V1A	144	971.733
	ATP6V1B2	145	972.4
	TEX9	2009	973.467
	RXRA	1744	974.6
	PRDX3	1577	974.933
	STAR	1943	976.133
	KIF27	947	976.8
	MTM1	1194	977.533
	CLIC2	362	978
	GPRC5D	747	978.2
	PADI4	1434	978.467
	CLMN	364	978.533
	CCDC170	248	980.6
	TSBP1	2107	980.933
	FAM110B	601	983.933
	ANPEP	88	985.6
	OR6T1	1400	986.667
	SHCBP1	1821	986.8
	SERF1B	1799	986.933
	GPR180	743	987.8
	MUC12	1198	987.867
	OR1A2	1328	988
	EFHC2	539	988.467
	PSG9	1599	992
	CLEC7A	360	994.733
	COX7B	387	994.933
	CCL28	257	995.2
	UBD	2138	995.4
	FES	640	995.467
	MYLK	1210	995.8
	HBB	779	995.933
	S100B	1750	997.733
	MAGEE2	1082	998.267
	WDR43	2200	998.4
	PYGL	1628	998.533
	LTB	1064	1000.2
	RRM2	1731	1003.73
	LIN7A	1030	1004.07
	SLC38A11	1865	1004.8
	CST9L	417	1005.67
	CARMIL2	234	1007.8
	ERAP2	574	1009.33
	DYNAP	528	1010.53
	ADA	32	1010.87
	NSMCE1	1288	1012.07
	CYP4Z1	454	1012.67
	LTA4H	1063	1013
	IL13RA1	873	1013.6
	SH2D1B	1815	1014.27
	KRTAP2-1	989	1015.2
	PROCR	1585	1015.47
	NAAA	1219	1015.87
	ENKUR	563	1017.33
	CKS1B	349	1018.8
	NUF2	1298	1019
	SPICE1	1921	1019.13
	MROH6	1171	1021.47
	CLEC4D	357	1022
	MAL	1084	1023.13
	CEACAM16	312	1025.27
	CREB5	402	1025.27
	TMEM92	2069	1027.4
	THBS1	2020	1027.53
	CCR1	263	1028.33
	TGFA	2014	1029.8
	GCNT4	688	1030.07
	PCED1A	1456	1031.53
	ARID5B	122	1032.67
	PHPT1	1505	1033.13
	PKHD1L1	1518	1034.27
	TMEM159	2051	1034.27
	BNC2	182	1034.73
	DAB2	458	1035
	TREML1	2094	1038.53
	CLCN3	351	1039.07
	PRXL2C	1595	1039.93
	OR14I1	1327	1040
	P2RY1	1426	1040.47
	SIGLEC6	1832	1041.33
	HOXB2	824	1041.47
	PDCL3	1463	1041.8
	CD300A	282	1044.07
	CCDC88A	255	1044.53
	IER2	851	1045.13
	ZC3H11A	2220	1046.2
	CARMIL1	233	1047.87
	FRMD4B	666	1048.8
	CCR8	269	1049.2
	FAM47E	610	1050.8
	GTSF1	764	1051.27
	CD2	278	1051.47
	FLT3LG	652	1051.47
	ACRBP	21	1052.47
	MAD2L1	1078	1052.53
	SCML4	1769	1052.87
	MC5R	1107	1053.4
	PGGHG	1497	1053.4
	OR6K2	1397	1053.8
	SATB1	1758	1056.2
	IL4R	882	1056.27
	ARG2	111	1058.73
	ADPRH	47	1059.93
	TSPOAP1	2119	1060.47
	FLVCR2	653	1061.73
	CISH	345	1061.87
	MCTP2	1112	1063.2
	SLC25A43	1853	1065.33
	CGRRF1	332	1066.2
	CA2	213	1066.67
	CIAO2A	343	1067.53
	TMEM106C	2050	1068.53
	NFKBIE	1257	1070.67
	BMPR1A	181	1071
	SHQ1	1825	1071.07
	RGS20	1682	1071.2
	HSPB1	840	1071.8
	TLR2	2040	1078.6
	CEACAM8	313	1078.87
	IRAK3	894	1083
	FCN1	634	1084.87
	NR4A2	1285	1085.8
	MFSD14B	1131	1086.07
	LGALS3BP	1014	1086.13
	EPS8	572	1086.6
	KRT83	984	1086.8
	CASP1	236	1087.07
	MEST	1122	1089
	PARG	1441	1090.4
	OR2A12	1333	1090.47
	LPCAT2	1044	1091.27
	NEBL	1240	1091.4
	SBK1	1761	1091.73
	TMSB15B	2074	1091.87
	ZC2HC1A	2219	1092.4
	FAM81B	611	1093
	SPRY2	1924	1093.73
	TAL1	1978	1095.07
	PSG2	1598	1095.4
	TPCN1	2086	1097.33
	PCDHB8	1455	1100.13
	TBC1D8	1986	1100.6
	RRAGC	1726	1100.93
	USP30	2164	1102.8
	NLRP12	1269	1104.87
	OR10P1	1323	1106.07
	PDIA6	1479	1106.73
	GAGE13	677	1107.73
	NUDCD2	1293	1109.2
	LIPH	1032	1111.47
	TMEM40	2064	1113
	FAM131C	604	1114.27
	AKAP5	58	1114.6
	MSC	1185	1116
	CD101	271	1117.67
	EXOSC8	589	1118
	HCK	785	1120
	DTX1	520	1120.27
	PLIN2	1537	1120.6
	CLEC6A	359	1121
	KRTAP20-1	990	1121.07
	SH3PXD2B	1818	1121.07
	MTHFD2	1192	1122.27
	ODC1	1307	1125.8
	MGST1	1139	1129.8
	NIBAN1	1260	1130.2
	ADGRG1	42	1132.07
	GIN1	701	1133.67
	PUDP	1618	1136.07
	LIMS4	1029	1136.2
	KCTD12	931	1136.33
	USP13	2159	1138.33
	CCDC14	244	1140
	KCTD10	930	1140.87
	GRN	753	1141.07
	OR52B4	1369	1141.53
	CXCR1	438	1143.4
	ENTPD1	565	1144.93
	LMAN2	1037	1146.33
	KRTAP4-5	992	1146.93
	ZCCHC17	2222	1147.4
	KRT37	979	1149.73
	EXOSC3	588	1149.8
	DCAKD	464	1150.87
	IL18	874	1150.87
	NAGA	1220	1151.27
	MOB4	1158	1151.33
	OR8B8	1404	1151.87
	BRCA1	184	1152.4
	FCRLA	637	1152.4
	PMP22	1544	1152.73
	ANGPT1	77	1154.07
	ACCS	14	1155.93
	ZWINT	2289	1156.07
	ESAM	580	1156.93
	DPP4	505	1157.27
	PATJ	1446	1157.93
	FPR1	663	1158.07
	ZFP1	2228	1158.67
	OR4L1	1362	1158.73
	ARL17B	124	1159.33
	YBX3	2213	1161.2
	SH2D2A	1816	1161.27
	THEM5	2021	1162.2
	UQCRHL	2157	1162.4
	AVPI1	154	1162.67
	KIF3A	950	1166.47
	CCR4	266	1167.07
	STRBP	1952	1167.4
	OR52R1	1378	1169.2
	COX7A2	386	1170.07
	DNMT3L	501	1171.07
	CFAP44	327	1171.33
	GATA3	683	1171.73
	NFATC2	1252	1172.53
	FCGBP	630	1174.87
	CLN8	365	1175.27
	ZNF781	2278	1175.53
	APOBEC3B	97	1176.47
	PFN4	1493	1176.47
	EPB42	570	1176.53
	C5ORF34	208	1177.8
	STEAP4	1948	1178
	LRRC6	1052	1180
	PF4V1	1492	1182
	PTPN13	1613	1183.6
	ZMPSTE24	2236	1183.6
	RAB20	1635	1183.8
	IMMP1L	885	1184.47
	CEP78	323	1185.33
	DNAJB14	495	1186
	SLC22A16	1844	1186
	ST3GAL6	1937	1186.87
	TAS1R1	1980	1187.13
	PLK1	1539	1188
	KLRF1	970	1188.33
	LYRM2	1073	1188.33
	PROS1	1587	1189.33
	MMP3	1153	1191
	TAF1A	1975	1191.2
	DMTN	493	1191.6
	HNRNPA3	817	1192.6
	HHEX	796	1193.47
	SOD2	1904	1194.07
	STS	1954	1195.27
	SHROOM4	1826	1195.47
	NCF1	1229	1197.33
	TESC	2007	1197.53
	LCE1B	1003	1202.33
	CEBPB	314	1202.53
	TUBA8	2126	1203.33
	PDPR	1482	1203.6
	CAPNS2	228	1204.27
	STXBP4	1957	1205.47
	IFIH1	855	1205.6
	GTPBP8	763	1206.47
	ADAT1	38	1209.73
	UHRF1BP1L	2153	1212.27
	LDLRAP1	1008	1212.6
	FBXL22	624	1215.47
	RAD54B	1647	1216.6
	ZNF391	2252	1216.73
	SPANXA1	1909	1217.87
	SPDYE5	1916	1218.67
	PDE5A	1468	1219
	SULF2	1959	1220.27
	RPS4Y2	1724	1220.93
	CCDC74A	253	1222.07
	PDIA5	1478	1222.6
	CEP128	321	1223.67
	ENDOD1	562	1225.47
	ZEB1	2225	1225.53
	TMEM45B	2065	1226
	SUMO4	1962	1226.07
	MIXL1	1146	1227.4
	NT5DC2	1289	1231
	TPRX1	2090	1231.47
	ANKRD50	84	1231.67
	PKP4	1519	1233.53
	PHLDB2	1504	1234.13
	USP17L3	2161	1234.2
	FCGR2A	631	1234.53
	GSN	755	1234.93
	SCFD1	1766	1236.93
	OR2T12	1347	1238.93
	MORC1	1159	1240.27
	SLCO4C1	1882	1240.27
	ADAM9	34	1240.4
	NUDT7	1297	1240.47
	RSU1	1736	1240.6
	PPP1R17	1565	1240.8
	KCNV2	929	1241.53
	CR2	398	1241.67
	NMRK1	1274	1244.4
	CXCR4	440	1244.8
	SLC25A2	1849	1245.4
	XK	2207	1246.33
	RAB11A	1633	1246.67
	MYO15B	1211	1246.93
	OR2T27	1348	1248.47
	DGKA	484	1248.53
	PEAR1	1487	1248.87
	KRTAP10-1	986	1249.07
	TSHR	2113	1249.33
	MANBA	1089	1250.33
	GPD2	735	1250.47
	PDE3A	1466	1251.27
	SIGLEC10	1831	1251.27
	AP4S1	92	1252.13
	TRIB2	2097	1254.13
	NANS	1222	1255.47
	SECTM1	1790	1255.47
	ZSCAN21	2287	1256
	GLYCTK	718	1257.6
	CDK14	308	1258.87
	OR4F4	1358	1258.93
	KNOP1	974	1259.6
	SLC35A5	1859	1260.13
	SLC25A17	1848	1260.47
	COTL1	383	1261.27
	RHD	1686	1261.33
	KPNA2	976	1261.53
	RAB13	1634	1261.87
	ZRSR2	2286	1263.8
	ALDH18A1	65	1264.4
	ATP6V1C1	146	1264.53
	GPR15	738	1267.2
	SLC35B1	1860	1267.53
	AQP10	106	1267.93
	HNMT	816	1268.67
	RBPMS2	1666	1269.53
	KIF2C	949	1270.47
	LAP3	1002	1270.47
	AP1S2	91	1271.07
	HOXA2	823	1271.47
	IL18R1	875	1271.47
	VPREB3	2190	1271.6
	MRPL49	1178	1272.8
	ANKRD22	80	1272.87
	CYBRD1	446	1273.27
	PEPD	1488	1273.6
	RUNX2	1743	1274.53
	E2F1	531	1275
	CDA	294	1276.13
	CD14	272	1277.4
	PLA2G7	1524	1278.33
	ZXDB	2290	1278.6
	NIPSNAP2	1263	1280.13
	KLK11	964	1281.27
	DEFB126	478	1281.67
	MRPL15	1172	1282.13
	CTSB	426	1282.8
	PPL	1561	1282.8
	DPY19L4	510	1282.93
	SLC38A9	1867	1283.6
	CRYZ	408	1284.93
	GSTO1	758	1285.53
	GRIK4	752	1286.87
	TMEM259	2063	1287.2
	TYW1	2136	1287.2
	CD8A	290	1287.33
	PDE8B	1472	1288
	CENPE	315	1290.13
	FAM13A	605	1290.27
	AZI2	155	1290.87
	HPR	826	1292.67
	PTPRM	1615	1292.93
	NAT9	1225	1295.4
	SEC13	1784	1295.6
	GNLY	730	1295.93
	AKR1A1	60	1297.27
	CHAD	333	1297.4
	MCM2	1110	1297.53
	UAP1	2137	1297.87
	XRCC4	2211	1300.93
	SCFD2	1767	1302
	TIGD1	2029	1302.87
	DUSP3	524	1302.93
	SMARCD3	1887	1303.87
	CDKN1C	310	1304.67
	POTEC	1555	1305.27
	ADI1	45	1306.53
	OR13C8	1325	1306.73
	SLAMF7	1837	1307.4
	FBP1	622	1308.87
	PGM1	1499	1309.93
	SLC36A4	1863	1310.27
	ETFRF1	584	1310.33
	USP17L15	2160	1310.4
	SERPINE2	1806	1311.2
	FCHO2	633	1312.13
	GNA15	722	1312.13
	TGFBR3	2016	1312.47
	ZNF382	2250	1313.13
	PDGFA	1473	1315.2
	SNRPB	1898	1315.53
	WASF3	2196	1315.6
	ANXA4	90	1316.13
	LPAR1	1042	1316.33
	PIP4P2	1517	1317.4
	ZCCHC14	2221	1317.6
	TRMT61B	2104	1319.4
	DHX35	488	1320.53
	KNSTRN	975	1320.93
	OSM	1418	1320.93
	NR4A1	1284	1321.13
	VBP1	2177	1321.13
	ULK2	2154	1327.4
	DUX4	527	1327.87
	GLB1L	709	1327.93
	MTERF4	1189	1328.2
	ASF1B	135	1328.53
	CHD7	337	1329.2
	HGF	795	1329.2
	IKBKG	870	1329.2
	DYSF	530	1330.47
	BLVRA	178	1330.67
	HEBP1	789	1331.07
	ACSM3	26	1332.6
	PSMD9	1603	1332.67
	SDC3	1775	1332.67
	RSPRY1	1735	1332.8
	FCGR3A	632	1333.27
	TUBB1	2127	1334.27
	WLS	2204	1334.47
	RNF122	1702	1335.07
	TMPRSS3	2073	1335.93
	CDK2AP1	309	1336.07
	NAT8	1224	1336.27
	ACER3	16	1337
	LY75-CD302	1068	1342.73
	LRP12	1047	1343.27
	HINT3	800	1344.07
	PIK3CB	1511	1344.67
	SDCBP	1777	1345.6
	CAPZA2	229	1345.93
	APOO	103	1348.47
	ACTN1	30	1349.2
	MYCT1	1207	1350.33
	RAB8A	1642	1350.73
	AFDN	49	1351.67
	UBXN2A	2146	1352.53
	MCTP1	1111	1352.8
	ZNF479	2257	1354.53
	GLA	708	1355.07
	TMEM218	2056	1355.4
	ACSL4	24	1356.4
	TPM1	2089	1357.4
	ATP7B	149	1357.47
	MAGEL2	1083	1357.53
	GLYATL2	717	1358.2
	IFIT2	858	1358.67
	MRGPRX3	1170	1359.07
	ACAT1	13	1359.27
	MMRN1	1155	1359.93
	SERPINB2	1802	1361.13
	SLC25A20	1850	1365.8
	CCDC144A	246	1366.13
	TMCC3	2048	1366.4
	IFIT1	856	1366.73
	PTPRK	1614	1367.07
	VCX3B	2181	1367.8
	CRYGS	407	1367.93
	RBBP8	1661	1368.6
	UBE2D1	2139	1369.8
	RD3	1669	1370.47
	CCL2	256	1370.67
	GNAL	723	1371.13
	AQP9	109	1371.4
	ETFA	583	1371.6
	LINGO2	1031	1372.8
	PLXDC2	1542	1372.8
	PTGES	1608	1374.2
	KLRG1	971	1375.2
	SDHB	1779	1375.27
	GZMM	769	1375.6
	MPV17L	1166	1376.47
	UBE2D3	2140	1376.47
	PNPLA4	1547	1378.2
	MFSD1	1130	1378.4
	OR4M2	1363	1378.6
	SIRPB2	1833	1379.67
	SHISAL1	1822	1381.13
	SEL1L3	1792	1381.2
	MILR1	1142	1381.53
	SKIV2L	1835	1381.67
	DCLRE1A	466	1383
	RASGEF1A	1656	1383.33
	NT5E	1290	1384.53
	CXCL5	436	1384.93
	HSPA1B	838	1384.93
	ARHGAP6	118	1385.73
	AMFR	74	1385.87
	AKTIP	63	1386.53
	PXN	1625	1388.67
	CEP85L	324	1389.2
	SOWAHC	1906	1390.8
	SGK3	1812	1391.2
	ADD2	39	1391.6
	HBA2	778	1392.73
	GPRASP1	746	1393.27
	OR13F1	1326	1393.93
	DUSP2	523	1394.73
	C1ORF198	201	1395.4
	SEC14L5	1785	1395.93
	GFI1	695	1396.07
	PER2	1490	1396.6
	DCPS	467	1397.73
	KLRC4-KLRK1	968	1398.27
	OXNAD1	1421	1401.13
	PDCL	1462	1401.2
	SELP	1795	1401.73
	NEIL1	1243	1402.47
	RBFOX3	1663	1403
	ADAM12	33	1403.67
	CENPI	317	1403.67
	PALM3	1437	1405.2
	GANAB	680	1405.47
	NUP93	1300	1405.93
	GP1BA	731	1406.73
	CTDSPL	421	1407.2
	RBBP4	1660	1407.87
	NEURL1	1249	1408.27
	CA5B	214	1409.53
	ZNF135	2239	1410.87
	SEL1L	1791	1411.2
	TCL1B	1996	1411.27
	HDAC3	786	1411.4
	TSGA10	2112	1411.4
	LPAR6	1043	1411.8
	RACGAP1	1643	1411.87
	AGO1	54	1413.33
	PRKCA	1581	1414.33
	GLMP	714	1414.47
	LHFPL2	1019	1414.6
	FOS	659	1415.53
	PBLD	1450	1415.87
	TNIP3	2082	1416.33
	GASK1B	682	1418.4
	TNFAIP3	2076	1418.87
	ZNF717	2275	1419.2
	BBS12	166	1419.33
	IPO11	892	1420.2
	CLEC10A	353	1420.93
	RHCE	1685	1421.2
	HRH4	830	1421.6
	RDH11	1670	1421.87
	MGLL	1136	1421.93
	ZNF667	2271	1423.67
	ZNF639	2269	1424.13
	NEK3	1244	1424.73
	TNRC6C	2083	1425.13
	TSHZ3	2115	1425.8
	GBE1	685	1426
	PRDX6	1579	1426.13
	CASK	235	1426.6
	SLC35D2	1862	1426.8
	OR5H15	1387	1428.33
	SELENOI	1794	1428.33
	AMOT	76	1429.6
	MAPK14	1094	1429.67
	CD69	286	1430
	MRPL44	1176	1430.13
	SSR3	1932	1430.27
	OXTR	1422	1430.8
	CLEC4A	356	1432.07
	LTBP1	1065	1432.33
	DEFB107A	476	1432.87
	EGF	543	1432.87
	ERBB2	575	1433.8
	TIAM2	2025	1434.27
	SEPTIN3	1798	1434.53
	EPB41L2	567	1434.8
	ACADS	12	1435.2
	YPEL1	2215	1435.2
	CAV1	241	1435.4
	PLCH2	1529	1435.73
	XRCC2	2210	1436.47
	LCK	1004	1436.73
	HLA-DQB1	808	1439.27
	SRP68	1928	1439.53
	C7ORF61	209	1439.67
	HLA-DPA1	806	1439.87
	FXYD6	670	1440.8
	TNFSF13B	2077	1440.93
	NPHS1	1282	1442.73
	ABCD3	6	1443.4
	SAMD3	1755	1444.93
	CDCA5	302	1445.6
	NOB1	1276	1446
	TJP2	2035	1446.13
	TSPYL4	2120	1446.2
	PDLIM1	1481	1447.07
	GLB1L2	710	1447.6
	KCND1	921	1448.73
	KLHL33	961	1449.2
	HIBADH	798	1449.33
	S100A12	1745	1449.4
	SLC24A3	1846	1450.13
	ERVW-1	579	1450.93
	TANGO2	1979	1451.13
	TCP11L2	1999	1451.33
	RAD51	1646	1452.93
	IL1R2	878	1453.53
	PGA3	1494	1453.87
	LIG4	1020	1454.67
	MYC	1206	1456
	STX12	1956	1456
	UHRF1BP1	2152	1457.27
	S100P	1751	1458.47
	ST8SIA6	1941	1459
	CDHR3	304	1459.27
	MX2	1201	1459.4
	EIF3K	550	1459.6
	C11ORF80	191	1459.73
	SH3TC2	1820	1459.73
	NUGGC	1299	1459.8
	TAS2R43	1983	1459.8
	OR8K1	1407	1459.87
	USP27X	2162	1460.13
	RASGRF2	1657	1460.53
	ZNF610	2268	1460.73
	STOML2	1950	1461.53
	AGBL2	51	1461.67
	OMG	1313	1462.67
	DENND5B	483	1463.2
	TMEM176A	2053	1463.2
	HSP90B1	835	1464.33
	SERINC5	1800	1464.6
	KIF23	946	1464.8
	CXCR2	439	1464.93
	NFIA	1254	1465.27
	PLOD2	1540	1466.4
	MTFR1L	1190	1468.2
	SCD	1764	1468.2
	CXCL16	435	1470.8
	PXMP2	1624	1471.13
	CMTM6	371	1472.07
	ITIH2	904	1472.33
	RPIA	1717	1472.33
	HCAR3	784	1472.47
	TRABD2A	2093	1472.6
	ADAMTS1	35	1473.4
	TDRD9	2002	1473.4
	SUSD2	1967	1475.67
	CTSL	428	1475.93
	RP2	1714	1476.33
	RFC2	1675	1476.8
	GINS2	702	1477.13
	RPN1	1719	1477.33
	EBLN2	533	1477.67
	GAGE12F	676	1478.33
	SLC26A2	1855	1479.2
	TMOD1	2071	1479.67
	ACSF2	22	1479.73
	MRPS35	1179	1479.73
	RAPGEF6	1654	1480.53
	MT2A	1188	1481.33
	CDKN2A	311	1481.4
	HK3	802	1482.47
	IDO1	850	1482.8
	GPX1	748	1483.53
	NRCAM	1286	1484.2
	DHRS9	487	1484.47
	EXOC6B	587	1484.47
	MB21D2	1103	1485.2
	PHEX	1501	1485.6
	NBN	1226	1486.73
	IMPA2	886	1487
	INPP4B	889	1487.47
	EZH2	590	1487.6
	TBX21	1989	1488.13
	ITGA2	899	1488.4
	ABCA7	2	1488.93
	SDHD	1780	1491.4
	TSR1	2121	1492.27
	ATF4	136	1492.6
	OR1D5	1330	1492.93
	PDHA2	1476	1494.07
	TSPAN33	2116	1495.13
	DRC7	511	1495.27
	SPTSSB	1925	1495.4
	FBXO32	627	1496.4
	OBP2A	1304	1496.53
	SPX	1926	1496.93
	RCAN3	1668	1497.33
	SPA17	1907	1498.6
	F5	593	1498.73
	SLC6A4	1878	1498.73
	NLGN4Y	1266	1498.87
	PTGS2	1610	1499.4
	VWC2L	2195	1499.53
	MOSPD2	1161	1499.73
	SUB1	1958	1500.13
	RUBCNL	1741	1501.67
	GUCY1A1	765	1502.2
	TMEM63C	2067	1502.4
	CD86	289	1503
	OR8A1	1402	1503.8
	ENPP5	564	1503.93
	GPR82	745	1504.73
	PLA2G4A	1522	1505.07
	GSDMB	754	1505.27
	SHISAL2A	1823	1505.33
	DCTN6	468	1505.4
	EOMES	566	1506.07
	CCNC	261	1508.73
	ANKRD46	83	1509
	CDK1	305	1511.2
	CIT	346	1511.4
	ZFP57	2231	1511.47
	TRERF1	2096	1511.53
	RPS13	1722	1511.8
	OR4C13	1355	1512.4
	TMEM247	2060	1512.6
	RAB3C	1640	1513.47
	NPC1L1	1281	1513.87
	CAMK4	226	1514.33
	CTSZ	430	1514.4
	DGUOK	485	1515.2
	FUNDC1	668	1515.33
	DNAJC10	496	1516.87
	PPM1L	1562	1517.93
	OR10K1	1322	1518.2
	COX6A1	384	1518.4
	MBOAT2	1106	1519.07
	BPIFA1	183	1519.53
	SERPINB1	1801	1519.53
	F13A1	591	1519.8
	KIF19	945	1519.8
	CSF3R	412	1520.53
	SUMO1	1961	1520.67
	OR51I1	1368	1521.8
	MLKL	1148	1522
	CLU	368	1522.4
	SSUH2	1933	1522.47
	ACOT9	20	1523.33
	SLAMF6	1836	1523.6
	THOC3	2024	1523.73
	B3GAT1	156	1525.07
	SYPL1	1970	1526.13
	NCALD	1227	1526.53
	CRYBG3	406	1527.2
	DUSP1	521	1527.2
	HSPA13	836	1527.87
	KATNAL1	920	1528.07
	PIGF	1507	1528.67
	SLC66A3	1876	1529.07
	VDR	2182	1531
	RAE1	1649	1531.2
	MPC2	1162	1531.47
	IRF1	896	1531.67
	HMBS	813	1532
	ZFP3	2229	1532.53
	SMIM3	1891	1532.67
	HLA-DPB1	807	1533.73
	SPATA20	1912	1534
	CAMK1	225	1536
	FCER2	629	1536.27
	WDR46	2201	1536.4
	CHI3L2	338	1536.47
	DTHD1	519	1536.87
	KYNU	996	1537.33
	TENT5C	2005	1537.53
	RGS9	1684	1539.73
	E2F8	532	1539.8
	RPS4Y1	1723	1540.33
	MSANTD3	1184	1540.47
	FAXDC2	619	1541.4
	GTPBP2	762	1541.67
	SHTN1	1827	1541.67
	FAM102A	599	1542.67
	CT47A10	418	1544.93
	GIPC3	703	1545.2
	STT3A	1955	1546.4
	TLCD4	2036	1546.4
	SCRN3	1773	1548.07
	SMC4	1889	1549.13
	KRT23	978	1549.2
	ZFYVE16	2234	1549.27
	ALG5	70	1549.33
	PPT1	1568	1549.4
	HERC5	792	1549.47
	SGMS2	1813	1549.53
	GPR171	741	1549.67
	NFIB	1255	1550.2
	RETREG1	1674	1550.2
	HLA-DRB5	810	1550.73
	NIPSNAP3A	1264	1550.87
	DPY19L1	507	1551.13
	BCAS1	167	1551.93
	CACNG6	217	1552.2
	IGSF6	869	1554
	ATP1B1	141	1554.8
	HLA-DOA	804	1554.93
	LILRA5	1024	1555.67
	MX1	1200	1555.73
	VCP	2180	1555.87
	CCDC85C	254	1556
	NPAT	1280	1556.87
	TFEC	2011	1557.2
	MAFB	1079	1557.6
	OLFM2	1312	1557.6
	SPARC	1911	1557.6
	TFPI	2012	1558.27
	NELL2	1246	1558.33
	VTCN1	2193	1558.6
	IDH3A	849	1558.67
	MLXIP	1150	1559.53
	ELOA3B	554	1560.87
	RNASE6	1699	1561.53
	CIP2A	344	1561.73
	DUSP5	525	1561.93
	NCOA4	1233	1563.6
	MPL	1164	1563.73
	NCAPH	1228	1563.73
	GNG3	729	1563.87
	KIF11	941	1564
	ABHD17A	7	1564.87
	MAP1B	1092	1565.07
	LY6G6F	1067	1566.07
	OCRL	1306	1567.33
	GUCY1B1	766	1567.4
	PLAUR	1527	1567.6
	DEFB119	477	1567.8
	ZNF681	2272	1568.4
	ANTXR2	89	1568.47
	KIF16B	943	1569.2
	MCEMP1	1109	1570.13
	DDT	472	1570.33
	SURF1	1964	1570.47
	TLR4	2041	1571.13
	NEMP2	1248	1571.67
	TPD52L2	2088	1571.67
	PYHIN1	1629	1571.8
	ZCCHC18	2223	1571.8
	SAR1B	1757	1572.73
	APP	105	1574.27
	ZNF417	2255	1574.53
	CERS5	325	1574.8
	FAM32A	609	1575
	JAZF1	915	1575.07
	HAPLN3	772	1575.33
	SEC24D	1786	1576.47
	CDC45	299	1578.2
	LY86	1069	1578.4
	SLC40A1	1870	1578.47
	OR56A3	1380	1578.53
	EGR1	545	1578.67
	RPS9	1725	1579.07
	ATP6V1D	147	1579.8
	TAF13	1974	1579.87
	CCL4L2	259	1580.53
	UQCRH	2156	1581.07
	WDR76	2202	1581.2
	SSBP2	1930	1582.33
	TMEM258	2062	1582.87
	SMOX	1893	1583.13
	OR4K5	1361	1583.2
	MINPP1	1144	1584.27
	MYADM	1203	1584.47
	DEFA1B	475	1584.8
	CTNNAL1	423	1585
	OR4D10	1356	1585.33
	REC8	1671	1585.33
	LILRB1	1025	1585.4
	GNAQ	725	1585.6
	PPM1N	1563	1585.67
	MAML3	1086	1586.07
	ZFY	2233	1586.4
	APLP2	96	1586.53
	ELL2	552	1586.73
	HSD17B3	832	1587.33
	SLC14A1	1839	1587.33
	TRPC4	2105	1587.47
	PCYT1B	1461	1587.93
	CREB3	401	1588.6
	VANGL1	2173	1588.8
	OPN3	1315	1590
	OR6F1	1396	1590.33
	C9ORF72	211	1590.53
	PNPLA8	1548	1591.07
	CLEC5A	358	1591.4
	KRT8	982	1592.13
	DNAL1	499	1592.2
	CENPQ	319	1592.27
	CARD11	230	1593.27
	OR56B4	1382	1593.6
	PVRIG	1622	1594.2
	PRLR	1584	1594.4
	GMPR	721	1594.73
	VSIG1	2191	1594.73
	KDM6A	937	1594.8
	SLFN11	1883	1594.87
	CST1	415	1595.4
	F2R	592	1595.93
	TMLHE	2070	1596.8
	GNAO1	724	1597
	IL23R	880	1597.47
	ARSA	130	1597.8
	G6PC2	672	1598.6
	NKG7	1265	1600
	SLC5A10	1875	1600.27
	FOXK1	661	1600.4
	MSH3	1186	1600.53
	LILRA4	1023	1600.93
	ICOSLG	845	1601.13
	TNFSF15	2078	1601.33
	APOBEC3C	98	1601.73
	NFIX	1256	1601.87
	HAUS1	776	1603.07
	CATSPERB	240	1603.13
	HGD	794	1603.4
	TUBB4B	2128	1603.8
	MS4A2	1181	1604.2
	CD33	283	1604.47
	CLEC17A	354	1604.53
	CALCB	219	1604.87
	GHRL	699	1605.53
	RRAS	1728	1607.2
	LAMP5	998	1608.47
	PRKX	1583	1608.53
	CTNNA1	422	1608.8
	GNAZ	726	1609.47
	OGFR	1310	1609.47
	OR6N1	1399	1610
	GCA	686	1610.07
	PHF5A	1502	1611.13
	PLSCR1	1541	1611.13
	HEATR9	788	1611.73
	VIL1	2185	1611.8
	NDUFS6	1239	1612.53
	PDK1	1480	1612.6
	MCUR1	1114	1613.2
	TNFSF9	2081	1613.93
	KIR2DS1	955	1614.53
	SLC2A5	1856	1615.13
	KRTAP9-1	993	1615.27
	ACER2	15	1615.6
	CX3CR1	433	1615.6
	ISCA1	898	1616.93
	DDX3Y	474	1617
	RAB31	1638	1618.53
	ZNF404	2253	1618.8
	PANX1	1438	1619.4
	BUB1B	189	1619.73
	CD8B	291	1620.93
	TOX	2085	1620.93
	SETD7	1810	1621.07
	CTC1	420	1621.13
	SH2D1A	1814	1621.13
	GSTM3	757	1621.67
	BLMH	176	1622.2
	CORO1B	381	1622.4
	CABP5	216	1622.73
	OR9I1	1411	1623.07
	ZNF552	2263	1623.13
	LGALS3	1013	1623.87
	KIF18A	944	1624.07
	ATXN7L1	152	1624.53
	RFESD	1676	1624.6
	RRAGD	1727	1624.6
	OR4F29	1357	1625.8
	YIF1B	2214	1625.93
	CCDC17	247	1626
	IDE	846	1627.2
	EFNA5	541	1627.33
	C1ORF122	199	1627.67
	ITK	905	1628.6
	CDC7	301	1628.67
	LGALS9	1017	1629.6
	CPPED1	392	1629.73
	BLNK	177	1629.93
	AHR	56	1630.2
	MTX3	1196	1630.73
	PAWR	1448	1631.27
	OR52J3	1374	1631.4
	TIMP1	2034	1632.33
	JAKMIP1	911	1632.53
	RNASET2	1700	1633.8
	RIOK3	1695	1634.13
	TBPL1	1987	1634.53
	PF4	1491	1635.33
	RNF165	1705	1635.33
	TRIM64B	2101	1635.4
	SNX24	1901	1635.47
	FGL2	644	1636.07
	NUDT5	1296	1636.47
	RAB27B	1637	1636.73
	ACTA2	29	1636.87
	MPIG6B	1163	1637.87
	DDIAS	469	1637.93
	PIMREG	1516	1638
	RRM2B	1732	1638.2
	PATL2	1447	1638.47
	HRH2	829	1638.87
	GHSR	700	1639
	ZNF385D	2251	1639.53
	TDRD3	2001	1640.67
	MNDA	1156	1641.27
	PARD3	1440	1642.07
	RHOBTB3	1690	1642.13
	NDUFAB1	1235	1642.27
	HIGD1A	799	1643.93
	LYPLAL1	1072	1644.2
	EME2	559	1644.6
	TOM1L1	2084	1644.73
	OSBP2	1414	1645.13
	ERP27	578	1645.47
	DOCK9	502	1645.53
	GPR158	740	1645.8
	S100A9	1749	1645.93
	ALYREF	72	1646.8
	TIMELESS	2032	1646.87
	SAV1	1759	1647.53
	KCTD3	934	1648.33
	FKBP6	648	1648.8
	CHCHD4	334	1649.2
	FADS2	597	1649.6
	AKR1C2	62	1650.07
	SRP54	1927	1650.07
	MAGED1	1081	1650.2
	IGFBP7	868	1650.4
	CCDC54	251	1650.53
	ACSS2	28	1650.93
	RNF185	1706	1651
	PTK2	1611	1651.47
	USP9Y	2167	1651.67
	PURG	1619	1652.33
	SLC39A7	1869	1652.33
	EIF1AY	547	1653.67
	PLAAT3	1526	1653.67
	RAD9A	1648	1655.53
	UBE2J1	2141	1655.53
	MRPL36	1175	1655.6
	GJB7	705	1656.8
	PLA2G6	1523	1656.93
	DSN1	517	1657.2
	TPX2	2092	1657.6
	LEF1	1010	1657.87
	NOMO2	1278	1658.27
	P2RX5	1425	1658.33
	TMEM176B	2054	1659.6
	SLC6A16	1877	1659.73
	TRIM51	2100	1660.2
	SOCS1	1903	1661.2
	DMPK	492	1661.4
	ARHGAP11A	112	1661.53
	NLRP3	1271	1661.67
	CCDC32	250	1662.67
	PRR5L	1590	1662.73
	KNL1	973	1662.8
	BMP6	180	1664
	PIGX	1509	1664
	MBD3L5	1104	1664.47
	ACKR4	17	1664.67
	OR5M8	1391	1664.67
	TESPA1	2008	1665
	KDM5C	935	1665.07
	BAK1	163	1665.47
	MFSD2B	1132	1665.47
	TLR1	2038	1665.6
	KRTAP1-4	985	1666
	ELOVL7	556	1666.07
	MKKS	1147	1666.47
	UTY	2168	1666.8
	ERCC8	576	1667.47
	CCR7	268	1667.6
	OGFRL1	1311	1667.87
	KRTAP9-2	994	1668.2
	DNM3	500	1668.67
	OR2A42	1335	1668.87
	PCGF1	1458	1668.93
	SYTL2	1972	1669.33
	GMNN	720	1670.6
	UBR7	2144	1670.8
	SHMT2	1824	1671.33
	PYGB	1627	1671.8
	CAPG	227	1672
	PDE7A	1470	1672.73
	UCP2	2148	1673.53
	CXCR5	441	1674.13
	ZNF571	2265	1674.53
	SESTD1	1809	1675.87
	EFCAB13	538	1676.07
	C14ORF119	194	1676.4
	FNIP1	657	1676.4
	CSF1R	410	1676.93
	CHMP2B	340	1677.53
	LONRF3	1041	1677.53
	PDE3B	1467	1677.93
	OR2M7	1345	1678.07
	CALD1	220	1678.13
	GNG11	728	1678.13
	TTC7B	2125	1678.13
	CNP	374	1679.07
	FAM117B	602	1679.13
	TAFA1	1977	1680.27
	CTTN	431	1680.4
	GCLC	687	1680.53
	DRG1	513	1680.8
	CD248	281	1681
	TFRC	2013	1681.93
	CLECL1	361	1683.47
	PUS10	1620	1683.47
	TMEM167A	2052	1683.87
	IREB2	895	1684.07
	HASPIN	774	1684.27
	PDZK1IP1	1485	1685.4
	TCN2	1998	1686.07
	PI4K2A	1506	1686.6
	LGALSL	1018	1686.73
	DSEL	516	1687.2
	IFI44L	854	1687.27
	IQCG	893	1687.4
	PARM1	1442	1687.4
	ECT2	537	1687.53
	ZMAT1	2235	1687.67
	KTI12	995	1688
	PLA2G10	1520	1689.07
	NDST1	1234	1691.07
	KLK1	963	1691.2
	CALU	224	1691.33
	GZMA	768	1691.33
	LDHB	1007	1691.93
	LAMTOR1	999	1692.2
	OR9K2	1412	1692.8
	HEY2	793	1692.93
	OR9Q2	1413	1693.07
	CZIB	456	1694
	CTRB2	424	1694.27
	FOXRED2	662	1694.73
	CCNB2	260	1694.8
	IL13	872	1694.93
	ATP9A	151	1696.2
	OR51G2	1367	1696.6
	WDR41	2199	1697.07
	RNF6	1708	1697.27
	STAT1	1946	1697.53
	ZNF682	2273	1697.53
	OTUD6B	1420	1698.07
	DLG5	491	1698.13
	CD9	292	1698.67
	RNPC3	1709	1698.73
	OR52E4	1371	1699.07
	EIF2AK4	549	1699.27
	EVI2A	585	1699.33
	UXT	2169	1701.33
	MATK	1102	1701.6
	C2ORF42	204	1702
	DSC1	514	1702.07
	UEVLD	2149	1702.07
	SYNM	1969	1702.27
	KRTAP11-1	987	1703.33
	AQP12B	107	1703.6
	TUBG2	2129	1703.6
	GRAP2	750	1703.87
	MIS18BP1	1145	1704.8
	GCSAM	690	1705.07
	GAGE1	675	1705.6
	G0S2	671	1706.27
	EMP1	561	1706.47
	PEA15	1486	1707
	CYFIP1	448	1707.4
	PDSS1	1483	1707.53
	USP28	2163	1707.53
	P2RY14	1428	1707.87
	CMTM5	370	1708.07
	SPRED1	1922	1708.13
	BCS1L	171	1709.13
	PRDM1	1574	1709.2
	CYP2S1	452	1711.67
	LYN	1070	1712
	FCRL6	636	1712.87
[truncated: 289 more rows]
