# Supplementary material for: Establishing a prediction model of severe acute mountain sickness using machine learning of support vector machine recursive feature elimination
Source: Sci Rep. 2023 Mar 21;13:4633. doi: 10.1038/s41598-023-31797-0 (PMC10030784; doi:10.1038/s41598-023-31797-0)
Supplement: Supplementary file 8 — Supplementary Table S7. [file 41598_2023_31797_MOESM8_ESM.xls]

## Sheet: Table S7
	Table S7 Univariate logistic regression analysis for the ten-gene model*
	Dependent variables	Coefficient	Standard error	Z value	OR	P value
	ACSM1	2.639	1.126	2.34	14.001	0.019
	B4GALT4	4.277	1.495	2.86	72.002	0.004
	DHX58	2.639	1.126	2.34	14.001	0.019
	DIP2B	2.639	1.126	2.34	14.001	0.019
	EPHB3	-3.466	1.323	-2.62	0.031	0.009
	GALNT13	2.639	1.126	2.34	14.001	0.019
	IFNA5	-1.099	0.957	-1.15	0.333	0.251
	MARVELD3	4.277	1.495	2.86	72.002	0.004
	OR10G8	-2.1	1.058	-1.99	0.122	0.047
	OR5B3	4.277	1.495	2.86	72.002	0.004
	RHEBL1	-3.466	1.323	-2.62	0.031	0.009
	SLC8A2	1.54	0.988	1.56	4.666	0.119
	*R2 = 1.000, P = 0.034, C-index = 1.000
