# Supplementary material for: Establishing a prediction model of severe acute mountain sickness using machine learning of support vector machine recursive feature elimination
Source: Sci Rep. 2023 Mar 21;13:4633. doi: 10.1038/s41598-023-31797-0 (PMC10030784; doi:10.1038/s41598-023-31797-0)
Supplement: Supplementary file 9 — Supplementary Table S8. [file 41598_2023_31797_MOESM9_ESM.xls]

## Sheet: Table S8
	Table S8 Multinomial logistic regression for the ten-gene model*
	Predictor variable	Coefficient	Standard error	Z value	P value
	ACSM1	1.72	1.23	0.89	1.58
	B4GALT4	2.12	1.56	1.28	3.57
	DHX58	1.25	0.95	0.4	0.51
	DIP2B	1.59	1.74	1.59	0.76
	EPHB3	1.34	0.24	0.68	1.07
	GALNT13	1.48	1	0.8	1.84
	MARVELD3	1.52	0.17	0.16	1.12
	OR10G8	2.29	0.68	0.19	1.9
	OR5B3	1.32	0.93	0.62	0.71
	RHEBL1	0.89	0.21	0.13	0.2
	Intercept	0.68	1.74	0.71	2.45
	*R2 =1, P = 0.0034, C-value = 1.
