# Supplementary material for: Establishing a prediction model of severe acute mountain sickness using machine learning of support vector machine recursive feature elimination
Source: Sci Rep. 2023 Mar 21;13:4633. doi: 10.1038/s41598-023-31797-0 (PMC10030784; doi:10.1038/s41598-023-31797-0)
Supplement: Supplementary file 10 — Supplementary Table S9. [file 41598_2023_31797_MOESM10_ESM.xls]

## Sheet: Table S9
	Table S9 Univariate logistic regression analysis for the one-gene model*
	Dependent variables	Coefficient	Standard error	Z value	OR	P value
	ACSM1	0.56	0.627	0.89	0.146	0.131
	B4GALT4	0.965	0.9	1.07	0.073	0.283
	DHX58	0.965	0.9	1.07	0.073	0.283
	DIP2B	0.182	0.876	0.21	0.003	0.835
	EPHB3	0.182	0.876	0.21	0.003	0.835
	GALNT13	-1.407	0.932	-1.51	0.146	0.131
	IFNA5	0.182	0.876	0.21	0.003	0.835
	MARVELD3	0.182	0.876	0.21	0.003	0.835
	OR10G8	-2.1367	1.041	-2.27	0.339	0.023
	OR5B3	0.182	0.876	0.21	0.003	0.835
	RHEBL1	0.182	0.876	0.21	0.003	0.835
	SLC8A2	-1.407	0.932	-1.51	0.146	0.131
	*R2 = 0.339, P = 0.013, C-index = 0.764
