# Supplementary material for: Establishing a prediction model of severe acute mountain sickness using machine learning of support vector machine recursive feature elimination
Source: Sci Rep. 2023 Mar 21;13:4633. doi: 10.1038/s41598-023-31797-0 (PMC10030784; doi:10.1038/s41598-023-31797-0)
Supplement: Supplementary file 11 — Supplementary Table S10. [file 41598_2023_31797_MOESM11_ESM.xls]

## Sheet: Table S10
	Table S10 Univariate logistic regression analysis for the three-gene model*
	Dependent variables	Coefficient	Standard error	Z value	OR	P value
	ACSM1	-0.644	0.731	-0.88	0.034	0.378
	B4GALT4	-1.792	0.756	-2.25	0.221	0.024
	DHX58	0.945	0.744	1.27	0.07	0.205
	DIP2B	-1.792	0.756	-2.25	0.221	0.024
	EPHB3	-0.069	0.731	-0.09	0	0.925
	GALNT13	-2.478	0.867	-2.86	0.364	0.004
	IFNA5	0.406	0.727	0.56	0.013	0.577
	MARVELD3	-0.118	0.722	-0.16	0.001	0.871
	OR10G8	0.945	0.744	1.27	0.07	0.205
	OR5B3	0.945	0.744	1.27	0.07	0.205
	RHEBL1	-1.193	0.754	-1.58	0.108	0.113
	SLC8A2	0.945	0.744	1.27	0.07	0.205
	*R2 = 0.634, P = 0.0002, C-index = 0.897.
