# Supplementary material for: Establishing a prediction model of severe acute mountain sickness using machine learning of support vector machine recursive feature elimination
Source: Sci Rep. 2023 Mar 21;13:4633. doi: 10.1038/s41598-023-31797-0 (PMC10030784; doi:10.1038/s41598-023-31797-0)
Supplement: Supplementary file 12 — Supplementary Table S11. [file 41598_2023_31797_MOESM12_ESM.xls]

## Sheet: Table S11
	Table S11 Multinomial logistic regression for the three-gene model*
	Predictor variable	Coefficient	Standard error	Z value	P value
	B4GALT4	-2.6909	1.2887	2.73	0.0368
	DIP2B	-2.6909	1.2887	-2.09	0.0368
	GALNT13	-2.5315	1.1	-2.09	0.0214
	Intercept	4.2419	1.5545	-2.3	0.0064
	*R2 = 0.634, P = 0.0002, C-value = 0.897.
