# Supplementary material for: Establishing a prediction model of severe acute mountain sickness using machine learning of support vector machine recursive feature elimination
Source: Sci Rep. 2023 Mar 21;13:4633. doi: 10.1038/s41598-023-31797-0 (PMC10030784; doi:10.1038/s41598-023-31797-0)
Supplement: Supplementary file 13 — Supplementary Table S12. [file 41598_2023_31797_MOESM13_ESM.xls]

## Sheet: Table S12
	Table S12 Feathured genes, the miR products and miR targets
	Featureed genes	EPHB3	EPHB3	DIP2B	DIP2B	DIP2B	RHEBL1	RHEBL1	RHEBL1	RHEBL1	RHEBL1	RHEBL1	GALNT13	GALNT13	GALNT13	SLC8A2	SLC8A2	SLC8A2	SLC8A2	SLC8A2	SLC8A2	SLC8A2	SLC8A2	SLC8A2	SLC8A2	SLC8A2	SLC8A2
	Mir products	hsa-miR-149-5p	hsa-miR-760	hsa-miR-30c-5p	hsa-miR-30b-5p	hsa-miR-133a-3p	hsa-miR-19a-3p	hsa-miR-19b-3p	hsa-miR-30a-5p	hsa-miR-30d-5p	hsa-miR-30e-5p	hsa-miR-448	hsa-miR-218-5p	hsa-miR-124-3p	hsa-miR-506-3p	hsa-let-7a-5p	hsa-let-7b-5p	hsa-let-7c-5p	hsa-let-7d-5p	hsa-let-7e-5p	hsa-let-7f-5p	hsa-miR-98-5p	hsa-let-7g-5p	hsa-let-7i-5p	hsa-miR-133b	hsa-miR-4458	hsa-miR-4500
	Mir targets	AAR2	AFAP1L2	ABHD6	ABHD6	ABCA3	ABCB7	ABCB7	ABHD6	ABHD6	ABHD6	ABLIM3	ABCD2	ABCC4	ABHD17C	ABCB9	ABCB9	ABCB9	ABCB9	ABCB9	ABCB9	ABCB9	ABCB9	ABCB9	ABCD2	ABCB9	ABCB9
		AMOTL2	AKAP3	ABI3BP	ABI3BP	ABCD2	ABCD3	ABCD3	ABI3BP	ABI3BP	ABI3BP	ADO	ACSL1	ABHD17C	ABHD3	ABCC10	ABCC10	ABCC10	ABCC10	ABCC10	ABCC10	ABCC10	ABCC10	ABCC10	ADRA2B	ABCC10	ABCC10
		ANKRD10	ALS2	ABL1	ABL1	ABHD15	ABHD17C	ABHD17C	ABL1	ABL1	ABL1	ALDH3A2	ACTN1	ABHD3	ACAA2	ABCC5	ABCC5	ABCC5	ABCC5	ABCC5	ABCC5	ABCC5	ABCC5	ABCC5	AFAP1	ABCC5	ABCC5
		AP1B1	ANKRD11	ACTC1	ACTC1	ACAN	ABHD5	ABHD5	ACTC1	ACTC1	ACTC1	ANKRD13C	ADIPOR2	ABHD5	ACADM	ABHD17C	ABHD17C	ABHD17C	ABHD17C	ABHD17C	ABHD17C	ABHD17C	ABHD17C	ABHD17C	AFTPH	ABHD17C	ABHD17C
		APBA1	ANP32B	ACTN1	ACTN1	ADAM12	ABR	ABR	ACTN1	ACTN1	ACTN1	ANKRD29	AFAP1L1	ACAA2	ACSL1	ACAP3	ACAP3	ACAP3	ACAP3	ACAP3	ACER2	ACAP3	ACER2	ACER2	AGRP	ACAP3	ACER2
		APPL2	AP4E1	ACTR3C	ACTR3C	ADCY6	ACBD5	ACBD5	ACTR3C	ACTR3C	ACTR3C	ANO8	AIF1L	ACADM	ADI1	ACER2	ACER2	ACER2	ACER2	ACER2	ACPP	ACER2	ACPP	ACPP	AKAP9	ACER2	ACPP
		ARHGAP19	ARNTL	ACVR1	ACVR1	ADRA2B	ADAM12	ADAM12	ACVR1	ACVR1	ACVR1	ARNTL	AKIRIN1	ACADVL	AFF3	ACPP	ACPP	ACPP	ACPP	ACPP	ACSL6	ACPP	ACSL6	ACSL6	ANKRD12	ACPP	ACSL6
		ARL17B	ATXN1L	ADAM12	ADAM12	AFAP1	ADAMTS18	ADAMTS18	ADAM19	ADAM19	ADAM12	AZIN1	ANKRD34A	ACAN	AGPAT9	ACSL6	ACSL6	ACSL6	ACSL6	ACSL6	ACVR1C	ACSL6	ACVR1C	ACVR1C	ANKRD28	ACSL6	ACVR1C
		ARPC4	ATXN7	ADAM19	ADAM19	AFAP1L2	ADIPOR2	ADIPOR2	ADAM22	ADAM22	ADAM19	BCL2	AP3M1	ACSL1	AIDA	ACVR1C	ACVR1C	ACVR1C	ACVR1C	ACVR1C	ADAM15	ACVR1C	ADAM15	ADAM15	ANKRD44	ACVR1C	ADAM15
		ASB4	C10orf25	ADAM22	ADAM9	AFTPH	ADNP	ADNP	ADAM9	ADAM9	ADAM22	BRINP1	APH1B	ADAM19	AIF1L	ADAM15	ADAM15	ADAM15	ADAM15	ADAM15	ADAMTS5	ADAM15	ADAMTS5	ADAMTS15	ANKRD46	ADAM15	ADAMTS5
		BBC3	C14orf79	ADAM9	ADO	AGRP	ADRB1	ADRB1	ADO	ADO	ADAM9	BTG3	ARAF	ADAMTS14	AK3	ADAMTS5	ADAMTS15	ADAMTS5	ADAMTS15	ADAMTS5	ADAMTS8	ADAMTS5	ADAMTS8	ADAMTS5	AOX1	ADAMTS15	ADAMTS8
		BCL2L2	C16orf54	ADO	ADRA1D	AKAP10	ADSS	ADSS	ADRA1D	ADRA1D	ADAMTS3	C21orf91	ARF6	ADAMTS20	AK4	ADAMTS8	ADAMTS5	ADAMTS8	ADAMTS5	ADAMTS8	ADIPOR2	ADAMTS8	ADIPOR2	ADAMTS8	AP1AR	ADAMTS5	ADIPOR2
		BRPF3	C20orf202	ADRA1D	ADRA2A	AKAP9	AEBP2	AEBP2	ADRA2A	ADRA2A	ADO	CALM2	ARHGEF12	ADCY9	AKAP6	ADIPOR2	ADAMTS8	ADIPOR2	ADAMTS8	ADIPOR2	ADRB1	ADIPOR2	ADRB1	ADIPOR2	AP1B1	ADAMTS8	ADRB1
		C12orf76	C6orf25	ADRA2A	AKAP10	ALDH5A1	AFF1	AFF1	AMOTL2	AMOTL2	ADRA1D	CAP1	ARID4B	ADI1	AKIRIN1	ADRB1	ADIPOR2	ADRB1	ADIPOR2	ADRB1	ADRB2	ADRB1	ADRB2	ADRB1	AP2M1	ADIPOR2	ADRB2
		C9orf153	CAPN14	AKAP10	AMOTL2	ANGPTL4	AFTPH	AFTPH	ANKRA2	ANKRA2	ADRA2A	CLDN18	B3GAT1	ADNP2	AKR7A2	ADRB2	ADRB1	ADRB2	ADRB1	ADRB2	ADRB3	ADRB2	ADRB3	ADRB2	AP4E1	ADRB1	ADRB3
		CABP7	CASQ2	AMOTL2	ANKRA2	ANKEF1	AGO1	AGO1	ANKRD17	ANKRD17	AMOTL2	CTTN	B3GAT2	AFF3	AKT1S1	ADRB3	ADRB2	ADRB3	ADRB2	ADRB3	AEN	ADRB3	AEN	ADRB3	AQP1	ADRB2	AEN
		CACHD1	CD22	ANKRA2	ANKRD17	ANKRD12	AGPAT5	AGPAT5	ANO4	ANO4	ANKRA2	DCC	BCAT1	AGBL4	ALCAM	AEN	ADRB3	AEN	ADRB3	AEN	AFF2	AEN	AFF2	AEN	ARFIP2	ADRB3	AGO1
		CACNG4	CDCA7L	ANKRD17	ANKS4B	ANKRD28	AKAP1	AKAP1	AP2A1	AP2A1	ANKRD17	DLL4	BCL9	AGFG1	ALG2	AFF2	AEN	AFF2	AEN	AFF2	AGO3	AFF2	AGO3	AFF2	ARHGAP12	AEN	AGO3
		CCDC97	CDH8	ANKS4B	AP2A1	ANKRD44	ALG2	ALG2	AP3S1	AP3S1	ANO4	DOC2A	BEND3	AGO1	AMMECR1	AGO3	AFF2	AGO3	AGO3	AGO3	AGO4	AGO3	AGO4	AGO3	ARHGAP9	AFF2	AGO4
		CCNI	CDK5R1	AP2A1	AP3S1	ANKRD46	AMMECR1L	AMMECR1L	ARF4	ARF4	AP2A1	DPP4	BIVM	AGPAT9	ANAPC7	AGO4	AGO3	AGO4	AGO4	AGO4	AGPAT6	AGO4	AGPAT6	AGO4	ARL3	AGO3	AGPAT6
		CCT3	CDX2	AP3S1	ARF4	AOX1	ANKRD34A	ANKRD34A	ARID4A	ARID4A	AP3S1	FAM168B	BMI1	AGRN	ANP32E	AGPAT6	AGO4	AGPAT6	AGPAT6	AGPAT6	AGPAT9	AGPAT6	AGPAT9	AGPAT6	ARPC5	AGO4	AGPAT9
		CDK17	CHIT1	ARF4	ARID4A	AP1AR	ANO1	ANO1	ARL15	ARL15	AP4E1	FERMT2	BMP5	AHCYL1	ANXA5	AGPAT9	AGPAT6	AGPAT9	AGPAT9	AGPAT9	AHCTF1	AGPAT9	AHCTF1	AGPAT9	ARPP21	AGPAT6	AHCTF1
		CMTM3	CLASP1	ARID4A	ARL15	AP1B1	ANXA7	ANXA7	ARL4A	ARL4A	ARF4	FNBP4	BRCC3	AHR	ANXA7	AHCTF1	AGPAT9	AHCTF1	AHCTF1	AHCTF1	AIFM1	AHCTF1	AIFM1	AHCTF1	ASH1L	AGPAT9	AIFM1
		CNIH4	CLK3	ARL15	ARL4A	AP2M1	APOLD1	APOLD1	ARL6IP6	ARL6IP6	ARID4A	FXR1	BTG2	AHRR	AP3M1	AIFM1	AHCTF1	AIFM1	AIFM1	AIFM1	AKAP6	AIFM1	AKAP6	AIFM1	ATOX1	AHCTF1	AKAP6
		CNTNAP2	CLPP	ARL4A	ARL6IP6	AP4E1	APPL1	APPL1	ASB3	ASB3	ARL15	GEM	C16orf70	AIDA	APEX2	AKAP6	AIFM1	AKAP6	AKAP6	AKAP6	ALKBH1	AKAP6	ALKBH1	AKAP6	ATP6AP2	AIFM1	ALKBH1
		CRTC2	CSNK2A1	ARL6IP6	ASB3	APPL2	ARAP2	ARAP2	ATG5	ATG5	ARL4A	GNAI1	C2orf88	AIF1L	ARFIP1	ALKBH1	AKAP6	ALKBH1	ALKBH1	ALKBH1	AMER3	ALKBH1	AMER3	ALKBH1	B3GALNT1	AKAP6	AMER3
		DCTN2	CTSG	ASB3	ATF1	AQP1	ARC	ARC	ATL2	ATL2	ARL6IP6	GPHN	C3orf70	AK2	ARG2	AMER3	ALKBH1	AMER3	AMER3	AMER3	AMOT	AMER3	AMOT	AMER3	B3GNT2	ALKBH1	AMOT
		DDI2	CYB5B	ATF1	ATG5	ARFIP2	ARFGEF1	ARFGEF1	ATP8A1	ATP8A1	ASB3	GRHL3	C5orf15	AK3	ARHGDIA	AMOT	AMER3	AMOT	AMOT	AMOT	AMT	AMOT	AMT	AMOT	B3GNT9	AMER3	AMT
		DERL2	DCTN2	ATG5	ATL2	ARHGAP12	ARFIP1	ARFIP1	AZIN1	AZIN1	ATG5	HCFC2	C6orf120	AK4	ARHGEF3	AMT	AMOT	AMT	AMT	AMT	ANGPTL2	AMT	ANGPTL2	AMT	BCL2L1	AMOT	ANGPTL2
		DMRTA2	DDX11	ATL2	ATP8A1	ARHGAP9	ARHGAP1	ARHGAP1	B3GNT5	B3GNT5	ATL2	HOXA11	C6orf62	AKAP6	ARHGEF4	ANGPTL2	AMT	ANGPTL2	ANGPTL2	ANGPTL2	ANKRD46	ANGPTL2	ANKRD46	ANGPTL2	BCL2L2	AMT	ANKRD46
		EDNRA	DERL2	ATP8A1	AZIN1	ARHGEF2	ARHGAP11A	ARHGAP11A	B4GALT6	B4GALT6	ATP8A1	HOXC12	C7orf25	AKIRIN1	ARPP19	ANKRD46	ANGPTL2	ANKRD46	ANKRD46	ANKRD46	AP1S1	ANKRD46	AP1S1	ANKRD46	BCORL1	ANGPTL2	AP1S1
		EFNA4	DGKG	AZIN1	B3GNT5	ARL3	ARHGAP12	ARHGAP12	BCL2L11	BCL2L11	AZIN1	ING2	C8orf46	AKR7A2	ASCC2	AP1S1	ANKRD46	AP1S1	AP1S1	AP1S1	APBB3	AP1S1	APBB3	AP1S1	BICC1	ANKRD46	APBA1
		EIF3L	DOCK7	B3GNT5	B4GALT6	ARL6	ARHGEF26	ARHGEF26	BCOR	BCOR	B3GNT5	IPO7	C9orf47	AKT1S1	ATMIN	APBA1	AP1S1	APBA1	APBA1	APBA1	APPBP2	APBA1	APPBP2	APBB3	BTBD3	AP1S1	APBB3
		ELP6	EBF2	B4GALT6	BCL2L11	ARPC5	ARID4B	ARID4B	BECN1	BECN1	B4GALT6	ITM2B	CA2	AKT2	ATP6V0A2	APBB3	APBA1	APBB3	APBB3	APBB3	ARG2	APBB3	ARG2	APPBP2	C12orf43	APBB3	APPBP2
		ENKD1	EIF1	BCL2L11	BCOR	ARPP21	ARL8A	ARID5B	BEND7	BEND7	BCL2L11	KANK4	CACNA1I	AKT3	ATP6V0E1	APPBP2	APBB3	APPBP2	APPBP2	APPBP2	ARHGAP20	APPBP2	ARHGAP20	ARG2	C1QL1	APPBP2	ARG2
		EPHB3	ELMSAN1	BCOR	BECN1	ASH1L	ARMC8	ARL8A	BNC1	BNC1	BCOR	KCNA4	CCDC24	ALCAM	ATP6V1G1	ARG2	APPBP2	ARG2	ARG2	ARG2	ARHGAP28	ARG2	ARHGAP28	ARHGAP20	C20orf194	ARG2	ARHGAP20
		EXT1	ELOVL6	BECN1	BEND7	ATOH8	ARPP19	ARMC8	BTBD10	BTBD10	BDP1	KCNH7	CCDC6	ALDH1L2	ATP7A	ARHGAP20	ARG2	ARHGAP20	ARHGAP20	ARHGAP20	ARHGEF15	ARHGAP20	ARHGEF15	ARHGAP28	CACUL1	ARHGAP20	ARHGAP28
		FAM167A	ELP6	BEND7	BNC1	ATOX1	ARRDC3	ARPP19	C10orf11	C10orf11	BECN1	KCNMB2	CCDC89	ALDH9A1	B4GALT1	ARHGAP28	ARHGAP20	ARHGAP28	ARHGAP28	ARHGAP28	ARHGEF38	ARHGAP28	ARHGEF38	ARHGEF15	CAP1	ARHGAP28	ARHGEF15
		FASLG	ENKD1	BNC1	BTBD10	ATP6AP2	ARRDC4	ARRDC3	C10orf25	C10orf25	BEND7	KCTD9	CDC20B	ALG2	BECN1	ARHGEF15	ARHGAP28	ARHGEF15	ARHGEF15	ARHGEF15	ARHGEF7	ARHGEF15	ARHGEF7	ARHGEF38	CAPN15	ARHGEF15	ARHGEF38
		FBXL16	ENSA	BTBD10	C10orf11	AVL9	ASNA1	ARRDC4	C4orf19	C4orf19	BNC1	KIF7	CDC42SE2	AMMECR1	BMP6	ARHGEF38	ARHGEF15	ARHGEF38	ARHGEF38	ARHGEF38	ARID3A	ARHGEF38	ARID3A	ARHGEF7	CASC3	ARHGEF38	ARHGEF7
		FBXW4	EPB41L3	C10orf11	C10orf25	AZIN1	ATF2	ASNA1	C7orf43	C7orf43	BTBD10	KLF5	CDCA7L	AMMECR1L	BMPR1A	ARHGEF7	ARHGEF38	ARHGEF7	ARHGEF7	ARHGEF7	ARID3B	ARHGEF7	ARID3B	ARID3A	CCDC117	ARHGEF7	ARID3A
		FXYD5	EPHB3	C10orf25	C4orf19	B3GALNT1	ATG16L1	ATF2	C8orf4	C8orf4	C10orf11	KLHL5	CDH2	AMOT	BSN	ARID3A	ARHGEF7	ARID3A	ARID3A	ARID3A	ARL4D	ARID3A	ARL4D	ARID3B	CCDC176	ARID3A	ARID3B
		GIT1	FABP3	C4orf19	C7orf43	B3GNT2	ATG4D	ATG16L1	C8orf44-SGK3	C8orf44-SGK3	C10orf25	LRRC57	CDS1	AMOTL1	BTBD10	ARID3B	ARID3A	ARID3B	ARID3B	ARID3B	ARL5A	ARID3B	ARL5A	ARL4D	CDCA8	ARID3B	ARL4D
		GUCY1A2	FAM107B	C7orf43	C8orf4	B3GNT9	ATP2C1	ATG4D	C9orf72	C9orf72	C4orf19	MAP3K7	CELF4	ANAPC7	C10orf12	ARL4D	ARID3B	ARL4D	ARL4D	ARL4D	ARL6IP6	ARL4D	ARL6IP6	ARL5A	CDIP1	ARL4D	ARL5A
		HNRNPA1	FAM170B	C8orf4	C9orf72	B4GALT2	ATXN7	ATP2C1	CA10	CA10	C7orf43	MFHAS1	CELF6	ANGEL1	C1GALT1	ARL5A	ARL4D	ARL5A	ARL5A	ARL5A	ARRDC4	ARL5A	ARRDC4	ARL6IP6	CDK13	ARL5A	ARL6IP6
		HOXD4	FAM222B	C9orf72	CA10	BACH1	ATXN7L1	ATXN7	CACHD1	CACHD1	C8orf4	MPC1	CHFR	ANKFY1	C1QL3	ARL6IP6	ARL5A	ARL6IP6	ARL6IP6	ARL6IP6	ASAP1	ARL6IP6	ASAP1	ARRDC4	CECR6	ARL6IP6	ARRDC4
		ID3	FAM71B	CA10	CACHD1	BCL2L1	B3GALNT2	ATXN7L1	CALB2	CALB2	C8orf44-SGK3	MPPED2	CHM	ANKIB1	C2orf88	ARRDC4	ARL6IP6	ARRDC4	ARRDC4	ARRDC4	ATP2A2	ARRDC4	ATP2A2	ASAP1	CELF1	ARRDC4	ASAP1
		IGFN1	FAM72A	CACHD1	CALB2	BCL2L2	B4GALT2	B3GALNT2	CALCR	CALCR	C9orf72	MYH3	CHST8	ANKRD13A	CACNA2D1	ASAP1	ARRDC4	ASAP1	ASAP1	ASAP1	ATP2B4	ASAP1	ATP2B4	ATP2A2	CELF4	ASAP1	ATP2A2
		IL6	FAM72B	CALB2	CALCR	BCORL1	B4GALT5	B4GALT2	CALU	CALU	CA10	NBEA	CLDN2	ANKRD27	CAMTA2	ATG16L1	ASAP1	ATG16L1	ATG16L1	ATG16L1	ATP8B4	ATP2A2	ATP8B4	ATP2B4	CELF6	ATG16L1	ATP8B4
		IQSEC2	FAM72C	CALCR	CALU	BEST3	BAG5	B4GALT5	CAMK2D	CAMK2D	CACHD1	NRG3	CLK3	ANKRD44	CAPZA1	ATP2A2	ATG16L1	ATP2A2	ATP2A2	ATP2A2	ATPAF1	ATP8B4	ATPAF1	ATP8B4	CEP85L	ATP2A2	ATPAF1
		ISY1-RAB43	FBXL3	CALU	CAMK2D	BICC1	BAMBI	BAG5	CAMK2N1	CAMK2N1	CALB2	NTF3	CLNK	ANO5	CASC3	ATP8B4	ATP2A2	ATP8B4	ATP2B4	ATP8B4	ATXN1L	ATPAF1	ATXN7L3B	ATPAF1	CERS2	ATP2B4	ATXN7L3
		ITGB3	FBXO8	CAMK2D	CAMK2N1	BTBD3	BARHL2	BAMBI	CAMK2N2	CAMK2N2	CALCR	OTX2	CNOT7	ANP32E	CASC4	ATPAF1	ATP8B4	ATPAF1	ATP8B4	ATPAF1	ATXN7L3	ATXN7L3B	B3GNT7	ATXN7L3B	CETN3	ATP8B4	ATXN7L3B
		KCTD10	FFAR4	CAMK2N1	CAMK2N2	C10orf113	BCL3	BARHL2	CAPN5	CAPN5	CALU	PANK1	COA1	ANTXR2	CBFB	ATXN7L3B	ATPAF1	ATXN7L3B	ATPAF1	ATXN7L3B	ATXN7L3B	B3GNT7	BACE2	B3GNT7	CKAP4	ATPAF1	B3GNT7
		KIAA1467	FGF1	CAMK2N2	CAPN5	C12orf43	BEND4	BCL3	CAPZA1	CAPZA1	CAMK2D	PCDH8	COA5	ANXA4	CBLN2	B3GNT7	ATXN7L3B	B3GNT7	ATXN7L3	B3GNT7	B3GNT7	BACE2	BACH1	BACE2	CLCN6	ATXN7L3	BACE2
		KLHL3	FNDC5	CAPN5	CAPZA1	C17orf53	BMP3	BEND4	CARF	CARF	CAMK2N1	PFN2	COL1A1	ANXA5	CBLN4	BACE2	B3GNT7	BACE2	ATXN7L3B	BACE2	BACH1	BACH1	BCAP29	BACH1	CLTA	ATXN7L3B	BACH1
		KXD1	FOXA1	CAPZA1	CARF	C1QL1	BMPR2	BMP3	CARS	CARS	CAMK2N2	PHF3	COL4A3BP	ANXA7	CCDC117	BACH1	BACE2	BACH1	B3GNT7	BACH1	BCAP29	BCAP29	BCAT1	BCAP29	CMPK1	B3GNT7	BCAP29
		LCMT1	FOXC2	CARF	CARS	C20orf194	BOD1L2	BMPR2	CAT	CAT	CAPN5	PIGV	COMMD3-BMI1	AP1M2	CCDC177	BCAP29	BACH1	BCAP29	BACH1	BCAP29	BCAT1	BCAT1	BCL2L1	BCAT1	CMTM6	BACH1	BCAT1
		LMBR1L	FREM2	CARS	CAT	CACNG4	BPTF	BOD1L2	CBX2	CBX2	CAPZA1	PPP4R2	COMMD8	AP3M1	CCDC28A	BCAT1	BCAP29	BCAT1	BCAP29	BCAT1	BCL2L1	BCL2L1	BCL7A	BCL2L1	CNN2	BAHD1	BCL2L1
		LRCH3	FSHR	CAT	CBX2	CACUL1	BRWD3	BPTF	CBX3	CBX3	CARF	PTBP1	CPNE8	APBA3	CCL2	BCL2L1	BCAT1	BCL2L1	BCAT1	BCL2L1	BCL7A	BCL7A	BEGAIN	BCL7A	COL25A1	BCAP29	BCL7A
		LRIG2	GALC	CBX2	CBX3	CAMK2G	BTAF1	BRWD3	CCDC117	CCDC117	CARS	PTF1A	CREBZF	APBB2	CD164	BCL7A	BCL2L1	BCL7A	BCL2L1	BCL7A	BEGAIN	BEGAIN	BEND4	BEGAIN	COL8A1	BCAT1	BEGAIN
		LSM11	GIT1	CBX3	CCDC117	CAMKK2	BTBD7	BTAF1	CCDC148	CCDC148	CAT	RAB12	CSMD3	APEX2	CD276	BEGAIN	BCL7A	BEGAIN	BCL7A	BEGAIN	BEND4	BEND4	BIN3	BEND4	CORO1C	BCL2L1	BEND4
		LTBP4	GMEB2	CCDC117	CCDC148	CAND1	BTF3L4	BTBD7	CCDC178	CCDC178	CBX2	RAB2B	CTGF	APH1B	CDK18	BEND4	BEGAIN	BEND4	BEGAIN	BEND4	BIN3	BIN3	BLOC1S5	BIN3	CPNE3	BCL7A	BIN3
		LUC7L3	GMPR	CCDC148	CCDC178	CAP1	BTG1	BTF3L4	CCDC43	CCDC43	CBX3	RAB7A	CTNNA2	APLN	CDK4	BIN3	BEND4	BIN3	BEND4	BIN3	BLOC1S5	BLOC1S5	BLOC1S6	BLOC1S5	CREB5	BEGAIN	BLOC1S5
		MAFA	GOLGA7	CCDC178	CCDC43	CAPN15	C11orf30	BTG1	CCDC71L	CCDC71L	CCDC117	RBBP7	CTNND2	ARFIP1	CDON	BLOC1S5	BIN3	BLOC1S5	BIN3	BLOC1S5	BLOC1S6	BLOC1S6	BMP5	BLOC1S6	CRK	BEND4	BLOC1S6
		MAP7D1	GPR153	CCDC43	CCDC71L	CASC3	C11orf96	C11orf30	CCNE2	CCNE2	CCDC148	RHEBL1	CTTNBP2NL	ARG2	CDR2L	BLOC1S6	BLOC1S5	BLOC1S6	BLOC1S5	BLOC1S6	BMP5	BMP5	BRWD3	BMP5	CRTAM	BIN3	BMP5
		MARCKSL1	GPR3	CCDC71L	CCNE2	CBLN2	C16orf52	C11orf96	CCNK	CCNK	CCDC178	SGPP1	DAZAP1	ARHGAP19	CFL2	BMP5	BLOC1S6	BMP5	BLOC1S6	BMP5	BRWD3	BRWD3	BSND	BRWD3	CTBP2	BLOC1S5	BRWD3
		MED22	GPR61	CCNE2	CCNK	CCDC117	C16orf70	C16orf52	CCNT2	CCNT2	CCDC43	SOCS5	DCBLD2	ARHGAP39	CHD1	BRWD3	BMP5	BRWD3	BMP5	BRWD3	BSND	BSND	BTBD9	BSND	CTGF	BLOC1S6	BSND
		MED9	GPRC5C	CCNK	CCNT2	CCDC176	C20orf194	C16orf70	CCNY	CCNY	CCDC71L	SPESP1	DCUN1D1	ARHGDIA	CHIC1	BSND	BRWD3	BSND	BSND	BSND	BTBD3	BTBD9	BTF3L4	BTBD9	CTSV	BMP5	BTBD9
		MRPL17	GPX6	CCNT2	CCNY	CCSER1	C22orf31	C20orf194	CDC37L1	CDC37L1	CCNE2	SPRY2	DCX	ARHGEF1	CHP1	BTBD9	BSND	BTBD3	BTBD3	BTBD9	BTBD9	BTF3L4	BTG2	BTF3L4	DAPK2	BSND	BTF3L4
		MRPL3	GRK5	CCNY	CDC37L1	CD300LB	C2CD5	C22orf31	CDCA7	CDCA7	CCNK	STK4	DDX21	ARHGEF17	CHST1	BTF3L4	BTBD9	BTBD9	BTBD9	BTF3L4	BTF3L4	BTG2	BZW1	BTG2	DCBLD1	BTBD9	BTG2
		MSRB3	GSDMA	CDC37L1	CDCA7	CDC42	C2orf42	C2CD5	CELF3	CELF3	CCNT2	STT3A	DERL2	ARHGEF3	CHSY1	BTG2	BTF3L4	BTF3L4	BTF3L4	BTG2	BTG2	BZW1	BZW2	BZW1	DCLRE1A	BTF3L4	BZW1
		MXD1	GTDC1	CDCA7	CELF3	CDCA8	C3orf70	C2orf42	CELF4	CELF4	CCNY	SUMO2	DHX29	ARHGEF37	CLDN11	BZW1	BTG2	BTG2	BTG2	BZW1	BZW1	BZW2	C11orf84	BZW2	DCP1A	BTG2	BZW2
		NCOR1	GTF3C2	CELF3	CELF4	CDIP1	C5orf30	C3orf70	CEP76	CEP76	CDC37L1	SYDE1	DIRAS2	ARHGEF4	CMTM6	BZW2	BZW1	BZW1	BZW1	BZW2	BZW2	C11orf84	C15orf39	C11orf84	DLG2	BZW1	C11orf84
		NEUROD4	HBEGF	CELF4	CEP76	CDK13	C8orf4	C5orf30	CFDP1	CFDP1	CDCA7	SYN1	DKK2	ARID5B	CMTM7	C11orf84	BZW2	BZW2	BZW2	C11orf84	C11orf84	C15orf39	C15orf41	C15orf39	DLGAP3	BZW2	C15orf39
		NFATC2IP	HES7	CEP76	CFDP1	CDKN2AIP	C9orf69	C8orf4	CFL2	CFL2	CDH20	SYT4	DLG2	ARL10	CNGA3	C15orf39	C11orf84	C11orf84	C11orf84	C15orf39	C15orf39	C15orf41	C19orf47	C15orf41	DOLPP1	C11orf84	C15orf41
		NFKBIE	HIBADH	CFDP1	CFL2	CDR2L	CACNA1C	C9orf69	CHD1	CHD1	CELF3	T	DNAJC13	ARPC1B	CNN3	C15orf41	C15orf39	C15orf39	C15orf39	C15orf41	C15orf41	C19orf47	C20orf194	C19orf47	DSN1	C15orf39	C19orf47
		NPSR1	HIST1H1B	CFL2	CHD1	CECR6	CAPRIN2	CACNA1C	CHL1	CHL1	CELF4	TBC1D19	DNAJC3	ARPP19	CNOT7	C19orf47	C15orf41	C15orf41	C15orf41	C19orf47	C19orf47	C20orf194	C2orf88	C20orf194	DUSP1	C15orf41	C20orf194
		PAK3	HIST1H1C	CHD1	CHL1	CELF1	CAST	CAMSAP2	CHST1	CHST1	CEP76	TBX3	DOLPP1	ARRDC1	CNTN1	C20orf194	C19orf47	C19orf47	C19orf47	C20orf194	C20orf194	C2orf88	C3orf52	C2orf88	DYNC1LI2	C16orf52	C2orf88
		PAN2	HIST1H1D	CHL1	CHST1	CELF4	CBFB	CAPRIN2	CHST2	CHST2	CFDP1	TCEAL1	DPF3	ASCC2	COBLL1	C2orf88	C20orf194	C20orf194	C20orf194	C2orf88	C2orf88	C3orf52	C5orf51	C3orf52	EDEM1	C19orf47	C3orf52
		PAOX	HIST1H1E	CHST1	CHST2	CELF6	CBLN2	CAST	CNTN4	CNTN4	CFL2	TEK	DPP6	ASPA	COPZ1	C3orf52	C2orf88	C2orf88	C2orf88	C3orf52	C3orf52	C5orf51	C8orf58	C5orf51	EEF1A1	C20orf194	C5orf51
		PDS5A	HIST1H2AA	CHST2	CNTN4	CEP85L	CCDC126	CBFB	COL13A1	COL13A1	CHD1	TMEM110	DUSP5	ATCAY	COTL1	C5orf51	C3orf52	C3orf52	C3orf52	C5orf51	C5orf51	C8orf58	CACFD1	C8orf58	EFNA4	C2orf88	C8orf58
		PER2	HIST1H2AB	CNTN4	COL13A1	CERS2	CCDC152	CBLN2	COL25A1	COL25A1	CHL1	TMEM55A	DYNC1I2	ATF7IP	CPNE5	C8orf58	C5orf51	C5orf51	C5orf51	C8orf58	C8orf58	CACFD1	CACNB4	CACFD1	EIF3J	C3orf52	CACFD1
		PGGT1B	HIST1H2AD	COL13A1	COL25A1	CETN3	CCDC6	CCDC126	COL9A3	COL9A3	CHST1	TMSB4X	EDEM1	ATMIN	CPNE8	CACFD1	C8orf58	C8orf58	C8orf58	CACFD1	CACFD1	CACNB4	CACNG4	CACNB4	EIF4A1	C5orf51	CACNB4
		PHLPP2	HIST1H2AE	COL25A1	COL9A3	CHCHD6	CCM2	CCDC152	CPNE8	CPNE8	CHST2	UBE2W	EIF3J	ATP1A1	CPS1	CACNB4	CACFD1	CACFD1	CACFD1	CACNB4	CACNB4	CACNG4	CADM2	CACNG4	ELAVL1	C8orf58	CACNG4
		PIP4K2B	HIST1H2AH	COL9A3	CPNE8	CKAP4	CCND1	CCDC6	CPOX	CSAD	CNTN4	VASH2	ELMO1	ATP2B4	CPT1A	CACNG4	CACNB4	CACNB4	CACNA1I	CACNG4	CACNG4	CADM2	CALM1	CADM2	ELF2	CACFD1	CADM2
		PLEKHH2	HIST1H2AI	CPNE8	CPOX	CLCN6	CCND2	CCM2	CSAD	CSNK1A1	COL13A1	WRNIP1	ELOVL5	ATP6V0A2	CSTF3	CADM2	CACNG4	CACNG4	CACNB4	CADM2	CADM2	CALM1	CALN1	CALM1	ELF3	CACNA1I	CALM1
		POLDIP2	HIST1H2AK	CPOX	CSAD	CLTA	CCNL1	CCND1	CSNK1A1	CTHRC1	COL25A1	WWP1	EPHA8	ATP6V0E1	CTDSP1	CALM1	CADM2	CADM2	CACNG4	CALM1	CALM1	CALN1	CANT1	CALN1	ELFN1	CACNB4	CANT1
		PPAP2B	HIST1H2AL	CSAD	CSNK1A1	CLTC	CDH20	CCND2	CTHRC1	CUL2	COL9A3	XYLT2	EPS8	ATP6V1G1	CTSH	CALN1	CALM1	CALM1	CADM2	CALN1	CALN1	CANT1	CAPN3	CANT1	EMP2	CACNG4	CAPN3
		PRDX6	HIST1H2AM	CSNK1A1	CTHRC1	CMPK1	CDS1	CCNL1	CUL2	CYB561	COTL1	ZDHHC20	ERC2	ATP7A	CWC22	CANT1	CALN1	CALN1	CALM1	CANT1	CANT1	CAPN3	CASP3	CAPN3	ENC1	CADM2	CASP3
		PRPS2	HIST1H2BA	CTHRC1	CUL2	CMTM6	CEP55	CDH20	CYB561	CYP24A1	CPNE8	ZFP37	ERGIC2	ATPAF1	DAB2	CAPN3	CANT1	CANT1	CALN1	CAPN3	CAPN3	CASP3	CASP5	CASKIN1	ENPEP	CALM1	CASP5
		PRR15L	HIST1H2BB	CUL2	CYB561	CNN2	CGN	CDS1	CYP24A1	CYSLTR1	CSAD	ZNF366	EXOC5	ATXN1L	DAP	CASP3	CAPN3	CAPN3	CALU	CASP3	CASP3	CASP5	CBX2	CASP3	ENPP5	CALN1	CBL
		PURB	HIST1H2BE	CYB561	CYP24A1	CNNM4	CHD5	CEP55	CYSLTR1	CYYR1	CSNK1A1	ZNF521	FAM109A	AXIN1	DCHS1	CASP5	CASKIN1	CASP3	CANT1	CASP5	CASP5	CBX2	CCDC144A	CASP5	EPHA7	CALU	CBX2
		PXK	HIST1H2BG	CYP24A1	CYSLTR1	CNTNAP1	CHIC1	CGN	CYYR1	DBF4	CTHRC1		FAM13A	B4GALNT3	DEPDC1	CBX2	CASP3	CASP5	CAPN3	CBFA2T3	CBX2	CCDC144A	CCDC71L	CBFA2T3	ERMP1	CANT1	CCDC144A
		RAB11FIP1	HIST1H2BH	CYSLTR1	CYYR1	COL25A1	CHMP4B	CHD5	DBF4	DCBLD1	CUL2		FAM162B	B4GALT1	DEPTOR	CCDC144A	CASP5	CBX2	CASKIN1	CBX2	CCDC144A	CCDC71L	CCL3	CBX2	ETF1	CAPN3	CCDC71L
		RAB3IL1	HIST1H2BL	CYYR1	DBF4	COL5A3	CHST1	CHIC1	DCBLD1	DDAH1	CYB561		FAM171B	BAHD1	DESI2	CCDC71L	CBX2	CCDC144A	CASP3	CCDC144A	CCDC71L	CCL3	CCL3L1	CCDC144A	EXD2	CASP3	CCL3
		RAP1A	HIST1H2BM	DBF4	DCBLD1	COL6A3	CLCN2	CHMP4B	DDAH1	DDIT4	CYP24A1		FAM175B	BARX2	DMXL1	CCL3	CCDC144A	CCDC71L	CASP5	CCDC71L	CCL3	CCL3L1	CCL3L3	CCDC71L	EYA1	CASP5	CCL3L1
		RAP1B	HIST1H2BO	DCBLD1	DDAH1	COL8A1	CLCN6	CHST1	DDIT4	DESI2	CYSLTR1		FAM196A	BAZ2B	DNER	CCL3L1	CCDC71L	CCL3	CBX2	CCL3	CCL3L1	CCL3L3	CCL7	CCL3	FAF2	CBFA2T3	CCL3L3
		RBMS1	HIST1H3A	DDAH1	DDIT4	CORO1C	CLIP4	CLCN2	DESI2	DEXI	CYYR1		FAM196B	BCKDHA	DUSP18	CCL3L3	CCL3	CCL3L1	CCDC144A	CCL3L1	CCL3L3	CCL7	CCNF	CCL3L1	FAM117B	CBL	CCL7
		REEP3	HIST1H3B	DDIT4	DESI2	CPNE3	CLTC	CLCN6	DEXI	DGKZ	DBF4		FAM214A	BCL11B	DUSP6	CCL7	CCL3L1	CCL3L3	CCDC71L	CCL3L3	CCL7	CCNF	CCNJ	CCL3L3	FAM160B1	CBX2	CCNF
		RNF11	HIST1H3C	DESI2	DEXI	CREB5	CNGA3	CLIP4	DGKZ	DLGAP1	DCBLD1		FAM217B	BCL2L11	E2F6	CCNF	CCL3L3	CCL7	CCL3	CCL7	CCNF	CCNJ	CCNJL	CCL7	FAM193B	CCDC71L	CCNJ
		RNF138	HIST1H3D	DEXI	DGKZ	CRK	CNOT6	CLTC	DLGAP1	DLL4	DDAH1		FAM3C	BCL6	EDC3	CCNJ	CCL7	CCNF	CCL3L1	CCNF	CCNJ	CCNJL	CCNY	CCND1	FAM19A5	CCL3	CCNJL
		RNF2	HIST1H3E	DGKZ	DIP2B	CRTAM	CNOT6L	CNGA3	DLL4	DNAJC13	DDIT4		FAM63B	BCL7A	EFCAB14	CCNJL	CCND1	CCNJ	CCL3L3	CCNJ	CCNJL	CCNY	CCR7	CCNF	FAM43B	CCL3L1	CCNY
		RNF220	HIST1H3F	DIP2B	DLGAP1	CSF2	CNOT7	CNOT6	DNAJC13	DNAJC25	DESI2		FAM65B	BECN1	EGR2	CCNY	CCNF	CCNJL	CCL7	CCNJL	CCNY	CCR7	CCSAP	CCNJ	FAM46A	CCL3L3	CCR7
		RNPS1	HIST1H3H	DLGAP1	DLGAP2	CSRNP2	CNTFR	CNOT6L	DNAJC25	DNAJC25-GNG10	DEXI		FBRSL1	BLOC1S6	EIF3J	CCR7	CCNJ	CCNY	CCND1	CCNY	CCR7	CCSAP	CD200R1	CCNJL	FAM49A	CCL7	CCSAP
		RSBN1L	HIST1H3I	DLGAP2	DLL4	CTBP2	COQ10B	CNOT7	DNAJC25-GNG10	DOCK7	DGKZ		FBXO28	BMP6	ELK3	CCSAP	CCNJL	CCR7	CCND2	CCR7	CCSAP	CD200R1	CD86	CCNY	FAM57A	CCND1	CD200R1
		RSC1A1	HIST1H3J	DLL4	DNAJC13	CTGF	COX8C	CNTFR	DOCK7	DOLPP1	DLGAP1		FHL5	BMPR1A	ELK4	CD200R1	CCNY	CCSAP	CCNF	CCSAP	CD200R1	CD86	CDC25A	CCR7	FBXL2	CCND2	CD86
		SAMD10	HIST2H2AA3	DNAJC13	DNAJC25	CTNND1	CPEB1	COQ10B	DOLPP1	EAF1	DLL4		FHOD3	BRWD3	ELL2	CD86	CCR7	CD200R1	CCNJ	CD200R1	CD86	CDC25A	CDC34	CCSAP	FBXW11	CCNF	CDC25A
		SCN1B	HIST2H2AA4	DNAJC25	DNAJC25-GNG10	CTSV	CR2	COX8C	EAF1	EDEM3	DNAJC13		FLNC	BSN	ELOVL1	CDC25A	CCSAP	CD86	CCNJL	CD86	CDC25A	CDC34	CDC42SE1	CD200R1	FGF1	CCNJ	CDC34
		SF1	HIST2H2BE	DNAJC25-GNG10	DNMT3A	CTTNBP2	CRCP	CPEB1	EDEM3	EDNRA	DNAJC25		FLRT3	BTAF1	ELOVL5	CDC34	CD200R1	CDC25A	CCNY	CDC25A	CDC34	CDC42SE1	CDCA8	CD86	FGFR1	CCNJL	CDC42SE1
		SGTA	HIST2H3A	DNMT3A	DOC2A	DAAM2	CREBL2	CR2	EDNRA	EED	DNAJC25-GNG10		FRZB	BTBD10	EPB41L3	CDC42SE1	CD86	CDC34	CCR7	CDC34	CDC42SE1	CDCA8	CDH22	CDC25A	FLVCR1	CCNY	CDCA8
		SHMT2	HIST2H3C	DOC2A	DOCK7	DAPK2	CS	CRCP	EED	ELAVL2	DOCK7		FUT9	BTG2	EPHA3	CDCA8	CDC25A	CDC42SE1	CCSAP	CDC42SE1	CDCA8	CDH22	CDKN1A	CDC34	FOSL2	CCR7	CDH22
		SLC4A4	HIST2H3D	DOCK7	DOLPP1	DCBLD1	CSF2RB	CREBL2	ELAVL2	ELAVL4	DOLPP1		FYCO1	C10orf12	EPHX4	CDH22	CDC34	CDCA8	CD200R1	CDCA8	CDH22	CDKN1A	CDV3	CDC42SE1	FOXC1	CCSAP	CDKN1A
		SLCO3A1	HIST3H2A	DOLPP1	E2F7	DCLRE1A	CSRNP3	CS	ELAVL4	ELMOD2	E2F3		FZD4	C11orf84	EPN2	CDKN1A	CDC42SE1	CDH22	CD86	CDH22	CDKN1A	CDV3	CEBPD	CDCA8	FOXG1	CD200R1	CDV3
		SNCAIP	HIST3H2BB	DRD1	EAF1	DCP1A	CTDSPL2	CSF2RB	ELMOD2	ELOVL5	EAF1		GAB2	C11orf87	EPT1	CDV3	CDCA8	CDKN1A	CDC25A	CDKN1A	CDV3	CEBPD	CECR6	CDH22	FOXL2	CD86	CEBPD
		SNCB	HIST3H3	E2F7	EDEM3	DDX17	CTGF	CSRNP3	ELOVL5	ENTHD2	EDEM3		GABRB2	C1GALT1	ERF	CEBPD	CDH22	CDV3	CDC34	CDV3	CEBPD	CECR6	CEP135	CDKN1A	FOXQ1	CDC25A	CECR6
		SNX18	HOXA2	EAF1	EDNRA	DDX3Y	CYB561D1	CTDSPL2	ENTHD2	EPC1	EDNRA		GALNT13	C1orf198	ESRP1	CECR6	CDKN1A	CEBPD	CDC42SE1	CEBPD	CECR6	CEP135	CEP164	CDV3	FRS2	CDC34	CEP135
		SPTLC2	IL6	EDEM3	EED	DERL2	CYLD	CTGF	EPC1	EPC2	EED		GALNT3	C1orf233	ETF1	CEP135	CDV3	CECR6	CDCA8	CECR6	CEP135	CEP164	CERCAM	CEBPD	FSCN1	CDC42SE1	CERCAM
		STARD3	ISY1-RAB43	EDNRA	EFR3A	DIP2B	DBN1	CYB561D1	EPC2	EPG5	ELAVL2		GALNT4	C1QL3	ETV1	CEP164	CEBPD	CEP135	CDH22	CEP135	CEP164	CERCAM	CFL2	CECR6	FTL	CDCA8	CFL2
		STRADB	KCNA6	EED	ELAVL2	DLG2	DCAF8	CYLD	EPG5	ERG	ELAVL4		GDE1	C2CD3	ETV3	CERCAM	CECR6	CEP164	CDKN1A	CEP164	CERCAM	CFL2	CHD7	CEP135	FURIN	CDH22	CHD7
		SYT2	KCNA7	EFR3A	ELAVL4	DLG5	DCP2	DBN1	ERG	ERLIN1	ELL2		GDPD5	C2orf69	EXTL2	CFL2	CEP135	CERCAM	CDV3	CERCAM	CFL2	CGNL1	CHRD	CEP164	GABARAPL1	CDKN1A	CHRD
		SYT7	KXD1	ELAVL2	ELMOD2	DLGAP3	DDX3Y	DCAF8	ERLIN1	ESCO1	ELMO1		GET4	C2orf88	F11R	CHD7	CEP164	CFL2	CEBPD	CFL2	CHD7	CHD7	CHRNA7	CERCAM	GABPB2	CDV3	CHRNA7
		TBC1D13	LARS2	ELAVL4	ELOVL5	DLST	DDX6	DCP2	ESCO1	EVX2	ELMOD2		GHITM	C3orf38	FAM219A	CHRD	CERCAM	CHD7	CECR6	CHD7	CHRD	CHRD	CHSY3	CFL2	GARNL3	CEBPD	CHSY3
		TCAP	LMNB2	ELMOD2	ENTHD2	DNAJB6	DENND1A	DDX3Y	EVX2	EXTL2	ELOVL5		GJA1	C3orf58	FAM222B	CHRNA7	CFL2	CHRD	CEP135	CHRD	CHRNA7	CHRNA7	CHUK	CGNL1	GCH1	CECR6	CHUK
		TGFB2	LRRC59	ELOVL5	EPB41	DNM2	DENND6A	DDX6	EXTL2	FAM104A	ENTHD2		GLCE	C4orf46	FAM53B	CHSY3	CHD7	CHRNA7	CEP164	CHRNA7	CHSY3	CHSY3	CLASP2	CHD7	GCLC	CEP135	CLASP2
		TMEM184B	MAGED1	ENTHD2	EPC1	DOCK8	DGKE	DENND1A	FAM104A	FAM109B	EPB41		GNAI2	C5orf28	FAM73A	CHUK	CHRD	CHSY3	CERCAM	CHSY3	CHUK	CHUK	CLDN12	CHRD	GDI1	CEP164	CLDN12
		TMEM234	MBNL1	EPB41	EPC2	DOLPP1	DHRS3	DENND6A	FAM109B	FAM110B	EPC1		GNAI3	C9orf72	FAM78A	CLASP2	CHRNA7	CHUK	CFL2	CHUK	CLASP2	CLASP2	CLP1	CHRNA7	GDI2	CERCAM	CLP1
		TNFRSF19	MED22	EPC1	EPG5	DSN1	DHX40	DGKE	FAM110B	FAM133A	EPC2		GNAO1	CACFD1	FAM89A	CLDN12	CHSY3	CLASP2	CGNL1	CLASP2	CLDN12	CLDN12	CNTRL	CHSY3	GDNF	CFL2	CNTRL
		TOP1	MKL2	EPC2	ERG	DUSP1	DIRAS2	DHRS3	FAM133A	FAM13C	EPG5		GNAS	CACNA2D1	FAR1	CLP1	CHUK	CLDN12	CHD7	CLDN12	CLP1	CLP1	COIL	CHUK	GLRA2	CGNL1	COIL
		TRPM7	MMP16	EPG5	ERLIN1	DYNC1LI2	DIRC2	DHX40	FAM13C	FAM214A	ERG		GNG3	CACNB2	FBXL7	CNTRL	CLASP2	CLP1	CHRD	CLP1	CNTRL	CNTRL	COL14A1	CLASP2	GPM6A	CHD7	COL14A1
		TSPAN14	MYO18B	ERG	ESCO1	EDEM1	DKK3	DIRAS2	FAM214A	FAM43A	ERLIN1		GOLT1B	CACUL1	FBXO30	COIL	CLDN12	CNTRL	CHRNA7	CNTRL	COIL	COIL	COL15A1	CLDN12	GRID2	CHRD	COL15A1
		TSPAN33	NCL	ERLIN1	EVX2	EDEM3	DLG5	DIRC2	FAM43A	FAM46A	ESCO1		GPR153	CADM2	FKBP15	COL14A1	CLP1	COIL	CHSY3	COIL	COL14A1	COL14A1	COL1A1	CLP1	GRM5	CHRNA7	COL1A1
		UBFD1	NECAP1	ESCO1	EXTL2	EEF1A1	DLX1	DKK3	FAM46A	FAM49A	EVX2		GPR161	CALCB	FKBP1B	COL15A1	CNTRL	COL14A1	CHUK	COL14A1	COL15A1	COL15A1	COL1A2	CNTRL	GRM7	CHSY3	COL1A2
		UBTD2	NGFR	EVX2	FAM104A	EFEMP1	DLX3	DLG5	FAM49A	FAM72B	EXTL2		GPR45	CALCOCO1	FOXK2	COL1A1	COIL	COL15A1	CLASP2	COL15A1	COL1A1	COL1A1	COL24A1	COIL	GXYLT1	CHUK	COL24A1
		UQCC1	NRAS	EXTL2	FAM109B	EFHD2	DMXL2	DLX1	FAM72B	FAM72D	EYA2		GPR63	CALU	FOXQ1	COL1A2	COL14A1	COL1A1	CLDN12	COL1A1	COL1A2	COL1A2	COL27A1	COL14A1	GZF1	CLASP2	COL27A1
		VTCN1	NRG2	FAM104A	FAM110B	EFNA4	DNAJA2	DLX3	FAM72D	FAM81A	FAM104A		GPRC5B	CAMTA2	FRMD8	COL24A1	COL15A1	COL1A2	CLP1	COL1A2	COL24A1	COL24A1	COL4A2	COL15A1	HAPLN1	CLDN12	COL4A2
		YWHAZ	OTUD7B	FAM109B	FAM133A	EHD2	DNAJB1	DMXL2	FAM81A	FAM91A1	FAM109B		GREM1	CAND2	FSD1	COL27A1	COL1A1	COL24A1	CNTRL	COL24A1	COL27A1	COL27A1	COL4A6	COL1A1	HLF	CLP1	COL4A3BP
		ZBTB2	PABPC1L2A	FAM110B	FAM13C	EIF3J	DNAJC16	DNAJA2	FAM91A1	FANCF	FAM110B		GRM3	CAPN1	FUT10	COL4A1	COL1A2	COL27A1	COIL	COL27A1	COL4A1	COL4A1	COL9A1	COL1A2	HOXD1	CNOT6L	COL4A5
		ZNF385D	PABPC1L2B	FAM133A	FAM214A	EIF4A1	DOCK10	DNAJB1	FANCF	FAP	FAM133A		GSKIP	CAPN2	FZD8	COL4A2	COL24A1	COL4A1	COL14A1	COL4A1	COL4A2	COL4A2	COL9A3	COL24A1	HS2ST1	CNTRL	COL4A6
		ZNF597	PHC2	FAM13C	FAM43A	EIF5A	DOCK4	DNAJC16	FAP	FBXL14	FAM13C		GUCY1A2	CAPN6	G3BP1	COL4A6	COL27A1	COL4A2	COL15A1	COL4A2	COL4A6	COL4A6	CPA4	COL27A1	HS3ST5	COIL	COL9A3
			PIGA	FAM214A	FAM46A	ELAVL1	DSEL	DOCK10	FBXL14	FBXO45	FAM214A		HAPLN1	CAPNS1	GABRA6	COL9A1	COL4A2	COL4A6	COL1A1	COL4A6	COL9A1	COL9A1	CPD	COL4A2	HSPA13	COL14A1	CPA4
			PIP4K2B	FAM43A	FAM49A	ELF2	DTNA	DOCK4	FBXO45	FGF20	FAM43A		HCFC1	CAPZA1	GALNT13	COL9A3	COL4A6	COL9A1	COL1A2	COL9A1	COL9A3	COL9A3	CPEB1	COL4A6	IDH1	COL15A1	CPD
			PIP4K2C	FAM46A	FAM73B	ELF3	DUT	DSEL	FGF20	FKBP3	FAM46A		HCN3	CASC3	GAS1	CPA4	COL9A1	COL9A3	COL24A1	COL9A3	CPA4	CPA4	CPEB2	COL9A1	IFIT2	COL1A1	CPEB1
			PPDPF	FAM49A	FAM81A	ELFN1	DYNLL2	DTNA	FKBP3	FOSL2	FAM49A		HECTD2	CASC4	GAS2	CPD	COL9A3	CPA4	COL27A1	CPA4	CPD	CPD	CPEB4	COL9A3	IQGAP2	COL1A2	CPEB2
			PPIP5K1	FAM73B	FAM91A1	ELOVL1	E2F8	DUT	FOSL2	FOXD1	FAM72B		HIVEP1	CASQ2	GCH1	CPEB1	CPA4	CPD	COL4A1	CPD	CPEB1	CPEB1	CPED1	CPA4	JDP2	COL24A1	CPED1
			PPP1R37	FAM81A	FANCF	EMP2	EDARADD	DYNLL2	FOXD1	FOXG1	FAM72D		HLF	CAV1	GGA1	CPEB2	CPD	CPEB1	COL4A2	CPEB1	CPEB2	CPEB2	CPSF4	CPD	KCND3	COL27A1	CPSF4
			PRMT6	FAM91A1	FAP	ENC1	EDNRB	E2F8	FOXG1	FRZB	FAM81A		HNRNPA3	CBFB	GIT2	CPEB4	CPEB1	CPEB2	COL4A3BP	CPEB2	CPEB4	CPEB4	CRCT1	CPEB1	KCTD15	COL4A1	CRCT1
			PSMF1	FANCF	FBXL14	ENPEP	EFR3A	EDARADD	FRZB	FUCA1	FAM91A1		HOOK1	CBL	GK5	CPED1	CPEB2	CPEB4	COL4A5	CPEB4	CPED1	CPED1	CRK	CPEB2	KCTD20	COL4A2	CRK
			PTP4A2	FAP	FBXO45	ENPP5	EGF	EDNRB	FUCA1	FXR1	FANCF		HOXA1	CBLN2	GLT8D1	CPSF4	CPEB4	CPED1	COL4A6	CPED1	CPSF4	CPSF4	CRTAP	CPEB4	KIAA0430	COL4A5	CRTAP
			PYGO2	FBXL14	FGF20	ENTPD7	EGR3	EFR3A	FXR1	GABRA5	FAP		HOXB3	CBLN4	GLTP	CRCT1	CPED1	CPSF4	COL9A1	CPSF4	CRCT1	CRCT1	CRY2	CPED1	KIAA1429	COL4A6	CRY2
			RAB27A	FBXO45	FKBP3	EPHA7	EHBP1	EGF	GABRA5	GABRB1	FBXL14		HOXD10	CBX2	GNA13	CRK	CPSF4	CRCT1	COL9A3	CRCT1	CRK	CRK	CSRNP3	CPSF4	KIF3C	COL5A2	CSRNP3
			RASL10B	FGF20	FOSL2	ERLIN1	EIF4A2	EGR3	GABRB1	GALNT1	FBXO45		HPGD	CC2D1B	GOLGA8M	CRTAP	CRCT1	CRK	CPA4	CRK	CRTAP	CRTAP	CTDSPL2	CRCT1	KIRREL	COL9A1	CTDSPL2
			RBP2	FKBP3	FOXB1	ERMP1	EIF4E3	EHBP1	GALNT1	GALNT3	FGF20		HS3ST2	CCDC117	GOLGA8N	CRY2	CRK	CRTAP	CPD	CRTAP	CRY2	CRY2	CTNS	CRK	KLHDC10	COL9A3	CTNS
			RCBTB1	FOSL2	FOXD1	ETF1	ELK3	EIF4A2	GALNT3	GALNT7	FKBP3		HS3ST3B1	CCDC130	GPR37	CSRNP3	CRTAP	CRY2	CPEB1	CRY2	CSRNP3	CSRNP3	CTPS1	CRTAP	KLHL11	CPA4	CTPS1
			RNPS1	FOXB1	FOXG1	EXD2	ELL2	EIF4E3	GALNT7	GALR1	FOSL2		HS6ST3	CCDC177	GPR50	CTDSPL2	CRY2	CSRNP3	CPEB2	CSRNP3	CTDSPL2	CTDSPL2	CXorf36	CRY2	KLHL2	CPD	CYB561D1
			SCN2B	FOXD1	FRZB	EYA1	ELMOD2	EIF4G2	GALR1	GATA5	FOXD1		IDH3A	CCDC28A	GPR85	CTNS	CSRNP3	CTDSPL2	CPEB3	CTDSPL2	CTNS	CTNS	CYB561D1	CSRNP3	KLHL42	CPEB1	CYP19A1
			SCYL1	FOXG1	FUCA1	FAF2	ELOVL5	ELK3	GATA5	GATM	FOXG1		IMPAD1	CCDC50	GSS	CTPS1	CTDSPL2	CTNS	CPEB4	CTNS	CTPS1	CTPS1	CYP19A1	CTDSPL2	KLHL9	CPEB2	CYP46A1
			SEC24C	FRZB	FXR1	FAM117B	EMC7	ELL2	GATM	GCLC	FRMD6		INHBB	CCDC86	GUCD1	CXorf36	CTNS	CTPS1	CPED1	CTPS1	CXorf36	CXorf36	CYP46A1	CTNS	LAMB3	CPEB3	DAPK1
			SEMA5B	FUCA1	GABRA5	FAM118A	EMX2	ELMOD2	GCLC	GFPT2	FRZB		INTS6	CCL2	GXYLT1	CYB561D1	CTPS1	CXorf36	CPSF4	CXorf36	CYB561D1	CYB561D1	DAGLA	CTPS1	LANCL2	CPEB4	DCAF15
			SEPHS2	FXR1	GABRB1	FAM134B	ENPP5	ELOVL5	GFPT2	GJA1	FUCA1		ITM2C	CCND2	GZF1	CYP19A1	CXorf36	CYB561D1	CRCT1	CYB561D1	CYP19A1	CYP19A1	DAPK1	CXorf36	LASP1	CPED1	DCUN1D2
			SEPT8	GABRA5	GALNT1	FAM13A	EOGT	EMC7	GJA1	GLCCI1	FXR1		ITSN1	CCND3	HBP1	CYP46A1	CYB561D1	CYP19A1	CRK	CYP19A1	CYP46A1	CYP46A1	DCAF15	CYB561D1	LDLRAP1	CPSF4	DDI2
			SH2D4A	GABRB1	GALNT3	FAM156A	EPC2	EMX2	GLCCI1	GLDC	GABRA5		JDP2	CCNY	HIAT1	DAGLA	CYP19A1	CYP46A1	CRTAP	CYP46A1	DAGLA	DAGLA	DCUN1D2	CYP19A1	LDOC1	CRCT1	DDX19A
			SHCBP1	GALNT1	GALNT7	FAM160B1	EPHX4	ENPP5	GLDC	GLUD1	GABRB1		JMY	CCT5	HIATL1	DAPK1	CYP46A1	DAGLA	CRY2	DAGLA	DAPK1	DAPK1	DDI2	CYP46A1	LETMD1	CRK	DDX19B
			SLC25A34	GALNT3	GALR1	FAM180A	EPN2	EOGT	GLUD1	GLUD2	GALNT1		KAT8	CD151	HMGXB4	DCAF15	DAGLA	DAPK1	CSRNP3	DAPK1	DCAF15	DCAF15	DDX19A	DAGLA	LHFP	CRTAP	DDX26B
			SLC34A2	GALNT7	GATA5	FAM193B	EREG	EPC2	GLUD2	GMNC	GALNT3		KCND1	CD164	HN1L	DCUN1D2	DAPK1	DCAF15	CTDSPL2	DCAF15	DCUN1D2	DCUN1D2	DDX19B	DAPK1	LHX5	CRY2	DENND6A
			SLC6A1	GALR1	GATM	FAM19A5	ESR1	EPHX4	GMNC	GNA13	GALNT7		KCNIP3	CD276	HRH1	DDI2	DCAF15	DCUN1D2	CTNS	DCUN1D2	DDI2	DDI2	DDX26B	DCAF15	LHX9	CSRNP3	DHX57
			SLC7A1	GATA5	GCLC	FAM43B	ETV5	EPN2	GNA13	GNAI2	GALR1		KCNJ6	CDC14A	HTR2C	DDX19A	DCUN1D2	DDI2	CTPS1	DDI2	DDX19A	DDX19A	DHX57	DCUN1D2	LOXL4	CTNS	DIAPH2
			SLCO3A1	GATM	GFPT2	FAM46A	EVI5L	EREG	GNAI2	GNG10	GATA5		KCNK12	CDC42EP3	IAPP	DDX19B	DDI2	DDX19A	CYB561D1	DDX19A	DDX19B	DDX19B	DIAPH2	DDI2	LPIN2	CTPS1	DKK3
			SNCB	GCLC	GJA1	FAM49A	EXOC5	ESR1	GNG10	GNPDA1	GATM		KCNK15	CDC42SE2	IDE	DDX26B	DDX19A	DDX19B	CYP19A1	DDX19B	DDX26B	DDX26B	DKK3	DDX19A	LRRC7	CYB561D1	DLGAP4
			SNN	GFPT2	GLCCI1	FAM57A	EXOC6B	ETV5	GNPDA1	GOLGA1	GCLC		KCNT1	CDCP1	IGF2R	DHX57	DDX19B	DDX26B	CYP46A1	DDX26B	DHX57	DHX57	DLGAP4	DDX19B	LZTS2	CYP19A1	DLST
			STARD3	GJA1	GLDC	FBXL2	EYA1	EVI5L	GOLGA1	GOLGA4	GFPT2		KCTD9	CDH11	IL11	DIAPH2	DDX26B	DHX57	DAGLA	DHX57	DIAPH2	DIAPH2	DLST	DDX26B	MAML1	CYP46A1	DMP1
			STARD7	GLCCI1	GLUD1	FBXL20	F3	EXOC6B	GOLGA4	GPR150	GJA1		KIAA0040	CDH2	IQGAP1	DKK3	DHX57	DIAPH2	DAPK1	DIAPH2	DKK3	DKK3	DMP1	DHX57	MAML3	CYTH3	DNAJB9
			STX3	GLDC	GLUD2	FBXO27	FAM104A	EYA1	GPR150	GPR75-ASB3	GLCCI1		KIAA1024	CDH4	IST1	DLGAP4	DIAPH2	DKK3	DCAF15	DKK3	DLGAP4	DLGAP4	DNAJB9	DIAPH2	MAN1A2	DAGLA	DPF2
			SYNPO2L	GLUD1	GMNC	FBXW11	FAM114A1	F3	GPR75-ASB3	GRB10	GLDC		KIAA1161	CDH9	ITPR3	DLST	DKK3	DLGAP4	DCUN1D2	DLGAP4	DLST	DLST	DPF2	DKK3	MAP3K2	DCAF15	DPH1
			TEAD2	GLUD2	GNA13	FGF1	FAM155A	FAM104A	GRB10	GSKIP	GLUD1		KIAA1456	CDK18	JAG1	DMP1	DLGAP4	DLST	DDI2	DLST	DMP1	DMP1	DPH1	DLGAP4	MECOM	DCUN1D2	DPH3
			TGFBI	GMNC	GNAI2	FGFR1	FAM160A1	FAM114A1	GSKIP	GTF2H1	GLUD2		KIAA1522	CDK4	JAKMIP1	DNAJB9	DLST	DMP1	DDX19A	DMP1	DNAJB9	DNAJB9	DPH3	DLST	MED12L	DDI2	DPP3
			TMEM11	GNA13	GNAO1	FKBP2	FAM177B	FAM155A	GTF2H1	HEPHL1	GMNC		KIF2A	CDK6	KATNA1	DPF2	DMP1	DNAJB9	DDX19B	DNAJB9	DPF2	DPF2	DPP3	DMP1	MEIS1	DDX19A	DPYSL3
			TMEM184B	GNAI2	GNG10	FKBP5	FAM43A	FAM160A1	HEPHL1	HIVEP1	GNA13		KIRREL3	CDON	KATNBL1	DPH1	DNAJB9	DPF2	DDX26B	DPF2	DPH1	DPH1	DPYSL3	DNAJB9	MEIS2	DDX19B	DTX2
			TMEM221	GNAO1	GNPDA1	FLOT2	FAM46A	FAM177B	HIVEP1	HLF	GNAI2		KIT	CDR2L	KCNJ2	DPH3	DPF2	DPH1	DENND6A	DPH1	DPH3	DPH3	DTX2	DPF2	METTL21B	DDX26B	DTX4
			TNIP1	GNG10	GOLGA1	FLVCR1	FAM46B	FAM43A	HLF	HLX	GNAO1		KLF9	CEBPA	KCNJ3	DPP3	DPH1	DPH3	DHX57	DPH3	DPP3	DPP3	DTX4	DPH1	MLLT3	DENND6A	DUSP1
			TOR3A	GNPDA1	GOLGA4	FOSL2	FAM69A	FAM46A	HLX	HMGB3	GNG10		KLHDC8A	CEP350	KCNJ6	DPYSL3	DPH3	DPP3	DIAPH2	DPP3	DPYSL3	DPYSL3	DUSP1	DPH3	MLXIP	DHX57	DUSP16
			TRAM2	GOLGA1	GPR150	FOXC1	FAM76B	FAM46B	HMGB3	HOXA1	GNPDA1		KLHL13	CERS2	KCNK10	DTX2	DPP3	DPYSL3	DKK3	DPYSL3	DTX2	DTX2	DUSP16	DPP3	MMP14	DIAPH2	DUSP22
			TSC22D3	GOLGA4	GPR75-ASB3	FOXG1	FAM83D	FAM69A	HOXA1	HOXA11	GOLGA1		KLHL23	CFL2	KCNK2	DTX4	DPYSL3	DTX2	DLGAP4	DTX2	DTX4	DTX4	DUSP22	DPYSL3	MMP15	DKK3	DUSP4
			UBE2K	GPR150	GRAMD2	FOXL2	FAS	FAM76B	HOXA11	HOXB8	GOLGA4		KLHL29	CGN	KCTD8	DUSP1	DTX2	DTX4	DLST	DTX4	DUSP1	DUSP1	DUSP4	DTX2	MRFAP1	DLGAP4	DUSP9
			UBE2L6	GPR75-ASB3	GRB10	FOXP4	FASTK	FAM83D	HOXB8	HTRA3	GPR150		L3MBTL3	CHD1	KDELR2	DUSP16	DTX4	DUSP1	DMP1	DUSP1	DUSP16	DUSP16	DUSP9	DTX4	MSN	DLST	DYRK1A
			UBTD2	GRAMD2	GRIA2	FOXQ1	FBXO28	FAS	HTRA3	IDH1	GPR75-ASB3		L3MBTL4	CHIC1	KIAA0895	DUSP22	DUSP1	DUSP16	DNAJB9	DUSP16	DUSP22	DUSP22	DYRK1A	DUSP1	MTMR4	DMP1	E2F2
			VMAC	GRB10	GSKIP	FRS2	FBXO36	FASTK	IDH1	IER5	GRB10		LARP4B	CHIC2	KIAA1324L	DUSP4	DUSP16	DUSP22	DPF2	DUSP22	DUSP4	DUSP4	E2F2	DUSP16	MYH9	DNAJB9	E2F5
			ZDHHC9	GRIA2	GTF2H1	FSCN1	FBXO48	FBXO28	IER5	IL1RAPL2	GSKIP		LASP1	CHODL	KIAA1671	DUSP9	DUSP22	DUSP4	DPH1	DUSP4	DUSP9	DUSP9	E2F5	DUSP22	MYRF	DOCK3	E2F6
			ZNF79	GSKIP	HEPHL1	FTL	FBXO8	FBXO36	IL1RAPL2	INO80D	GTF2H1		LGR4	CHP1	KIF5A	DYRK1A	DUSP4	DUSP9	DPH3	DUSP9	DYRK1A	DYRK1A	E2F6	DUSP4	NAGS	DPF2	EDEM3
			ZSWIM6	GTF2H1	HIVEP1	FURIN	FBXW11	FBXO48	INO80D	INSIG2	HEPHL1		LHFP	CHRD	KLF4	E2F2	DUSP9	DYRK1A	DPP3	DYRK1A	E2F2	E2F2	EDEM3	DUSP9	NCAM2	DPH1	EDN1
				HEPHL1	HLF	G6PD	FGF10	FBXO8	INSIG2	IP6K3	HIVEP1		LHX1	CHST1	KLHL17	E2F5	DYRK1A	E2F2	DPYSL3	E2F2	E2F5	E2F5	EDN1	DYRK1A	NCKAP5L	DPH3	EEA1
				HIVEP1	HLX	GABARAPL1	FGF6	FBXW11	IP6K3	IQCG	HLF		LMLN	CHST14	KRR1	E2F6	E2F2	E2F5	DTX2	E2F5	E2F6	E2F6	EEA1	E2F2	NDRG1	DPP3	EEF2K
				HLF	HMGB3	GABPB2	FHL5	FGF10	IQCG	IRS1	HLX		LMNB1	CHSY1	LANCL3	EDEM3	E2F5	E2F6	DTX4	E2F6	EDEM3	EDEM3	EEF2K	E2F5	NELFA	DPYSL3	EFHD2
				HLX	HOXA1	GALNT6	FIBIN	FGF6	IRS1	IRX4	HMGB3		LMO3	CLDN11	LARP1	EDN1	E2F6	EDEM3	DUSP1	EDEM3	EDN1	EDN1	EFHD2	E2F6	NIPA2	DTX2	EGLN2
				HMGB3	HOXA11	GANAB	FICD	FHL5	IRX4	ITGA4	HOXA1		LMO7	CLEC14A	LCP1	EEA1	EDEM3	EDN1	DUSP16	EDN1	EEA1	EEA1	EGLN2	EDEM3	NRIP3	DTX4	EIF4G2
				HOXA1	HOXB8	GAPVD1	FKBP15	FIBIN	ITGA4	ITGA6	HOXA11		LPCAT1	CLEC1A	LHX2	EEF2K	EDN1	EEA1	DUSP22	EEA1	EEF2K	EEF2K	EIF4G2	EDN1	NTNG1	DUSP1	ELF4
				HOXA11	HTRA3	GARNL3	FMR1	FICD	ITGA6	ITGA8	HOXB8		LRIG1	CLIC5	LIPA	EFHD2	EEA1	EEF2K	DUSP4	EEF2K	EFHD2	EFHD2	ELF4	EEA1	NUP160	DUSP16	ELOVL4
				HOXB8	IDH1	GCH1	FOXD4	FKBP15	ITGA8	ITSN1	HTRA3		LRRC55	CLMP	LITAF	EGLN2	EEF2K	EFHD2	DUSP9	EFHD2	EGLN2	EGLN2	ELOVL4	EEF2K	ORAI2	DUSP22	EMB
				HTRA3	IER5	GCLC	FOXD4L1	FMR1	ITSN1	JAK1	IDH1		LRRFIP1	CLOCK	LMAN2L	EIF4G2	EFHD2	EGLN2	DYRK1A	EGLN2	EIF4G2	EIF4G2	EMB	EFHD2	PAN3	DUSP4	EPHA3
				IDH1	IL1RAPL2	GDI1	FOXF2	FOXD4	JAK1	JAKMIP2	IER5		LRRN1	CMPK1	LMNB1	ELF4	EGLN2	EIF4G2	E2F2	EIF4G2	ELF4	ELF4	EOGT	EGLN2	PAOX	DUSP9	EPHA4
				IER5	ING5	GDI2	FOXP1	FOXD4L1	JAKMIP2	JDP2	IL1RAPL2		LYPD6B	CMTM6	LONRF1	ELOVL4	EIF4G2	ELF4	E2F5	ELF4	ELOVL4	ELOVL4	EPHA3	EIF4G2	PAX7	DYRK1A	ERCC4
				IL1RAPL2	INO80D	GDNF	FOXP2	FOXF2	JDP2	JPH4	INO80D		LYSMD3	CMTM7	LPCAT2	EMB	ELF4	ELOVL4	E2F6	ELOVL4	EMB	EMB	EPHA4	ELF4	PDE1C	E2F2	ERGIC1
				ING5	INSIG2	GEMIN6	FRK	FOXP1	JPH4	JUNB	INSIG2		LYVE1	CNEP1R1	LPCAT3	EPHA3	ELOVL4	EMB	EDEM3	EMB	EPHA3	EOGT	ERCC4	ELOVL4	PDE8B	E2F5	ESPL1
				INO80D	IP6K3	GLI3	FRMPD2	FOXP2	JUNB	KCTD8	IP6K3		MAFG	CNGA3	LPIN1	EPHA4	EMB	EOGT	EDN1	EPHA3	EPHA4	EPHA3	ERGIC1	EMB	PDIK1L	E2F6	ETNK2
				INSIG2	IQCG	GLRA2	FRS2	FRK	KCTD8	KDM3A	IQCG		MAGI2	CNKSR3	LRGUK	ERCC4	EOGT	EPHA3	EEA1	EPHA4	ERCC4	EPHA4	ERGIC2	EOGT	PEX5L	EDEM3	ETV3
				IP6K3	IRX4	GNAI3	FUT4	FRMPD2	KDM3A	KIAA0101	IRS1		MAN2A1	CNN3	LRRC57	ERGIC1	EPHA3	EPHA4	EEF2K	ERCC4	ERGIC1	ERCC4	ESPL1	EPHA3	PFAS	EDN1	FAM103A1
				IQCG	ITGA4	GPM6A	FUT9	FRS2	KIAA0101	KIAA0226L	IRX4		MARCH4	CNOT11	LRRC58	ESPL1	EPHA4	ERCC4	EFHD2	ERGIC1	ESPL1	ERGIC1	ETNK2	EPHA4	PFKFB3	EEA1	FAM118A
				IRX4	ITGA6	GPR161	FXR1	FUT4	KIAA0226L	KIAA2026	ITGA4		MARCKS	CNOT2	LRRC7	ETNK2	ERCC4	ERGIC1	EGLN2	ESPL1	ETNK2	ESPL1	ETV3	ERCC4	PFN2	EEF2K	FAM135A
				ITGA4	ITGA8	GPR173	FZD6	FUT9	KIAA2026	KLF10	ITGA6		MBNL1	CNOT7	LYSMD3	ETV3	ERGIC1	ESPL1	EIF4G2	ETNK2	ETV3	ETNK2	FAM103A1	ERGIC1	PIK3C2A	EFHD2	FAM189A1
				ITGA6	ITSN1	GRID2	G3BP2	FXR1	KLF10	KLF11	ITGA8		MBNL2	CNTN1	MAGT1	FAM103A1	ESPL1	ETNK2	ELF4	ETV3	FAM103A1	ETV3	FAM118A	ESPL1	PIKFYVE	EGLN2	FAM214B
				ITGA8	JAK1	GRM5	GABARAPL1	FZD6	KLF11	KLHL20	ITSN1		MCC	COBLL1	MAN2A1	FAM118A	ETNK2	ETV3	ELOVL4	FAM103A1	FAM118A	FAM103A1	FAM135A	ETNK2	PITPNB	EIF4G2	FAM222B
				ITSN1	JAKMIP2	GRM7	GABRB2	G3BP2	KLHL20	KMT2C	JAK1		MCF2	COL4A1	MAP2K4	FAM135A	ETV3	FAM103A1	EMB	FAM118A	FAM135A	FAM118A	FAM189A1	ETV3	PITPNM2	ELF4	FAM43A
				JAK1	JARID2	GXYLT1	GAREM	GABARAPL1	KMT2C	KXD1	JAKMIP2		MDGA1	COL4A3BP	MAPK10	FAM189A1	FAM103A1	FAM118A	EOGT	FAM135A	FAM189A1	FAM135A	FAM214B	FAM103A1	PLCL2	ELOVL4	FAM84B
				JAKMIP2	JDP2	GZF1	GATSL3	GABRB2	KXD1	LARGE	JAKMIP3		MDGA2	COPZ1	MAPK14	FAM214B	FAM118A	FAM135A	EPHA3	FAM189A1	FAM214B	FAM189A1	FAM222B	FAM118A	PLEKHA3	EMB	FAS
				JARID2	JPH4	HAPLN1	GDA	GAREM	LARGE	LCLAT1	JDP2		MED17	COTL1	MAPK4	FAM222B	FAM135A	FAM189A1	EPHA4	FAM214B	FAM222B	FAM214B	FAM84B	FAM135A	POU4F1	EOGT	FASLG
				JDP2	KCNA4	HLF	GFPT1	GATSL3	LCLAT1	LGI1	JPH4		METTL21A	CPD	MAPK7	FAS	FAM189A1	FAM214B	ERCC4	FAM222B	FAS	FAM222B	FAS	FAM189A1	POU6F2	EPHA4	FBXO30
				JPH4	KCTD8	HMBOX1	GJA1	GDA	LGI1	LHX5	JUNB		MID2	CPEB1	MAPRE1	FASLG	FAM214B	FAM222B	ERGIC1	FAS	FASLG	FAS	FASLG	FAM214B	PPFIA2	ERCC4	FIGN
				KCNA4	KDM3A	HOXD1	GLRA3	GFPT1	LHX5	LHX8	KCTD8		MIER3	CPNE5	MARCH7	FBXO32	FAM222B	FAS	ESPL1	FASLG	FBXO32	FASLG	FBXO30	FAM222B	PPFIA3	ERGIC1	FKRP
				KCTD8	KIAA0101	HPCAL4	GMFB	GJA1	LHX8	LHX9	KDM3A		MITF	CPNE8	MARCH8	FIGN	FAS	FASLG	ETNK2	FBXO32	FIGN	FBXO32	FBXO32	FAM84B	PPP2CA	ESPL1	FNDC3A
				KDM3A	KIAA0226L	HS2ST1	GNAQ	GLRA3	LHX9	LIN28A	KIAA0101		MME	CPOX	MBLAC2	FKRP	FASLG	FBXO32	ETV3	FIGN	FKRP	FIGN	FIGN	FAS	PPP2CB	ETNK2	FNIP1
				KIAA0101	KIAA2026	HS3ST5	GOLGA6A	GMFB	LIN28A	LIN28B	KIAA0226L		MOSPD1	CPS1	MBOAT2	FNDC3A	FBXO32	FIGN	FAM103A1	FKRP	FNDC3A	FKRP	FKRP	FASLG	PPP2R2D	ETV3	FNIP2
				KIAA0226L	KLF10	HSPA13	GOLGA6C	GNAQ	LIN28B	LIN7C	KIAA2026		MRGBP	CPT1A	MCCC2	FNIP1	FIGN	FKRP	FAM118A	FNDC3A	FNIP1	FNDC3A	FNDC3A	FBXO30	PPP6R3	FAM103A1	FOXP2
				KIAA2026	KLF11	IDH1	GOLGA6D	GOLGA6A	LIN7C	LMBR1L	KLF10		MRPS36	CRAT	MCUR1	FNIP2	FKRP	FNDC3A	FAM135A	FNIP1	FNIP2	FNIP1	FNIP1	FBXO32	PRDM16	FAM118A	FRMD4B
				KLF10	KLHL20	IFIT2	GOLGA8A	GOLGA6C	LMBR1L	LRFN2	KLF11		MRVI1	CREBRF	MECOM	FOXP2	FNIP1	FNIP1	FAM189A1	FNIP2	FOXP2	FNIP2	FNIP2	FIGN	PRDM6	FAM135A	FZD3
				KLF11	KMT2C	IFNAR1	GOLGA8B	GOLGA6D	LRFN2	LRRC17	KLHL20		MSL2	CRTC3	MED26	FRMD4B	FNIP2	FNIP2	FAM214B	FOXP2	FRMD4B	FOXP2	FOXP2	FKRP	PREX1	FAM160B2	FZD4
				KLHL20	KXD1	IL6ST	GPCPD1	GOLGA8A	LRRC17	LRRC8D	KMT2C		MTF2	CRYBG3	MICALCL	FSD2	FOXP2	FOXP2	FAM222B	FRMD4B	FSD2	FRMD4B	FRMD4B	FNDC3A	PRKAB1	FAM189A1	GABPA
				KMT2C	LARGE	INSR	GPR137B	GOLGA8B	LRRC8D	LSM14B	KXD1		MTMR1	CSNK1G2	MIPOL1	FZD3	FRMD4B	FRMD4B	FAM43A	FSD2	FZD3	FSD2	FSD2	FNIP1	PRKCB	FAM214B	GABRA6
				KXD1	LCLAT1	IP6K1	GRB10	GPCPD1	LSM14B	LYN	LARGE		MTMR12	CSPP1	MITF	FZD4	FSD2	FSD2	FAS	FZD3	FZD4	FZD3	FZD3	FNIP2	PRRT2	FAM222B	GALC
				LARGE	LGI1	IQGAP2	GRIN2A	GPR137B	LYN	LYSMD3	LCLAT1		MVB12B	CSTF3	MLANA	GABRA6	FZD3	FZD3	FASLG	FZD4	GABRA6	FZD4	FZD4	FOXP2	PTBP1	FAM43A	GALE
				LCLAT1	LHX5	JDP2	GRK6	GRB10	LYSMD3	MAML1	LGI1		MYO16	CTDSP1	MMD2	GALC	FZD4	FZD4	FBXO30	GABRA6	GALC	GABRA6	GABPA	FRMD4B	PTBP2	FAS	GALNT1
				LGI1	LHX8	KAT2A	GRSF1	GRIN2A	MAML1	MAN1A2	LHX1		MYT1L	CTDSP2	MMP16	GALE	GABRA6	GABRA6	FIGN	GALC	GALE	GALC	GABRA6	FSD2	PTPN22	FASLG	GALNT15
				LHX5	LIN28A	KCND3	GSC	GRK6	MAN1A2	MAP3K12	LHX5		NCAN	CTDSPL	MORC4	GALNT1	GALC	GALC	FKRP	GALE	GALNT1	GALE	GALC	FZD3	PTPRD	FIGN	GALNT2
				LHX8	LIN28B	KCNMB2	GSKIP	GRSF1	MAP3K12	MAP3K5	LHX8		NECAB1	CTNND1	MPC1	GALNT15	GALE	GALE	FNDC3A	GALNT1	GALNT15	GALNT1	GALE	FZD4	PTPRK	FKRP	GAN
				LHX9	LIN7C	KCTD15	GTF2H1	GSC	MAP3K5	MBNL1	LHX9		NEURL4	CTNS	MPZL1	GALNT2	GALNT1	GALNT1	FNIP1	GALNT15	GALNT2	GALNT15	GALNT1	GABPA	PTPRZ1	FNDC3A	GAS7
				LIN28A	LMBR1L	KCTD20	GULP1	GSKIP	MBNL1	MBNL3	LIMCH1		NF2	CTSH	MTDH	GAN	GALNT15	GALNT15	FNIP2	GALNT2	GAN	GALNT2	GALNT15	GABRA6	PURB	FNIP1	GATM
				LIN28B	LRFN2	KIAA0040	HAVCR1	GTF2H1	MBNL3	MBOAT1	LIN28A		NFATC3	CTXN1	MTF2	GAS7	GALNT2	GALNT2	FOXP2	GAN	GAS7	GAN	GALNT2	GALC	PWWP2B	FOXP2	GCNT4
				LIN7C	LRRC17	KIAA0430	HBP1	GULP1	MBOAT1	MBTPS2	LIN28B		NFIA	CUL5	MTMR6	GATM	GAN	GAN	FRMD4B	GAS7	GATM	GAS7	GAN	GALE	QKI	FRMD4B	GDF6
				LMBR1L	LRRC8D	KIAA1429	HECTD3	HAVCR1	MBTPS2	METAP2	LIN7C		NHLRC3	CWC22	MTPN	GCNT4	GAS7	GAS7	FSD2	GATM	GCNT4	GATM	GAS7	GALNT1	RAP2C	FZD3	GDPD1
				LRFN2	LSM14B	KIF3C	HECW2	HBP1	METAP2	MEX3B	LMBR1L		NMT2	CYB5A	MTX3	GDF6	GATM	GATM	FZD3	GCNT4	GDF6	GCNT4	GATM	GALNT15	RAPH1	FZD4	GEMIN7
				LRRC17	LYN	KIRREL	HGF	HECTD3	MEX3B	MFSD11	LRFN2		NPAS2	CYBRD1	MYB	GDPD1	GCNT4	GCNT4	FZD4	GDF6	GDPD1	GDF6	GCNT4	GALNT2	RARB	GABBR2	GHR
				LRRC8D	LYSMD3	KLF7	HIC1	HECW2	MFSD11	MIA3	LRRC17		NPY1R	CYS1	MYCBP	GEMIN7	GDF6	GDF6	GABPA	GDPD1	GEMIN7	GDPD1	GDF6	GAN	RAVER1	GABPA	GIPC1
				LSM14B	MAB21L1	KLHDC10	HIF1A	HGF	MIA3	MICAL1	LRRC8D		NRXN1	DAB2	MYLIP	GHR	GDPD1	GDPD1	GABRA6	GEMIN7	GHR	GEMIN7	GDPD1	GAS7	RB1CC1	GABRA6	GK5
				LYN	MAML1	KLHL11	HIPK3	HIC1	MICAL1	MINOS1	LSM14B		NRXN3	DACT1	MYO10	GIPC1	GEMIN7	GEMIN7	GALC	GHR	GIPC1	GHR	GEMIN7	GATM	RBM23	GALC	GLRX
				LYSMD3	MAN1A2	KLHL2	HNRNPF	HIF1A	MINOS1	MINPP1	LYN		NUDT10	DAP	MYZAP	GK5	GHR	GHR	GALE	GIPC1	GK5	GIPC1	GHR	GCNT4	RBMX	GALE	GNAL
				MAB21L1	MAP3K12	KLHL24	HNRNPUL1	HIPK3	MINPP1	MKRN3	LYSMD3		NUMB	DAPK1	NAB1	GLRX	GIPC1	GIPC1	GALNT1	GK5	GLRX	GK5	GIPC1	GDF6	RBMXL1	GALNT1	GNG5
				MAML1	MAP3K5	KLHL42	HOMER1	HNRNPF	MKRN3	MMD	MAB21L1		NUP50	DCAF12L1	NAMPT	GNAL	GK5	GK5	GALNT15	GLRX	GNAL	GLRX	GK5	GDPD1	RBPJ	GALNT15	GNPTAB
				MAN1A2	MBNL3	KLHL9	HOXA5	HNRNPUL1	MMD	MOV10	MAML1		ONECUT2	DCAF16	NANP	GNG5	GLRX	GLRX	GALNT2	GNAL	GNG5	GNAL	GLRX	GEMIN7	RCE1	GALNT2	GOLGA4
				MAP3K12	MBOAT1	KPNA6	HOXA9	HOMER1	MOV10	MSANTD3-TMEFF1	MAN1A2		ONECUT3	DCAKD	NCKIPSD	GNPTAB	GNAL	GNAL	GAN	GNG5	GNPTAB	GNG5	GNAL	GHR	RFC1	GAN	GOLGA7
				MAP3K5	MBTPS2	LAMB3	HOXD1	HOXA5	MSANTD3-TMEFF1	MTDH	MAP3K1		ORC2	DCHS1	NDFIP1	GNS	GNG5	GNG5	GAS7	GNPTAB	GNS	GNPTAB	GNG5	GIPC1	RFFL	GAS7	GPATCH3
				MBNL3	METAP2	LANCL2	HPRT1	HOXA9	MTDH	MYBL2	MAP3K12		OTP	DCUN1D1	NEFM	GOLGA4	GNPTAB	GNPTAB	GATM	GNS	GOLGA4	GOLGA4	GNPTAB	GK5	RIMS1	GATM	GPCPD1
				MBOAT1	MEX3B	LASP1	HS3ST5	HOXD1	MYBL2	MZT1	MAP3K5		OTUD7B	DDX3X	NEUROG3	GOLGA7	GOLGA4	GOLGA4	GCNT4	GOLGA4	GOLGA7	GOLGA7	GOLGA4	GLRX	RPL17-C18orf32	GCNT4	GPR132
				MBTPS2	MFSD11	LDLRAP1	HSPA2	HPRT1	MZT1	NAALADL2	MARCH4		OTX2	DDX3Y	NFIA	GPATCH3	GOLGA7	GOLGA7	GDF6	GOLGA7	GPATCH3	GPATCH3	GOLGA7	GNAL	RUNX1T1	GDF6	GPR137
				METAP2	MIA3	LDOC1	ID2	HS3ST5	NAALADL2	NAGPA	MBNL1		PAG1	DDX6	NFIB	GPCPD1	GPATCH3	GPATCH3	GDPD1	GPATCH3	GPCPD1	GPCPD1	GPATCH3	GNG5	RWDD2A	GDPD1	GPR156
				MEX3B	MICAL1	LDOC1L	ID4	HSPA2	NAGPA	NDEL1	MBNL3		PAIP2	DEPDC1	NHLRC3	GPR132	GPCPD1	GPCPD1	GEMIN7	GPCPD1	GPR132	GPR132	GPCPD1	GNPTAB	SACM1L	GEMIN7	GPR157
				MFSD11	MINOS1	LETMD1	IGFBP3	ID2	NDEL1	NECAP1	MBOAT1		PALM2	DEPTOR	NID1	GPR137	GPR132	GPR132	GHR	GPR132	GPR137	GPR137	GPR132	GOLGA4	SAMD5	GHR	GPR26
				MIA3	MINPP1	LHFP	IGSF3	ID4	NECAP1	NEFM	MBTPS2		PAN3	DESI2	NKAIN2	GPR156	GPR137	GPR137	GIPC1	GPR137	GPR156	GPR156	GPR137	GOLGA7	SCN2B	GIPC1	GPR61
				MICAL1	MKRN3	LHX5	IL1R1	IGFBP3	NEFM	NEUROD1	METAP2		PBX2	DHCR24	NLGN4X	GPR157	GPR156	GPR156	GK5	GPR156	GPR157	GPR157	GPR156	GPATCH3	SCOC	GK5	GPR63
				MINOS1	MMD	LHX9	IMPDH1	IGSF3	NEUROD1	NEUROD6	MEX3B		PCDH8	DHRS1	NOL4	GPR26	GPR157	GPR157	GLRX	GPR157	GPR26	GPR26	GPR157	GPCPD1	SEC61B	GLRX	GREB1L
				MINPP1	MOV10	LMBR1L	INHBA	IL1R1	NEUROD6	NHLH2	MFAP3L		PCMTD2	DHX40	NPLOC4	GPR61	GPR26	GPR26	GNAL	GPR26	GPR61	GPR61	GPR26	GPR132	SEPHS2	GNAL	GRID2IP
				MKRN3	MSANTD3-TMEFF1	LMOD1	INHBB	IMPDH1	NHLH2	NKAIN2	MFSD11		PCNP	DIAPH2	NPTN	GPR63	GPR61	GPR61	GNG5	GPR61	GPR63	GPR63	GPR61	GPR137	SESN1	GNG5	GRPEL2
				MMD	MSANTD4	LOXL4	INSIG2	INHBA	NKAIN2	NKX2-2	MIA3		PDE7A	DIXDC1	NR3C1	GREB1L	GPR63	GPR63	GNPTAB	GPR63	GREB1L	GREB1L	GPR63	GPR156	SF3B4	GNPTAB	GSG1L
				MSANTD3-TMEFF1	MTDH	LPGAT1	IPMK	INHBB	NKX2-2	NR2F2	MICAL1		PDE8B	DLGAP2	NR3C2	GRID2IP	GREB1L	GREB1L	GNS	GREB1L	GRID2IP	GRID2IP	GREB1L	GPR157	SFXN2	GNS	GTF2I
				MSANTD4	MYBL2	LPIN2	IRX4	INSIG2	NR2F2	NR4A2	MINOS1		PDGFRA	DLL4	NR5A2	GRPEL2	GRID2IP	GRID2IP	GOLGA4	GRID2IP	GRPEL2	GRPEL2	GRID2IP	GPR26	SGK1	GOLGA4	GXYLT1
				MTDH	MZT1	LRRC7	ITCH	IPMK	NR4A2	NR6A1	MINPP1		PDYN	DLX2	NUDT4	GSG1L	GRPEL2	GRPEL2	GOLGA7	GRPEL2	GSG1L	GSG1L	GRPEL2	GPR61	SGMS2	GOLGA7	GYG2
				MYBL2	NAALADL2	LUZP1	ITGB8	IRX4	NR6A1	NRBF2	MKRN3		PEX5L	DLX3	NXT2	GTF2I	GSG1L	GSG1L	GPATCH3	GSG1L	GTF2I	GTF2I	GSG1L	GPR63	SGPP1	GPATCH3	HABP4
				MZT1	NAGPA	LZTS2	ITPRIPL2	ITCH	NRBF2	NRBP1	MMD		PIEZO2	DLX5	OIP5	GXYLT1	GTF2I	GTF2I	GPCPD1	GTF2I	GXYLT1	GXYLT1	GTF2I	GREB1L	SGTB	GPCPD1	HAND1
				NAALADL2	NDEL1	MAML1	ITSN1	ITGB8	NRBP1	NRXN3	MSANTD3-TMEFF1		PIK3C2A	DMRTA1	OSBPL3	GYG2	GXYLT1	GXYLT1	GPR132	GXYLT1	GYG2	GYG2	GXYLT1	GRID2IP	SH3GL2	GPR132	HAS2
				NAGPA	NECAP1	MAML3	JAKMIP1	ITPRIPL2	NRXN3	NUS1	MTDH		PIK3R1	DMXL1	OSBPL5	HABP4	GYG2	GYG2	GPR137	GYG2	HABP4	HABP4	GYG2	GRPEL2	SHISA5	GPR137	HBEGF
				NDEL1	NEFM	MAN1A2	JAZF1	ITSN1	NUS1	OMG	MYBL2		PLCG1	DNAJB14	OTUD1	HAND1	HABP4	HABP4	GPR156	HABP4	HAND1	HAND1	HABP4	GSG1L	SIMC1	GPR156	HDX
				NECAP1	NEUROD1	MAP3K2	KALRN	JAKMIP1	OMG	ORC2	MZT1		PLCL2	DNAJC25	P4HA2	HAS2	HAND1	HAND1	GPR157	HAND1	HAS2	HAS2	HAND1	GTF2I	SLC25A36	GPR157	HECTD2
				NEFM	NEUROD6	MARCH9	KBTBD8	JAZF1	ORC2	OVOL1	NAALADL2		PLD5	DNAJC25-GNG10	PALLD	HBEGF	HAS2	HAS2	GPR26	HAS2	HBEGF	HBEGF	HAS2	GXYLT1	SLC25A39	GPR26	HIC1
				NEUROD1	NHLH2	MECOM	KCNA4	KALRN	OVOL1	OXR1	NAGPA		PLGRKT	DNER	PALM2	HDX	HBEGF	HBEGF	GPR61	HBEGF	HDX	HDX	HBEGF	GYG2	SLC30A5	GPR61	HIC2
				NEUROD6	NKAIN2	MED12L	KCNJ2	KBTBD8	OXR1	P4HA1	NDEL1		PLXDC2	DNM2	PAPD4	HECTD2	HDX	HDX	GPR63	HDX	HECTD2	HECTD2	HDX	HABP4	SLC30A7	GPR63	HK2
				NHLH2	NKX2-2	MEIS1	KCNK10	KCNA4	P4HA1	P4HA2	NECAP1		PLXNC1	DNMT3B	PAPD5	HIC1	HECTD2	HECTD2	GREB1L	HECTD2	HIC1	HIC1	HECTD2	HAND1	SLC35F5	GREB1L	HLF
				NKAIN2	NR4A2	MEIS2	KCNQ5	KCNJ2	P4HA2	PAAF1	NEFM		POC1B-GALNT4	DRAM1	PAPSS2	HIC2	HIC1	HIC1	GRID2IP	HIC1	HIC2	HIC2	HIC1	HAS2	SLC39A1	GRID2IP	HMGA1
				NKX2-2	NRBF2	METTL21B	KIAA0101	KCNK10	PAAF1	PABPC1L2B	NEUROD1		POLD3	DSC1	PARP16	HIF3A	HIC2	HIC2	GRIK2	HIC2	HIF3A	HIF3A	HIC2	HBEGF	SLC41A1	GRIN2B	HMGA2
				NR4A2	NRBP1	MINK1	KIAA1468	KCNQ5	PABPC1L2B	PAPD4	NEUROD6		POMGNT1	DSG2	PCDH8	HMGA1	HIF3A	HIF3A	GRPEL2	HIF3A	HMGA1	HMGA1	HIF3A	HDX	SLC4A1	GRPEL2	HOOK1
				NRBF2	NRXN3	MLLT3	KIAA2013	KDM6A	PAPD4	PARP16	NFATC3		PPP1CB	DUSP15	PCSK6	HMGA2	HMGA1	HMGA1	GSG1L	HMGA1	HMGA2	HMGA2	HMGA1	HECTD2	SLC50A1	GSG1L	HOXA1
				NRBP1	NUS1	MLXIP	KIAA2026	KIAA0101	PARP16	PBRM1	NHLH2		PPP1CC	DUSP18	PDCD10	HOOK1	HMGA2	HMGA2	GTF2I	HMGA2	HOOK1	HOOK1	HMGA2	HIC1	SLC6A1	GTF2I	HOXB1
				NRXN3	OMG	MMP14	KIF13A	KIAA1468	PBRM1	PCDH20	NKAIN2		PPP2R2A	DUSP6	PDCD6	HOXA1	HOOK1	HOOK1	GXYLT1	HOOK1	HOXA1	HOXA1	HOOK1	HIC2	SLC6A6	GXYLT1	HOXC11
				NUS1	ORC2	MMP15	KLF10	KIAA2013	PCDH20	PCGF3	NKX2-2		PPP2R2C	DZIP1	PDE7A	HOXB1	HOXA1	HOXA1	GYG2	HOXA1	HOXB1	HOXB1	HOXA1	HIF3A	SLC7A2	GYG2	HOXD1
				OMG	OVOL1	MPHOSPH9	KLF12	KIAA2026	PCGF3	PCGF5	NR2F2		PPP2R5A	E2F3	PDE7B	HOXC11	HOXB1	HOXB1	HABP4	HOXB1	HOXC11	HOXC11	HOXB1	HMGA1	SLC7A8	HABP4	HS2ST1
				ORC2	OXR1	MRC2	KLF13	KIF13A	PCGF5	PDCD10	NR4A2		PPP4R2	E2F5	PDXK	HOXD1	HOXC11	HOXC11	HAND1	HOXC11	HOXD1	HOXD1	HOXC11	HMGA2	SLC8A2	HAND1	HSPE1-MOB4
				OVOL1	P4HA1	MRFAP1	KLF7	KLF10	PDCD10	PDCL	NR6A1		PRKAR2B	E2F6	PEA15	HS2ST1	HOXD1	HOXD1	HAS2	HOXD1	HS2ST1	HS2ST1	HOXD1	HOOK1	SLMO2	HAS2	HTR1E
				OXR1	P4HA2	MSN	KLHL11	KLF12	PDCL	PDE5A	NRBF2		PRKG1	EAF1	PGM2	HSPE1-MOB4	HS2ST1	HS2ST1	HBEGF	HS2ST1	HSPE1-MOB4	HSPE1-MOB4	HS2ST1	HOXA1	SMARCD1	HBEGF	ICMT
				P4HA1	PAAF1	MTMR4	KLHL17	KLF7	PDE5A	PDE7A	NRBP1		PTP4A1	EBF3	PGRMC2	HTR1E	HSPE1-MOB4	HSPE1-MOB4	HDX	HSPE1-MOB4	HTR1E	HTR1E	HSPE1-MOB4	HOXB1	SMIM14	HDX	ICOS
				P4HA2	PAPD4	MYCBP2	KLHL20	KLHL11	PDE7A	PDSS1	NRXN3		PTPRA	ECE1	PI4K2B	ICMT	HTR1E	HTR1E	HECTD2	HTR1E	ICMT	ICMT	HTR1E	HOXC11	SNRK	HECTD2	IDH2
				PAAF1	PARP16	MYH9	KLHL28	KLHL17	PDSS1	PEX5L	NUS1		PTPRK	ECI2	PIGM	ICOS	ICMT	ICMT	HIC1	ICMT	ICOS	ICOS	ICMT	HOXD1	SNX15	HIC1	IGDCC3
				PAPD4	PBRM1	MYRF	KLHL3	KLHL20	PEX5L	PFN2	OMG		PTPRM	EDC3	PIK3C2A	IDH2	ICOS	ICOS	HIC2	ICOS	IDH2	IDH2	ICOS	HS2ST1	SNX30	HIC2	IGDCC4
				PARP16	PCDH20	NAA40	KLHL42	KLHL28	PFN2	PGM1	ORC2		PURA	EDEM1	PIK3CA	IGDCC3	IDH2	IDH2	HIF3A	IDH2	IGDCC3	IGDCC3	IDH2	HSPE1-MOB4	SOBP	HIF3A	IGF1R
				PBRM1	PCGF5	NAGS	KPNA6	KLHL3	PGM1	PGM3	OVOL1		PURB	EDNRB	PLCXD3	IGDCC4	IGDCC3	IGDCC3	HIP1	IGDCC3	IGDCC4	IGDCC4	IGDCC3	HTR1E	SOCS2	HIP1	IGF2BP1
				PCDH20	PDCD10	NCAM2	LBH	KLHL42	PGM3	PGP	OXR1		PVRL1	EFCAB14	PLEKHA6	IGF1R	IGDCC4	IGDCC4	HK2	IGDCC4	IGF1R	IGF1R	IGDCC4	ICMT	SOGA1	HK2	IGF2BP2
				PCGF5	PDCL	NCKAP5L	LCLAT1	KPNA6	PGP	PHACTR2	P4HA1		RAB6A	EFHD2	PLIN3	IGF2BP1	IGF1R	IGF1R	HMGA1	IGF1R	IGF2BP1	IGF2BP1	IGF1R	ICOS	SOGA3	HMGA1	IGF2BP3
				PDCD10	PDE5A	NCKIPSD	LDLR	LBH	PHACTR2	PI4K2B	P4HA2		RAB8A	EFNB1	PLOD2	IGF2BP2	IGF2BP1	IGF2BP1	HMGA2	IGF2BP1	IGF2BP2	IGF2BP2	IGF2BP1	IDH2	SOX4	HMGA2	IGLON5
				PDCL	PDE7A	NDRG1	LEMD3	LCLAT1	PI4K2B	PICALM	PAAF1		RABGAP1L	EGR1	PNN	IGF2BP3	IGF2BP2	IGF2BP2	HOOK1	IGF2BP2	IGF2BP3	IGF2BP3	IGF2BP2	IGDCC3	SP3	HOOK1	IGSF1
				PDE5A	PDSS1	NECAP2	LGALSL	LDLR	PICALM	PIGA	PABPC1L2B		RANBP10	EGR2	PNPLA2	IGLON5	IGF2BP3	IGF2BP3	HOXA1	IGF2BP3	IGLON5	IGLON5	IGF2BP3	IGDCC4	SPRN	HOXA1	IKBKAP
				PDE7A	PEX5L	NELFA	LHX9	LEMD3	PIGA	PIGX	PAPD4		RAP1GAP	EIF3B	PPP4R1	IGSF1	IGLON5	IGLON5	HOXB1	IGLON5	IGSF1	IGSF1	IGLON5	IGF1R	ST8SIA3	HOXB1	IKBKE
				PDSS1	PFN2	NIPA2	LIMCH1	LGALSL	PIGX	PIP4K2A	PARP16		RAPGEF4	EIF3J	PPTC7	IKBKAP	IGSF1	IGSF1	HOXC11	IGSF1	IKBKAP	IKBKAP	IGSF1	IGF2BP1	STOM	HOXC11	IL10
				PEX5L	PGM1	NKX6-3	LLGL2	LHX9	PIP4K2A	PIP4K2B	PBRM1		RASSF2	ELF3	PQLC3	IKBKE	IKBKAP	IKBKAP	HOXD1	IKBKAP	IKBKE	IKBKE	IKBKAP	IGF2BP2	STX5	HOXD1	IL13
				PFN2	PGM3	NME1	LMLN	LIMCH1	PIP4K2B	POLE3	PCDH20		RASSF5	ELK3	PROX1	IL10	IKBKE	IKBKE	HS2ST1	IKBKE	IL10	IL10	IKBKE	IGF2BP3	STXBP6	HS2ST1	IMPG2
				PGM1	PGP	NNAT	LNPEP	LLGL2	POLE3	POLR3G	PCGF3		RBM18	ELK4	PRPF40A	IL13	IL10	IL10	HSPE1-MOB4	IL10	IL13	IL13	IL10	IGLON5	SUMO1	HSPE1-MOB4	INO80D
				PGM3	PHACTR2	NPTXR	LONRF1	LMLN	POLR3G	PON2	PCGF5		RBM47	ELL2	PRRC1	IMPG2	IL13	IL13	HTR1E	IL13	IMPG2	IMPG2	IL13	IGSF1	SUPT16H	HTR1E	INPP5A
				PGP	PI4K2B	NRIP3	LRCH1	LNPEP	PON2	POP1	PDCD10		RCBTB1	ELMO2	PSMD5	INPP5A	IMPG2	IMPG2	ICMT	IMPG2	INPP5A	INPP5A	IMPG2	IKBKAP	SV2A	ICMT	IQCB1
				PHACTR2	PICALM	NTNG1	LRIG1	LONRF1	POP1	PPID	PDCL		RCC1	ELOVL1	PTBP1	IQCB1	INPP5A	INPP5A	ICOS	INPP5A	IQCB1	IQCB1	INPP5A	IKBKE	SVOP	ICOS	IRS2
				PI4K2B	PIGA	NUMA1	LRRC16A	LRCH1	PPID	PPIL3	PDE5A		RELN	ELOVL5	PTBP2	IRS2	INSR	IQCB1	IDH2	IQCB1	IRS2	IRS2	IQCB1	IL10	SYNRG	IDH2	ISLR
				PICALM	PIGX	NUP160	LRRC8B	LRIG1	PPIL3	PPP1R14C	PDE7A		RET	EMC10	PTER	ISLR	IQCB1	IRS2	IGDCC3	IRS2	ISLR	ISLR	IRS2	IL13	SYT1	IGDCC3	ITGB3
				PIGA	PIP4K2A	ODC1	LSM12	LRRC16A	PPP1R14C	PPP3CA	PDSS1		RGS17	EML6	PTPN12	ITGB3	IRS2	ISLR	IGDCC4	ISLR	ITGB3	ITGB3	ISLR	IMPG2	SYT2	IGDCC4	ITGB8
				PIGX	PIP4K2B	ORAI2	MAP2K3	LRRC8B	PPP3CA	PPTC7	PEX5L		RHOBTB1	EN2	PTPN9	ITGB8	ISLR	ITGB3	IGF1R	ITGB3	ITGB8	ITGB8	ITGB3	INPP5A	TAGLN2	IGF1R	ITSN1
				PIP4K2A	POLE3	OSBPL8	MAP3K12	LSM12	PPTC7	PRKRIR	PFN2		RIC3	ENDOD1	PTTG1IP	KCNC1	ITGB3	ITGB8	IGF2BP1	ITGB8	KCNC1	KCNC1	ITGB8	INSR	TBPL1	IGF2BP1	KCNC1
				PIP4K2B	POLR3G	OTX1	MAP4K3	MAP2K3	PRKRIR	PRPF40A	PGGT1B		RIMBP2	EPB41L3	QDPR	KCNC2	ITGB8	KCNC1	IGF2BP2	KCNA6	KCNC2	KCNC2	KCNA6	IQCB1	TCF7	IGF2BP2	KCNC2
				POLE3	PON2	P2RX5	MAPK1	MAP3K12	PRPF40A	PSEN2	PGM1		RIMS4	EPHA2	QRICH1	KCNJ11	KCNC1	KCNC2	IGF2BP3	KCNC1	KCNJ11	KCNJ11	KCNC1	IRS2	TENM1	IGF2BP3	KCNJ11
				POLR3G	POP1	PACSIN1	MAPK6	MAP4K3	PSEN2	PSMD7	PGM3		RNF103	EPHA3	RAB27A	KCNJ3	KCNC2	KCNJ11	IGLON5	KCNC2	KCNJ3	KCNJ3	KCNC2	ISLR	TFAP2D	IGLON5	KCNJ3
				PON2	PPID	PALD1	MB21D2	MAPK1	PSMD7	PTP4A1	PGP		RNF139	EPHX4	RAB2A	KCNQ4	KCNJ11	KCNJ3	IGSF1	KCNJ11	KCNQ4	KCNQ4	KCNJ11	ITGB3	TFE3	IGSF1	KCNQ4
				POP1	PPIL3	PAN3	MBD6	MAPK6	PTP4A1	PTPN13	PHACTR2		RNF149	EPN2	RAB34	KCTD10	KCNJ3	KCNQ4	IKBKAP	KCNJ3	KCTD10	KCTD10	KCNJ3	ITGB8	TFG	IKBKAP	KCTD10
				PPID	PPP1R14C	PAOX	MBNL1	MB21D2	PTPN13	R3HDM1	PI4K2B		RNF19B	EPS8	RAB43	KCTD16	KCNQ4	KCTD10	IKBKE	KCNQ4	KCTD16	KCTD16	KCNQ4	KCNC1	TGFBR1	IKBKE	KCTD16
				PPIL3	PPP3CA	PAPPA	MDFIC	MBD6	R3HDM1	RAB15	PICALM		RNF219	EPT1	RAD17	KCTD17	KCTD10	KCTD16	IL10	KCTD10	KCTD17	KCTD17	KCTD10	KCNC2	THNSL1	IL10	KCTD17
				PPP1R14C	PPTC7	PAPSS1	MDM4	MBNL1	RAB15	RAB22A	PIGA		RNF220	ERF	RALA	KCTD21	KCTD16	KCTD17	IL13	KCTD16	KCTD21	KCTD21	KCTD16	KCNJ11	THRAP3	IL13	KCTD21
				PPP3CA	PRDM1	PAX2	MECOM	MDFIC	RAB22A	RAB23	PIGX		RNF38	ERN1	RALGPS1	KDM3A	KCTD17	KCTD21	IMPG2	KCTD17	KDM3A	KDM3A	KCTD17	KCNJ3	TIMM17A	IMPG2	KDM3A
				PPTC7	PRKRIR	PAX7	MED12L	MDM4	RAB23	RAB27B	PIP4K2A		RNF41	ESRP1	RALGPS2	KIAA1161	KCTD21	KDM3A	INPP5A	KCTD21	KIAA1161	KIAA1161	KCTD21	KCNQ4	TK2	INPP5A	KIAA1161
				PRDM1	PRPF40A	PCDHGA1	MEMO1	MECOM	RAB27B	RAB32	PIP4K2B		ROBO1	ETF1	RAP1B	KIAA1958	KDM3A	KIAA1161	INSR	KDM3A	KIAA1958	KIAA1958	KDM3A	KCTD10	TM9SF3	INSR	KIAA1958
				PRKRIR	PSEN2	PCDHGA10	MFAP3L	MED12L	RAB32	RAB38	POLE3		ROBO2	ETS1	RAP2A	KIAA2022	KIAA1161	KIAA1958	IQCB1	KIAA1161	KIAA2022	KIAA2022	KIAA1161	KCTD16	TMEM110	IQCB1	KIAA2022
				PRPF40A	PSMD7	PCDHGA11	MFSD6	MEMO1	RAB38	RAB4B	POLR3G		RORB	ETV1	RAP2C	KIF2A	KIAA1958	KIAA2022	IRS2	KIAA1958	KIF2A	KIF2A	KIAA1958	KCTD17	TMEM158	IRS2	KLF9
				PSEN2	PTP4A1	PCDHGA12	MGAT5	MFAP3L	RAB4B	RAB7A	PON2		RPS6KA3	ETV3	RASSF8	KLF9	KIAA2022	KIF2A	ISLR	KIAA2022	KLF9	KLF9	KIAA2022	KCTD21	TMEM167A	ISLR	KLHDC8B
				PSMD7	PTPN13	PCDHGA2	MID1	MFSD6	RAB7A	RAB8A	POP1		RPS6KA6	EVI5	RAVER1	KLHDC8B	KIF2A	KLF9	ITGB3	KIF2A	KLHDC8B	KLHDC8B	KIF2A	KDM3A	TMEM170B	ITGB3	KLHL13
				PTP4A1	PVRL3	PCDHGA3	MID1IP1	MGAT5	RAB8A	RABGAP1L	PPID		RRP1B	EXTL2	RAVER2	KLHL13	KLF9	KLHDC8B	ITGB8	KLF9	KLHL13	KLHL13	KLF9	KIAA1161	TMEM200B	ITGB8	KLHL23
				PTPN13	R3HDM1	PCDHGA4	MIER1	MID1	RABGAP1L	RAD23B	PPIL3		RTN3	EXTL3	RBM20	KLHL23	KLHDC8B	KLHL13	ITSN1	KLHDC8B	KLHL23	KLHL23	KLHDC8B	KIAA1958	TMEM57	ITSN1	KLHL31
				PVRL3	RAB15	PCDHGA5	MLEC	MID1IP1	RAD23B	RANBP9	PPP1R14C		RUNX2	EYA2	RBMS1	KLHL31	KLHL13	KLHL23	KCNA6	KLHL13	KLHL31	KLHL31	KLHL13	KIAA2022	TMOD3	KCNA6	KLK10
				R3HDM1	RAB22A	PCDHGA6	MLLT10	MIER1	RANBP9	RAP1B	PPP3CA		RYBP	EYA4	RCOR1	KLK10	KLHL23	KLHL31	KCNC1	KLHL23	KLK10	KLK10	KLHL23	KIF2A	TNFRSF10B	KCNC1	KPNA4
				RAB15	RAB27B	PCDHGA7	MMGT1	MLEC	RAP1B	RAP2B	PPP3CB		RYK	EZH2	REEP1	KPNA5	KLHL31	KLK10	KCNC2	KLHL31	KPNA4	KPNA5	KLHL31	KLF9	TOR2A	KCNC2	KPNA5
				RAB22A	RAB32	PCDHGA8	MOB1B	MLLT10	RAP2B	RAPGEF4	PPTC7		SASH1	F11R	RELA	KREMEN1	KLK10	KPNA5	KCNJ11	KLK10	KPNA5	KREMEN1	KLK10	KLHDC8B	TPD52	KCNJ11	KREMEN1
				RAB27B	RAB38	PCDHGA9	MPPED2	MMGT1	RAPGEF4	RARB	PRDM1		SATB2	FAM117A	RGS9	LBH	KPNA5	KREMEN1	KCNJ3	KPNA5	KREMEN1	LBH	KPNA5	KLHL13	TPM4	KCNJ3	LBH
				RAB32	RAB4B	PCDHGB1	MRPL17	MOB1B	RARB	RARG	PRKRIR		SCN2B	FAM127A	RHOG	LBR	KREMEN1	LBH	KCNQ4	KREMEN1	LBH	LBR	KREMEN1	KLHL23	TRAM2	KCNQ4	LBR
				RAB38	RAB7A	PCDHGB2	MSI2	MPPED2	RARG	RASA1	PRPF40A		SCRT1	FAM127B	RHOQ	LCOR	LBH	LBR	KCTD10	LBH	LBR	LCOR	LBH	KLHL31	TRIM44	KCTD10	LCOR
				RAB4B	RAB8A	PCDHGB3	MSMO1	MRPL17	RASA1	RASD1	PRRX1		SDC2	FAM129B	RNF11	LDB1	LBR	LCOR	KCTD16	LBR	LCOR	LDB1	LBR	KLK10	TRIM56	KCTD16	LDB1
				RAB7A	RABGAP1L	PCDHGB4	MTMR10	MSI2	RASD1	RCBTB1	PSEN2		SEC61A1	FAM133A	RNF128	LGR4	LCOR	LDB1	KCTD17	LCOR	LDB1	LGR4	LCOR	KPNA5	TSPAN18	KCTD17	LGR4
				RAB8A	RAD23B	PCDHGB6	MTMR6	MSMO1	RCBTB1	REEP3	PSMD7		SEMA6A	FAM133B	RNF144A	LIMD1	LDB1	LGR4	KCTD21	LDB1	LGR4	LIMD1	LDB1	KREMEN1	TTPAL	KCTD21	LIMD1
				RABGAP1L	RALGDS	PCDHGB7	MXD1	MTMR10	REEP3	REV1	PTP4A1		SENP1	FAM134B	RNF165	LIMD2	LGR4	LIMD1	KDM3A	LGR4	LIMD1	LIMD2	LGR4	LBH	TTYH3	KDM3A	LIMD2
				RAD23B	RANBP9	PCDHGC3	MYBL1	MTMR6	REV1	RFTN2	PTPN13		SEPHS1	FAM150B	ROCK1	LIMK2	LIMD1	LIMD2	KIAA1161	LIMD1	LIMD2	LIMK2	LIMD1	LBR	TUBB1	KIAA1958	LIMK2
				RALGDS	RAP1B	PCDHGC4	MYCN	MXD1	RFTN2	RFX6	R3HDM1		SERBP1	FAM171A1	ROCK2	LIN28A	LIMD2	LIMK2	KIAA1958	LIMD2	LIMK2	LIN28A	LIMD2	LCOR	TXLNA	KIAA2022	LIN28A
				RANBP9	RAP2B	PCDHGC5	MYLIP	MYBL1	RFX6	RHEBL1	RAB15		SERINC5	FAM171B	RPIA	LIN28B	LIMK2	LIN28A	KIAA2022	LIMK2	LIN28A	LIN28B	LIMK2	LDB1	UBA2	KIF2A	LIN28B
				RAP1B	RAPGEF4	PDE1C	NAALADL2	MYCN	RHEBL1	RNF122	RAB22A		SERP1	FAM172A	RRAGD	LINGO1	LIN28A	LIN28B	KIF2A	LIN28A	LIN28B	LIPH	LIN28A	LGR4	UBE2K	KLF9	LIPH
				RAP2B	RARB	PDE6D	NBEAL1	MYLIP	RNF122	RNF220	RAB23		SERPINI1	FAM199X	RRBP1	LIPH	LIN28B	LINGO1	KLF9	LIN28B	LIPH	LIPT2	LIN28B	LIMD1	UBE2Q1	KLHDC8B	LIPT2
				RAPGEF4	RARG	PDE8B	NBEAL2	NAALADL2	RNF220	RNF34	RAB27B		SERTAD2	FAM219A	RRM2B	LIPT2	LINGO1	LIPH	KLHDC8B	LINGO1	LIPT2	LMX1A	LIPH	LIMD2	UBFD1	KLHL13	LMLN
				RARB	RASA1	PDIK1L	NCALD	NBEAL1	RNF34	RPRD1A	RAB32		SERTAD4	FAM219B	RRP36	LMX1A	LIPH	LIPT2	KLHL13	LIPH	LMX1A	LOR	LIPT2	LIMK2	UBXN7	KLHL23	LMX1A
				RARG	RASD1	PDZD3	NCKAP1	NBEAL2	RPRD1A	RRAD	RAB38		SETBP1	FAM222B	RTCB	LOR	LIPT2	LMX1A	KLHL23	LIPT2	LOR	LOXL4	LMX1A	LIN28A	UNC13A	KLHL31	LOR
				RASA1	RASEF	PEX5L	NCKAP5	NCALD	RRAD	RTCB	RAB4B		SFMBT1	FAM53B	RWDD4	LOXL4	LMX1A	LOR	KLHL31	LMX1A	LOXL4	LPGAT1	LOR	LIN28B	VAMP2	KLHL6	LOXL4
				RASD1	RCBTB1	PFAS	NCKIPSD	NCKAP1	RTCB	RTN4R	RAB7A		SGCZ	FAM73A	RYK	LPGAT1	LOR	LOXL4	KLHL6	LOR	LPGAT1	LRIG2	LOXL4	LIPH	VAPB	KLK10	LPGAT1
				RASEF	REEP3	PFKFB3	NDFIP2	NCKAP5	RTN4R	RUNDC3B	RAB8A		SH3D19	FAM76A	SAMD12	LRIG2	LOXL4	LPGAT1	KLK10	LOXL4	LRIG2	LRIG3	LPGAT1	LIPT2	VAT1	KPNA4	LRIG2
				RCBTB1	REV1	PFN2	NDNF	NCKIPSD	RUNDC3B	RUNX2	RABGAP1L		SH3KBP1	FAM76B	SAR1B	LRIG3	LPGAT1	LRIG2	KPNA4	LPGAT1	LRIG3	LRRC20	LRIG2	LMX1A	VEGFC	KPNA5	LRIG3
				REEP3	RFTN2	PGLS	NEUROD1	NDFIP2	RUNX2	RWDD4	RAD23B		SHANK2	FAM78A	SART3	LRRC20	LRIG2	LRIG3	KPNA5	LRIG2	LRRC20	LRRC8B	LRIG3	LOR	VKORC1	KREMEN1	LRRC20
				REV1	RFX2	PI4K2B	NEUROG1	NDNF	RWDD4	SCAF4	RALGDS		SHC4	FAM81A	SASH1	LRRC8B	LRIG3	LRRC20	KREMEN1	LRIG3	LRRC8B	LSM11	LRRC20	LOXL4	VPS54	LBH	LRRC8B
				RFTN2	RFX6	PIK3C2A	NFIA	NEUROD1	SCAF4	SCN1A	RANBP9		SHISA6	FAM89A	SCML4	LSM11	LRRC20	LRRC8B	LBH	LRRC20	LSM11	LUC7L3	LRRC8B	LPGAT1	WASF2	LBR	LSM11
				RFX2	RHEBL1	PIKFYVE	NFIB	NEUROG1	SCN1A	SCN9A	RAP1B		SHOC2	FAM92B	SCN7A	LUC7L3	LRRC8B	LSM11	LBR	LRRC8B	LUC7L3	LYVE1	LSM11	LRIG2	XPO4	LCOR	LUC7L3
				RFX6	RNF122	PITPNB	NKX6-1	NFIA	SCN9A	SCYL3	RAP2B		SIK2	FAR1	SDCBP	LYVE1	LSM11	LUC7L3	LCOR	LSM11	LYVE1	MAP3K1	LUC7L3	LRIG3	XXYLT1	LDB1	LYVE1
				RHEBL1	RNF157	PITPNM2	NME7	NFIB	SCYL3	SDAD1	RAPGEF4		SKAP1	FBXL7	SEC13	MAP3K1	LUC7L3	LYVE1	LDB1	LUC7L3	MAP3K1	MAP3K13	LYVE1	LRRC20	YES1	LGR4	MAP3K1
				RNF122	RNF220	PLCL2	NMT2	NKX6-1	SDAD1	SEC22C	RARB		SLAIN2	FBXO27	SEC61A2	MAP3K13	LYVE1	MAP3K1	LGR4	LYVE1	MAP3K13	MAP3K2	MAP3K1	LRRC8B	YPEL2	LIMD1	MAP3K13
				RNF157	RNF34	PLEKHA3	NPAS2	NME7	SEC22C	SEC23A	RARG		SLC12A2	FBXO30	SEPT11	MAP3K2	MAP3K1	MAP3K13	LIMD1	MAP3K1	MAP3K2	MAP4K3	MAP3K13	LSM11	ZC3H11A	LIMD2	MAP3K2
				RNF220	RPRD1A	PLK3	NPEPL1	NMT2	SEC23A	SEC61A2	RASA1		SLC16A10	FBXO38	SERINC2	MAP4K3	MAP3K13	MAP3K2	LIMD2	MAP3K13	MAP4K3	MAPK6	MAP3K2	LUC7L3	ZC3H7A	LIMK2	MAP4K3
				RNF34	RRAD	POU4F1	NPTN	NPAS2	SEC61A2	SEMA3A	RASD1		SLC16A14	FCHO2	SERP1	MAPK6	MAP3K2	MAP4K3	LIMK2	MAP3K2	MAPK6	MARCH9	MAP4K3	LYVE1	ZIC3	LIN28A	MAPK6
				RPRD1A	RTCB	POU6F2	NRBP1	NPEPL1	SEMA3A	SEMA6B	RCBTB1		SLC17A6	FCHSD2	SERTAD3	MARCH9	MAP4K3	MAPK6	LIN28A	MAP4K3	MARCH9	MARS2	MAPK6	MAP3K1	ZNF131	LIN28B	MARCH9
				RRAD	RTN4R	PPFIA2	NUDT13	NPTN	SEMA6B	SEPT7	REEP3		SLC18A2	FGD5	SFMBT2	MARS2	MAPK6	MARCH9	LIN28B	MAPK6	MARS2	MBTPS2	MARCH9	MAP3K13	ZNF280C	LINGO1	MARS2
				RTCB	RUNDC3B	PPFIA3	NUP54	NRBP1	SEPT7	SETD3	REV1		SLC24A4	FGFR1OP	SFXN2	MBTPS2	MARCH9	MARS2	LINGO1	MARCH9	MBTPS2	MDM4	MARS2	MAP3K2	ZNF354A	LIPH	MBTPS2
				RTN4R	RUNX2	PPP1R9B	OTUD1	NUDT13	SETD3	SGK3	RFTN2		SLC35B2	FKBP15	SIGMAR1	MDM4	MARS2	MBTPS2	LIPH	MARS2	MDM4	MED28	MBTPS2	MAP4K3	ZNF436	LIPT2	MDFI
				RUNDC3B	RWDD4	PPP2CA	PAK6	NUP54	SGK3	SH2B3	RFX6		SLC35F1	FKBP1B	SLBP	MED28	MBTPS2	MDM4	LIPT2	MBTPS2	MED28	MED6	MDFI	MAPK6	ZNF710	LMLN	MDM4
				RUNX2	SCAF4	PPP2CB	PAPD4	OTUD1	SH2B3	SH3RF1	RHEBL1		SLC39A1	FLOT1	SLC10A7	MED6	MDM4	MED28	LMLN	MDM4	MED6	MED8	MDM4	MARCH9	ZNF740	LMX1A	MED28
				RWDD4	SCN1A	PPP2R2D	PATL1	PAK6	SH3RF1	SHOC2	RNF122		SLC6A1	FLOT2	SLC16A1	MED8	MED28	MED6	LMX1A	MED28	MED8	MEF2D	MED28	MARS2		LOR	MED6
				SCAF4	SCN9A	PPP2R5D	PCBD2	PAPD4	SHOC2	SIRT1	RNF157		SLCO5A1	FMR1	SLC16A13	MEF2D	MED6	MED8	LOR	MED6	MEF2D	MEIS2	MED6	MBTD1		LOXL4	MED8
				SCN1A	SCYL3	PPP6R3	PCDH10	PATL1	SIRT1	SIX1	RNF220		SMCHD1	FNBP1L	SLC25A20	MEIS2	MED8	MEF2D	LOXL4	MED8	MEIS2	MESDC1	MED8	MBTPS2		LPGAT1	MEF2D
				SCN9A	SDAD1	PRDM16	PCDHA1	PCBD2	SIX1	SKP2	RNF34		SMUG1	FNIP2	SLC31A2	MESDC1	MEF2D	MEIS2	LPGAT1	MEF2D	MESDC1	MEX3A	MEF2D	MDM4		LRFN4	MEIS2
				SCYL3	SEC22C	PRDM6	PCDHA10	PCDH10	SKP2	SLC22A5	RPRD1A		SMYD1	FOSL2	SLC35A1	MEX3A	MEIS2	MESDC1	LRIG2	MEIS2	MFSD4	MFSD4	MEIS2	MED28		LRIG2	MESDC1
				SDAD1	SEC23A	PREX1	PCDHA11	PCDHA1	SLC22A5	SLC25A34	RRAD		SNTB2	FOXK2	SLC35B2	MFSD4	MESDC1	MEX3A	LRIG3	MESDC1	MGA	MGA	MESDC1	MED6		LRIG3	MFAP3L
				SEC22C	SEC61A2	PRKAB1	PCDHA12	PCDHA10	SLC25A34	SLC29A3	RTCB		SNX18	FOXN1	SLC41A2	MGA	MFSD4	MFSD4	LRRC20	MEX3A	MIB1	MIB1	MFSD4	MED8		LRRC20	MFSD4
				SEC23A	SEMA3A	PRKCB	PCDHA13	PCDHA11	SLC29A3	SLC35D3	RTN4R		SNX4	FOXQ1	SLC48A1	MIB1	MGA	MGA	LRRC8B	MFSD4	MIEF1	MIEF1	MGA	MEF2D		LRRC8B	MGA
				SEC61A2	SEMA6B	PROX2	PCDHA2	PCDHA12	SLC35D3	SLC35F1	RUNDC3B		SOCS3	FPGS	SLC4A7	MIEF1	MIB1	MIB1	LSM11	MGA	MIOS	MIOS	MIB1	MEIS2		LSM11	MIEF1
				SEMA3A	SEPT7	PRRT2	PCDHA3	PCDHA13	SLC35F1	SLC35F4	RUNX2		SOCS6	FRMD4A	SLC50A1	MIOS	MIEF1	MIEF1	LUC7L3	MIB1	MLLT10	MLLT10	MIEF1	MESDC1		LUC7L3	MIOS
				SEMA6B	SETD3	PRRX1	PCDHA4	PCDHA2	SLC35F4	SLC41A2	RWDD4		SOCS7	FRMD4B	SLC7A8	MLLT10	MIOS	MIOS	LYVE1	MIEF1	MMP11	MMP11	MIOS	MFSD4		LYVE1	MLLT10
				SEPT7	SH2B3	PTBP1	PCDHA5	PCDHA3	SLC41A2	SLC5A11	SCAF4		SORCS1	FRMD8	SLC9A6	MMP11	MLLT10	MLLT10	MAP3K1	MIOS	MOB4	MOB4	MLLT10	MGA		MAP3K1	MMP11
				SETD3	SH3RF1	PTBP2	PCDHA6	PCDHA4	SLC5A11	SLC6A9	SCN1A		SOST	FRRS1L	SMARCAD1	MOB4	MMP11	MMP11	MAP3K13	MLLT10	MSI2	MSI2	MMP11	MIB1		MAP3K13	MOB4
				SH2B3	SHOC2	PTH1R	PCDHA7	PCDHA5	SLC6A9	SLC7A10	SCN2A		SOX5	FSBP	SMARCC1	MSI2	MOB4	MOB4	MAP3K2	MMP11	MSN	MSN	MOB4	MIEF1		MAP3K2	MTUS1
				SH3RF1	SIX1	PTPN22	PCDHA8	PCDHA6	SLC7A10	SMAD1	SCN9A		SPOCK3	FSD1	SNCAIP	MSN	MSN	MSI2	MAP4K3	MOB4	MTUS1	MTUS1	MSI2	MIOS		MAP3K3	MXD1
				SHOC2	SIX4	PTPRD	PCDHA9	PCDHA7	SMAD1	SMAP1	SCYL3		SPRED1	FSD1L	SNIP1	MTUS1	MTUS1	MSN	MAPK6	MSI2	MXD1	MXD1	MSN	MLLT10		MAP4K3	MYCBP
				SIX1	SKP2	PTPRK	PCDHAC1	PCDHA8	SMAP1	SMIM14	SDAD1		SPRED2	FSTL1	SNRPB2	MXD1	MXD1	MTUS1	MARCH9	MSN	MYCBP	MYCBP	MTUS1	MMP11		MAPK6	MYCN
				SIX4	SLC22A5	PTPRZ1	PCDHAC2	PCDHA9	SMIM14	SNAI1	SEC22C		SPSB1	FSTL5	SNX18	MYCBP	MYCBP	MXD1	MARS2	MTUS1	MYCN	MYCN	MXD1	MOB4		MARCH9	MYO1F
				SKP2	SLC25A34	PURB	PCGF5	PCDHAC1	SNAI1	SNAPIN	SEC23A		SRGAP2	FURIN	SNX30	MYCN	MYCN	MYCBP	MBTD1	MXD1	MYO1F	MYO1F	MYCBP	MSN		MARS2	NAA20
				SLC22A5	SLC29A3	PWWP2B	PDE5A	PCDHAC2	SNAPIN	SNX10	SEC61A2		SSR1	FUT10	SNX6	MYO1F	MYO1F	MYCN	MBTPS2	MYCBP	NAA20	NAA20	MYCN	MTUS1		MBTPS2	NAT8L
				SLC25A34	SLC35A5	QKI	PDE7B	PCGF5	SNX10	SNX16	SEMA3A		SSR3	FXR1	SORD	NAA20	NAA20	MYO1F	MDM4	MYCN	NAT8L	NAT8L	MYO1F	MXD1		MDM4	NDST2
				SLC29A3	SLC35B4	QPCTL	PDIK1L	PDE5A	SNX16	SOCS1	SEMA6B		ST8SIA4	FXR2	SP1	NAT8L	NAT8L	NAA20	MED28	MYO1F	NDST2	NDST2	MYO5B	MYCBP		MED28	NEFM
				SLC35A5	SLC35D3	RAB11FIP1	PFN1	PDE7B	SOCS1	SOCS3	SEPT7		ST8SIA5	FZD4	SP2	NDST2	NDST2	NAT8L	MED6	NAA20	NEFM	NEFM	NAA20	MYCN		MED6	NEK3
				SLC35B4	SLC35F1	RAB11FIP4	PFN2	PDIK1L	SOCS3	SOCS6	SETD3		STAM2	FZD8	SP3	NEFM	NEFM	NDST2	MED8	NAT8L	NEK3	NEK3	NAT8L	MYO1F		MED8	NEK9
				SLC35D3	SLC35F4	RAB3IP	PHAX	PFN1	SOCS6	SOX4	SGK3		STXBP1	G3BP1	SPOCK1	NEK3	NEK3	NEFM	MEF2D	NDST2	NEK9	NEK9	NDST2	NAA20		MEF2D	NGF
				SLC35F1	SLC41A2	RAB8A	PHF13	PFN2	SOX4	SOX9	SH2B3		SV2A	G3BP2	SPOPL	NEK9	NEK9	NEK3	MEIS2	NEFM	NGF	NGF	NEFM	NAT8L		MEIS2	NHLRC3
				SLC35F4	SLC5A11	RAP2C	PHF14	PHAX	SOX9	SPHKAP	SH3RF1		SYCE3	GABRA6	SPRY1	NGF	NGF	NEK9	MESDC1	NEK3	NHLRC2	NHLRC2	NEK3	NDST2		MESDC1	NID2
				SLC41A2	SLC6A9	RAPGEF6	PHF20	PHF13	SPHKAP	SRSF7	SHOC2		SYS1	GABRQ	SPRY2	NHLRC2	NHLRC3	NGF	MFAP3L	NEK9	NHLRC3	NHLRC3	NEK9	NEFM		MFAP3L	NIPAL4
				SLC5A11	SLC7A10	RAPH1	PHLDA3	PHF14	SRSF7	SSR3	SIRT1		SYT13	GALNT10	SRI	NHLRC3	NID2	NHLRC2	MFSD4	NGF	NID2	NID2	NGF	NEK3		MFSD4	NKD1
				SLC6A9	SMAD1	RARB	PHTF2	PHF20	SSR3	STAC	SIX1		TAC1	GALNT12	SRSF6	NID2	NIPAL4	NHLRC3	MGA	NHLRC2	NIPAL4	NIPAL4	NHLRC3	NEK9		MGA	NKIRAS2
				SLC7A10	SMAP1	RAVER1	PI15	PHLDA3	STAC	STIM2	SKIL		TACC1	GALNT13	STARD4	NIPAL4	NKD1	NID2	MIB1	NHLRC3	NKD1	NKD1	NID2	NGF		MIB1	NME4
				SMAD1	SMIM14	RB1CC1	PIK3CA	PHTF2	STIM2	STK39	SKP2		TAF11	GALNT4	STEAP2	NKD1	NKIRAS2	NIPAL4	MIEF1	NID2	NKIRAS2	NKIRAS2	NIPAL4	NHLRC3		MIEF1	NME6
				SMAP1	SNAI1	RBBP4	PIK3CB	PI15	STK39	STRIP1	SLC22A5		TBC1D8B	GALNT9	STT3A	NKIRAS2	NME4	NKD1	MIOS	NIPAL4	NME4	NME4	NKD1	NID2		MIOS	NOVA1
				SMIM14	SNAPIN	RBM23	PIK3R3	PIK3CA	STRIP1	STX2	SLC25A34		TCF12	GAMT	SUCLG2	NME4	NME6	NKIRAS2	MLLT10	NKD1	NME6	NME6	NKIRAS2	NIPAL4		MLLT10	NPEPL1
				SNAI1	SNX10	RBMX	PITX1	PIK3CB	STX2	SURF4	SLC29A3		TCF19	GAREML	SURF4	NME6	NOVA1	NME4	MMP11	NKIRAS2	NOVA1	NOVA1	NME4	NKD1		MMP11	NR6A1
				SNAPIN	SNX16	RBMXL1	PKNOX1	PIK3R3	SURF4	SYNGR3	SLC35D3		TFAP2E	GAS1	SYMPK	NOVA1	NPEPL1	NME6	MOB4	NME4	NPEPL1	NPEPL1	NME6	NKIRAS2		MOB4	NRAS
				SNX10	SOCS1	RBPJ	PLA2G10	PITX1	SYNGR3	TAF4B	SLC35F1		THTPA	GAS2	SYNC	NPEPL1	NR6A1	NOVA1	MSI2	NME6	NR6A1	NR6A1	NOVA1	NME4		MSI2	NRK
				SNX16	SOCS3	RCE1	PLAA	PKNOX1	TAF4B	TASP1	SLC35F4		TMEM123	GATA6	TAB2	NR6A1	NRAS	NPEPL1	MSN	NOVA1	NRAS	NRAS	NPEPL1	NME6		MSN	NSMCE2
				SOCS1	SOCS6	RCL1	PLCL2	PLA2G10	TASP1	TBC1D10B	SLC41A2		TMEM132B	GCDH	TACC1	NRAS	NRK	NR6A1	MTUS1	NPEPL1	NRK	NRK	NR6A1	NOVA1		MTUS1	NUMBL
				SOCS3	SOX4	RDH12	PLXNC1	PLAA	TBC1D10B	TBPL1	SLC5A11		TMEM150C	GCH1	TACC2	NRK	NSMCE2	NRAS	MXD1	NR6A1	NSMCE2	NSMCE2	NRAS	NPEPL1		MXD1	NUP155
				SOCS6	SOX9	RFC1	PMEPA1	PLCL2	TBPL1	TCF7	SLC6A9		TMEM151A	GFPT2	TARBP1	NSMCE2	NXT2	NRK	MYCBP	NRAS	NXT2	NUP155	NRK	NR6A1		MYCBP	NXT2
				SOX4	SPHKAP	RFFL	PNRC1	PLXNC1	TCF7	TFDP1	SLC7A10		TMEM163	GGA1	TBC1D14	NXT2	OSBPL3	NSMCE2	MYCN	NRK	ONECUT3	NXT2	NSMCE2	NRAS		MYCN	ONECUT3
				SOX9	SRSF7	RIMS1	PON2	PMEPA1	TFDP1	TIA1	SMAD1		TMEM178A	GGA2	TBC1D9B	OSBPL3	OSMR	NXT2	MYO1F	NSMCE2	OSBPL3	ONECUT3	NUP155	NRK		MYO1F	OSBPL3
				SPHKAP	SSR3	RNF44	POSTN	PNRC1	TIA1	TMCC1	SMAP1		TMEM25	GINM1	TCEB1	OSMR	OSTF1	OSBPL3	MYRIP	NXT2	OSMR	OSBPL3	NXT2	NSMCE2		MYRIP	OSMR
				SRSF7	STAC	RPL17-C18orf32	POU3F2	PON2	TMCC1	TMED2	SMIM14		TMX1	GIT2	TCF3	OSTF1	P2RX1	OSMR	NAA20	OSBPL3	OSTF1	OSMR	ONECUT3	NUP155		NAA20	OSTF1
				SSR3	STK39	RRAGD	POU4F1	POSTN	TMED2	TMEFF1	SNAI1		TNC	GK5	TCTA	P2RX1	P4HA2	OSTF1	NAT8L	OSMR	P2RX1	OSTF1	OSBPL3	NXT2		NAA30	P2RX1
				STAC	STRIP1	RUNX1T1	PPFIA2	POU3F2	TMEFF1	TMEM106B	SNAPIN		TOB1	GLI3	TDRP	P4HA2	PALD1	P2RX1	NDST2	OSTF1	P4HA2	P2RX1	OSMR	ONECUT3		NAT8L	P4HA2
				STK39	STX2	RWDD2A	PPM1A	POU4F1	TMEM106B	TMEM121	SNX10		TOX3	GLIS2	TEAD1	PALD1	PALM3	P4HA2	NEFM	P2RX1	PALD1	P4HA2	OSTF1	OSBPL3		NDST2	PALD1
				STRIP1	SUCLG2	SACM1L	PPP1R12A	PPFIA2	TMEM121	TMEM170B	SNX16		TP53INP1	GLRB	TECTB	PALM3	PANX2	PALD1	NEK3	P4HA2	PALM3	PALD1	P2RX1	OSMR		NEFM	PALM3
				STX2	SURF4	SAMD5	PPP1R13L	PPM1A	TMEM170B	TMEM181	SOCS1		TPBGL	GLT8D1	TEX261	PANX2	PAPPA	PALM3	NEK9	PALD1	PANX2	PALM3	P4HA2	OSTF1		NEK3	PANX2
				SUCLG2	SYNGR3	SASH1	PPP2R5A	PPP1R12A	TMEM181	TMEM229A	SOCS3		TPD52	GLTP	THAP2	PAPPA	PARD6B	PANX2	NGF	PALM3	PAPPA	PANX2	PALD1	P2RX1		NEK9	PAPPA
				SURF4	TAF4B	SCN1A	PPP2R5E	PPP1R13L	TMEM229A	TMEM87A	SOCS6		TRIM71	GMCL1	THSD7B	PARD6B	PARM1	PAPPA	NHLRC2	PANX2	PARD6B	PAPPA	PALM3	P4HA2		NGF	PARD6B
				SYNGR3	TASP1	SCN2B	PPP6R1	PPP2R5A	TMEM87A	TRAF3IP2	SOS1		TRIM9	GNA13	TIA1	PARM1	PARP8	PARD6B	NHLRC3	PAPPA	PARM1	PARD6B	PANX2	PALD1		NHLRC2	PARM1
				TAF4B	TBC1D10B	SCOC	PPP6R3	PPP2R5E	TRAF3IP2	TRIM23	SOX4		TRPC3	GNAL	TIPRL	PARP8	PBX1	PARM1	NID2	PARD6B	PBX1	PARM1	PAPPA	PALM3		NHLRC3	PBX1
				TASP1	TBPL1	SEC61B	PPTC7	PPP6R1	TRIM23	TRO	SOX9		TSHZ2	GNG10	TLL1	PBX1	PBX2	PARP8	NIPAL4	PARM1	PBX2	PARP8	PARD6B	PANX2		NID2	PBX2
				TBC1D10B	TCF7	SECISBP2L	PRC1	PPP6R3	TRO	TRPM7	SPHKAP		TSPAN3	GNG2	TMED1	PBX2	PBX3	PBX1	NKD1	PARP8	PBX3	PBX1	PARM1	PAPPA		NIPAL4	PBX3
				TBPL1	TEX2	SENP1	PRICKLE2	PPTC7	TRPM7	TTC39A	SRSF7		TSPAN5	GOLGA8M	TMEM109	PBX3	PCDH19	PBX2	NKIRAS2	PBX1	PCDH19	PBX2	PBX1	PARD6B		NKD1	PCDH19
				TCF7	TFDP1	SEPHS2	PRKAA1	PRC1	TTC39A	TTLL7	SSBP2		TTC39C	GOLGA8N	TMEM134	PCDH19	PCDH20	PBX3	NME4	PBX2	PCDH20	PBX3	PBX2	PARM1		NKIRAS2	PCDH20
				TEX2	TIA1	SERTAD2	PRKACB	PRICKLE2	TTLL7	TTPA	SSR3		TUB	GPAM	TMEM168	PCDH20	PCGF3	PCDH19	NME6	PBX3	PCGF3	PCDH19	PBX3	PBX1		NME4	PCGF3
				TFDP1	TMCC1	SESN1	PRKAR2A	PRKAA1	TTPA	TUBGCP3	STAC		TUSC5	GPC4	TMEM178A	PCGF3	PCTP	PCDH20	NOVA1	PCDH19	PCTP	PCDH20	PCDH19	PBX2		NME6	PCTP
				TIA1	TMED2	SETD8	PRKX	PRKACB	TUBGCP3	TUSC3	STIM2		TXLNG	GPD2	TMEM229A	PCTP	PDE12	PCGF3	NPEPL1	PCDH20	PDE12	PCGF3	PCDH20	PBX3		NOVA1	PDE12
				TMCC1	TMEFF1	SF3B4	PRR5L	PRKAR2A	TUSC3	TVP23B	STK39		TXNDC5	GPR26	TMEM248	PDE12	PDGFB	PCTP	NR6A1	PCGF3	PDGFB	PCTP	PCGF3	PCDH19		NPEPL1	PDGFB
				TMED2	TMEM106B	SFMBT2	PRRT3	PRKX	TVP23B	TWF1	STRIP1		UBE2E2	GPR37	TMEM45A	PDGFB	PDHB	PDE12	NRAS	PCTP	PDHB	PDE12	PCTP	PCDH20		NR6A1	PDHB
				TMEFF1	TMEM121	SFXN2	PSD	PRR5L	TWF1	TXNDC5	STX2		UBE2G1	GPR50	TMEM87B	PDHB	PDP2	PDGFB	NRK	PDE12	PDP2	PDGFB	PDE12	PCGF3		NRAS	PDPR
				TMEM106B	TMEM170B	SFXN5	PTCHD4	PRRT3	TXNDC5	UBAC1	SURF4		UBE2H	GPR85	TOR3A	PDPR	PDPR	PDHB	NSMCE2	PDGFB	PDPR	PDHB	PDGFB	PCTP		NRK	PEX11B
				TMEM121	TMEM181	SGK1	PTEN	PSD	UBAC1	UBE2D3	SYNGR3		UBE2V2	GPT2	TRABD	PEG10	PEG10	PDPR	NUMBL	PDHB	PEG10	PDPR	PDHB	PDE12		NSMCE2	PGRMC1
				TMEM170B	TMEM229A	SGMS2	PTGES3	PTCHD4	UBE2D3	UBE2F	TAF4B		UBQLN2	GRASP	TRIM14	PEX11B	PEX11B	PEG10	NXT2	PDPR	PEX11B	PEG10	PDPR	PDGFB		NXT2	PHACTR2
				TMEM181	TMEM87A	SGPP1	PXDN	PTEN	UBE2F	UBE2I	TASP1		UBR3	GRB2	TRIM45	PGRMC1	PGRMC1	PEX11B	OLR1	PEG10	PGRMC1	PEX11B	PEG10	PDHB		OLR1	PI4K2B
				TMEM229A	TMTC3	SGTB	QKI	PTGES3	UBE2I	UBE2J1	TBC1D10B		UGT8	GRIA2	TSN	PI4K2B	PI4K2B	PGRMC1	ONECUT3	PEX11B	PI4K2B	PGRMC1	PEX11B	PDPR		ONECUT2	PIAS4
				TMEM87A	TNRC6A	SH3GL1	R3HDM2	PXDN	UBE2J1	UBE2V2	TBPL1		UQCR10	GSN	TTC37	PIAS4	PIAS4	PI4K2B	OSBPL3	PGRMC1	PIAS4	PI4K2B	PGRMC1	PEG10		ONECUT3	PIGA
				TMTC3	TRAF3IP2	SH3GL2	RAB13	QKI	UBE2V2	UCP3	TCF7		USP32	GSS	TUB	PIGA	PIGA	PIAS4	OSMR	PI4K2B	PIGA	PIAS4	PI4K2B	PEX11B		OSBPL3	PIGU
				TNRC6A	TRIM23	SHISA5	RAB18	R3HDM2	UCP3	USP48	TEX2		USP34	GSTK1	TUBG1	PIGU	PIGU	PIGA	OSTF1	PIAS4	PIGU	PIGA	PIAS4	PGRMC1		OSMR	PITPNM3
				TRAF3IP2	TRO	SHISA9	RAB1A	RAB13	USP48	VAPA	TFDP1		VASH2	GUCD1	UBA6	PITPNM3	PITPNM3	PIGU	P2RX1	PIGA	PITPNM3	PIGU	PIGA	PI4K2B		OSTF1	PKIA
				TRIM23	TRPM7	SIMC1	RAB21	RAB18	VAPA	VAT1L	TIA1		VAT1	GXYLT1	UBE2B	PKIA	PKIA	PITPNM3	P4HA2	PIGU	PKIA	PITPNM3	PIGU	PIAS4		OTUD3	PKN2
				TRO	TTC39A	SLC25A25	RAB2B	RAB1A	VAT1L	VIM	TMCC1		VOPP1	GZF1	UBE2W	PKN2	PKN2	PKIA	PALD1	PITPNM3	PKN2	PKIA	PITPNM3	PIGA		P2RX1	PLA2G15
				TRPM7	TTLL7	SLC25A36	RAB33B	RAB21	VIM	VIP	TMED2		VSIG8	HADH	UBOX5	PLA2G15	PLA2G15	PKN2	PALM3	PKIA	PLA2G15	PKN2	PKIA	PIGU		P4HA2	PLA2G3
				TTC39A	TTPA	SLC25A39	RAB34	RAB2B	VIP	VKORC1L1	TMEFF1		VWC2	HADHA	UGT8	PLA2G3	PLA2G3	PLA2G15	PANX2	PKN2	PLA2G3	PLA2G15	PKN2	PITPNM3		PALD1	PLD3
				TTLL7	TUSC3	SLC2A12	RAB8B	RAB33B	VKORC1L1	VOPP1	TMEM106B		WDR26	HBP1	ULK2	PLD3	PLD3	PLA2G3	PAPPA	PLA2G15	PLD3	PLA2G3	PLA2G15	PKIA		PALM3	PLEKHA8
				TTPA	TVP23B	SLC30A5	RAF1	RAB34	VOPP1	VPS26B	TMEM121		WNT2B	HDAC4	USP14	PLEKHA8	PLEKHA8	PLD3	PARD6B	PLA2G3	PLEKHA8	PLD3	PLA2G3	PKN2		PANX2	PLEKHG7
				TUSC3	TWF1	SLC30A7	RAI2	RAB8B	VPS26B	WDR44	TMEM170B		YEATS4	HEATR1	USP2	PLEKHG7	PLEKHG7	PLEKHA8	PARM1	PLD3	PLEKHG7	PLEKHA8	PLD3	PLA2G15		PAPPA	PLEKHH1
				TVP23B	TXNDC5	SLC35F5	RALGPS1	RAF1	WDR44	WDR82	TMEM181		YPEL2	HECTD2	USP48	PLEKHH1	PLEKHH1	PLEKHG7	PARP8	PLEKHA8	PLEKHH1	PLEKHG7	PLEKHA8	PLA2G3		PARD6B	PLEKHO1
				TWF1	UBAC1	SLC39A1	RAP1A	RAI2	WDR82	WWP1	TMEM229A		YWHAZ	HEPACAM	VAMP3	PLEKHO1	PLEKHO1	PLEKHH1	PAX3	PLEKHG7	PLEKHO1	PLEKHH1	PLEKHG7	PLD3		PARM1	PLXNC1
				TXNDC5	UBE2D2	SLC39A7	RAP1B	RALGPS1	WWP1	YBX1	TMEM87A		ZBTB11	HEXIM1	VANGL1	PLXNC1	PLXNC1	PLEKHO1	PBX1	PLEKHH1	PLXNC1	PLEKHO1	PLEKHH1	PLEKHA8		PARP8	PLXND1
				UBAC1	UBE2D3	SLC41A1	RAP2B	RAP1A	YBX1	YPEL2	TRAF3IP2		ZC4H2	HIAT1	VAT1L	PLXND1	PLXND1	PLXNC1	PBX2	PLEKHO1	PLXND1	PLXNC1	PLEKHO1	PLEKHG7		PBX1	PMAIP1
				UBE2D2	UBE2F	SLC46A1	RAP2C	RAP1B	YPEL2	YPEL5	TRIM23		ZFX	HIATL1	VDAC2	PMAIP1	PMAIP1	PLXND1	PBX3	PLXNC1	PMAIP1	PLXND1	PLXNC1	PLEKHH1		PBX2	POGZ
				UBE2D3	UBE2I	SLC4A1	RAPGEF4	RAP2B	YPEL5	YTHDC1	TRO		ZMAT4	HIC1	VDAC3	POGZ	POGZ	PMAIP1	PCDH19	PLXND1	POGLUT1	PMAIP1	PLXND1	PLEKHO1		PBX3	POLR2D
				UBE2F	UBE2J1	SLC50A1	RASA1	RAP2C	YTHDC1	YWHAZ	TRPM7		ZMIZ2	HIPK1	VMP1	POLR2D	POLR2D	POGZ	PCDH20	PMAIP1	POGZ	POGZ	PMAIP1	PLXNC1		PCDH19	POLR3D
				UBE2I	UBE2V2	SLC6A1	RBBP8	RAPGEF4	YWHAZ	ZBTB11	TTC39A		ZNF202	HIPK3	VSNL1	POTEG	POTEG	POLR2D	PCGF3	POGZ	POLR2D	POLR2D	POGZ	PLXND1		PCDH20	POTEG
				UBE2J1	UBE3C	SLC6A6	RBMS1	RASA1	ZBTB11	ZBTB18	TTLL7		ZNF385A	HIVEP1	WASF1	POTEM	POTEM	POTEG	PCTP	POLR2D	POLR3D	POTEG	POLR2D	PMAIP1		PCGF3	POTEM
				UBE2V2	UCP3	SLC7A2	RBMS3	RBBP8	ZBTB18	ZDHHC21	TTPA		ZNF462	HIVEP2	WIPF3	POU6F2	POU6F2	POTEM	PDE12	POTEG	POTEG	POTEM	POTEG	POGZ		PCTP	POU6F2
				UBE3C	USP2	SLC7A8	RDH12	RBMS1	ZDHHC21	ZFAND5	TUBGCP3		ZNF583	HIVEP3	WWC3	PPAPDC2	PPAPDC2	POU6F2	PDGFB	POTEM	POTEM	POU6F2	POTEM	POLR2D		PDE12	PPAPDC2
				UCP3	USP45	SLC8A2	REEP1	RBMS3	ZFAND5	ZFC3H1	TUSC3		ZNF609	HMGXB4	XPO4	PPARGC1B	PPARGC1B	PPAPDC2	PDHB	POU6F2	POU6F2	PPAPDC2	POU6F2	POTEG		PDGFB	PPARGC1B
				USP2	USP48	SLMO2	REEP3	RDH12	ZFC3H1	ZNF200	TVP23B		ZNF654	HN1L	XYLT1	PPP1R16B	PPP1R16B	PPARGC1B	PDPR	PPAPDC2	PPAPDC2	PPARGC1B	PPAPDC2	POTEM		PDHB	PPP1R16B
				USP45	VAPA	SMARCD1	REST	REEP1	ZNF200	ZNF382	TWF1		ZNF831	HOXA5	YTHDF1	PPP2R2A	PPP2R2A	PPP1R16B	PEG10	PPARGC1B	PPARGC1B	PPP1R16B	PPARGC1B	POU6F2		PDPR	PPP2R2A
				USP48	VAT1L	SMIM14	RFX4	REEP3	ZNF382	ZNF521	TXNDC5		ZRANB1	HOXB1	ZBTB7C	PPP3CA	PPP3CA	PPP2R2A	PEX11B	PPP1R16B	PPP1R16B	PPP2R2A	PPP1R16B	PPAPDC2		PEG10	PPP3CA
				VAPA	VIM	SNRK	RGL1	REST	ZNF521	ZNF608	UBAC1		ZWILCH	HRCT1	ZCWPW2	PQLC2	PQLC2	PPP3CA	PGRMC1	PPP2R2A	PPP2R2A	PPP3CA	PPP2R2A	PPARGC1B		PEX11B	PQLC2
				VAT1L	VIP	SNX15	RGS21	RFX4	ZNF608	ZNRF1	UBE2D3			HRH1	ZDHHC20	PRDM1	PRDM1	PQLC2	PHACTR2	PPP3CA	PPP3CA	PQLC2	PPP3CA	PPP1R16B		PGRMC1	PRDM5
				VIM	VKORC1L1	SNX17	RHEBL1	RGL1	ZNRF1	ZPBP2	UBE2F			HSPB8	ZDHHC3	PRDM5	PRDM5	PRDM1	PI4K2B	PQLC2	PQLC2	PRDM1	PQLC2	PPP2R2A		PHACTR2	PRKAA2
				VIP	VOPP1	SNX18	RHOB	RGS21	ZPBP2		UBE2I			HTATIP2	ZEB2	PRKAA2	PRKAA2	PRDM5	PIAS4	PRDM1	PRDM1	PRDM5	PRDM1	PPP3CA		PI4K2B	PRKAB2
				VKORC1L1	VPS26B	SNX30	RIC3	RHEBL1			UBE2J1			HTR2C	ZFP36L2	PRKAB2	PRKAB2	PRKAA2	PIGA	PRDM5	PRDM5	PRKAA2	PRDM5	PQLC2		PIAS4	PRKAR2A
				VOPP1	WDR44	SOBP	RICTOR	RHOB			UBE2V2			IAPP	ZNF292	PRKAR2A	PRKAR2A	PRKAB2	PIGU	PRKAA2	PRKAA2	PRKAB2	PRKAA2	PRDM1		PIGA	PRPF38B
				VPS26B	WDR82	SOCS2	RIN2	RIC3			UCP3			IDE	ZNF362	PRPF38B	PRPF38B	PRKAR2A	PITPNM3	PRKAB2	PRKAB2	PRKAR2A	PRKAB2	PRDM5		PIGU	PRR18
				WDR44	WWP1	SOCS5	RNF11	RIN2			USP45			IGF2R	ZNF391	PRR18	PRR18	PRPF38B	PKIA	PRKAR2A	PRKAR2A	PRPF38B	PRKAR2A	PRKAA2		PITPNM3	PRRX1
				WDR82	YBX1	SOGA1	RNF111	RNF11			USP48			IL11	ZNF449	PRRX1	PRRX1	PRR18	PKN2	PRPF38B	PRPF38B	PRR18	PRPF38B	PRKAB2		PKIA	PRSS22
				WWP1	YOD1	SOGA3	RNF145	RNF111			VAPA			IMPACT	ZNF503	PRSS22	PRSS22	PRRX1	PLA2G15	PRR18	PRR18	PRRX1	PRR18	PRKAR2A		PKN2	PSORS1C2
				YBX1	YPEL2	SOX11	RNF165	RNF145			VAT1L			INO80C	ZNF608	PSORS1C2	PSORS1C2	PRSS22	PLA2G3	PRRX1	PRRX1	PRSS22	PRRX1	PRPF38B		PLA2G15	PTAFR
				YOD1	YPEL5	SOX4	RNF167	RNF165			VIM			INSIG2	ZNF772	PTAFR	PTAFR	PSORS1C2	PLD3	PRSS22	PRSS22	PSORS1C2	PRSS22	PRR18		PLA2G3	PTAR1
				YPEL2	YTHDC1	SP3	RNF19A	RNF167			VIP			IPCEF1	ZXDA	PTPRD	PTPRU	PTAFR	PLEKHA8	PSORS1C2	PSORS1C2	PTAFR	PSORS1C2	PRRX1		PLD3	PTPRU
				YPEL5	YWHAZ	SPOCD1	RNF38	RNF19A			VKORC1L1			IPO4	ZXDB	PTPRU	PXMP4	PTPRD	PLEKHG7	PTAFR	PTAFR	PTPRD	PTAFR	PRSS22		PLEKHA8	PXDN
				YTHDC1	ZBTB11	SPPL3	ROBO2	RNF38			VOPP1			IPO8	ZXDC	PXMP4	PXT1	PTPRU	PLEKHH1	PTPRD	PTPRD	PTPRU	PTPRD	PSORS1C2		PLEKHG7	PXMP4
				YWHAZ	ZBTB18	SPRN	ROR1	ROBO2			VPS26B			IPP		PXT1	QARS	PXMP4	PLEKHO1	PTPRU	PTPRU	PXMP4	PTPRU	PTAFR		PLEKHH1	PXT1
				ZBTB11	ZDHHC21	SREK1	RPS6KA5	ROR1			WDR44			IQGAP1		QARS	RAB11FIP4	PXT1	PLXNC1	PXMP4	PXMP4	PXT1	PXMP4	PTPRU		PLEKHO1	QARS
				ZBTB18	ZFAND5	SRRM4	RRAGC	RPS6KA5			WDR82			IQGAP2		RAB11FIP4	RAB15	QARS	PLXND1	PXT1	PXT1	QARS	PXT1	PXMP4		PLXNC1	RAB11FIP4
				ZDHHC21	ZFC3H1	SRSF2	RRAGD	RRAGC			WWP1			IRF1		RAB15	RAB40C	RAB11FIP4	PMAIP1	QARS	QARS	RAB11FIP4	QARS	PXT1		PLXND1	RAB15
				ZFAND5	ZNF200	ST8SIA3	RTN1	RRAGD			YBX1			IRF2BPL		RAB40C	RAG1	RAB15	POGLUT1	RAB11FIP4	RAB11FIP4	RAB15	RAB11FIP4	QARS		PMAIP1	RAB40C
				ZFC3H1	ZNF280B	STAM	RUNX3	RTN1			YPEL2			IRGQ		RAG1	RALB	RAB40C	POGZ	RAB15	RAB15	RAB40C	RAB15	RAB11FIP4		POGLUT1	RADIL
				ZNF200	ZNF382	STK3	S100PBP	RUNX3			YPEL5			ISG20L2		RALB	RASGRP1	RAG1	POLR2D	RAB40C	RAB40C	RAG1	RAB40C	RAB15		POGZ	RAG1
				ZNF280B	ZNF521	STOM	S1PR1	S100PBP			YTHDC1			IST1		RASGRP1	RASL10B	RALB	POTEG	RAG1	RAG1	RALB	RAG1	RAB40C		POLR2D	RALB
				ZNF382	ZNF608	STT3A	SBF2	S1PR1			YWHAZ			ITFG3		RASL10B	RB1	RASGRP1	POTEM	RALB	RALB	RASGRP1	RALB	RAG1		POTEG	RALGPS1
				ZNF521	ZNF711	STX5	SCN1B	SBF2			ZBTB11			ITGA7		RB1	RBFOX2	RASL10B	POU6F2	RASGRP1	RASGRP1	RASL10B	RALGPS1	RALB		POTEM	RASGRP1
				ZNF608	ZNRF1	STXBP6	SDC1	SCN1B			ZBTB18			ITGB1		RBFOX2	RBMS1	RB1	PPAPDC2	RASL10B	RASL10B	RB1	RASGRP1	RASGRP1		POU2F1	RASL10B
				ZNF711	ZPBP2	SUMO1	SEC11A	SDC1			ZDHHC21			ITGB3		RBMS1	RCN1	RBFOX1	PPARGC1A	RB1	RB1	RBFOX1	RASL10B	RASL10B		POU6F2	RB1
				ZNRF1		SUPT16H	SEC61A2	SEC11A			ZFAND5			ITM2C		RCN1	RDH10	RBFOX2	PPARGC1B	RBFOX2	RBFOX1	RBFOX2	RB1	RB1		PPAPDC2	RBFOX2
				ZPBP2		SV2A	SEC63	SEC61A2			ZFC3H1			ITPKB		RDH10	RDX	RBMS1	PPP1R16B	RBMS1	RBFOX2	RBMS1	RBFOX2	RBFOX1		PPARGC1B	RBMS1
						SVOP	SECISBP2L	SEC63			ZNF200			ITPR3		RDX	RFX6	RCN1	PPP2R2A	RCN1	RBMS1	RCN1	RBMS1	RBFOX2		PPP1R16B	RCN1
						SYDE1	SEMA4C	SECISBP2L			ZNF280B			ITPRIP		RFX6	RGAG1	RDH10	PPP3CA	RDH10	RCN1	RDH10	RCN1	RBMS1		PPP2R2A	RDH10
						SYNRG	SEPT7	SEMA4C			ZNF382			ITSN2		RGAG1	RGS16	RDX	PPTC7	RDX	RDH10	RDX	RDH10	RCN1		PPP3CA	RDX
						SYT1	SERINC3	SEPT7			ZNF521			JAG1		RGS16	RGS17	RFX6	PQLC2	RFX6	RDX	RFX6	RDX	RDH10		PPTC7	RFX6
						SYT2	SFMBT1	SERINC3			ZNF608			JAG2		RGS17	RICTOR	RGAG1	PRDM1	RGAG1	RFX6	RGAG1	RFX6	RDX		PQLC2	RGAG1
						TAGLN2	SGK1	SFMBT1			ZNRF1			JAKMIP1		RICTOR	RIOK3	RGS16	PRDM5	RGS16	RGAG1	RGS16	RGAG1	RFX6		PRDM1	RGS16
						TBC1D13	SH3D19	SGK1			ZPBP2			JAM2		RIOK3	RNF165	RGS17	PRKAA2	RGS17	RGS16	RGS17	RGS16	RGAG1		PRDM5	RGS17
						TBPL1	SHCBP1	SH3D19						JPH1		RNF165	RNF20	RICTOR	PRKAB2	RICTOR	RGS17	RICTOR	RGS17	RGS16		PRKAA2	RICTOR
						TCF7	SIN3B	SHCBP1						KANK1		RNF20	RNF38	RIOK3	PRKAR2A	RIOK3	RICTOR	RIOK3	RICTOR	RGS17		PRKAB2	RIOK3
						TENM1	SIRT5	SIN3B						KAT7		RNF38	RNF44	RNF165	PRPF38B	RNF165	RIOK3	RNF165	RIOK3	RICTOR		PRKAR2A	RNF165
						TFAP2A	SLC17A6	SIRT5						KATNA1		RNF44	RNF7	RNF20	PRR18	RNF20	RNF165	RNF20	RNF165	RIOK3		PRPF38B	RNF20
						TFAP2D	SLC24A4	SKIDA1						KATNBL1		RNF7	RNFT1	RNF38	PRRX1	RNF38	RNF20	RNF38	RNF20	RNF165		PRR18	RNF44
						TFE3	SLC25A12	SLC17A6						KCNA1		RNFT1	RORC	RNF44	PRSS22	RNF44	RNF38	RNF44	RNF38	RNF20		PRRX1	RNF7
						TFG	SLC25A6	SLC24A4						KCNJ2		RORC	RPUSD2	RNF7	PSORS1C2	RNF7	RNF44	RNF7	RNF44	RNF38		PRSS22	RNFT1
						TGFBR1	SLC26A4	SLC25A12						KCNJ3		RPUSD2	RRM2	RNFT1	PTAFR	RNFT1	RNF7	RNFT1	RNF7	RNF44		PSORS1C2	RORC
						TGIF2	SLC2A4RG	SLC25A6						KCNJ6		RRM2	RRP1B	RORC	PTPRD	RORC	RNFT1	RORC	RNFT1	RNF7		PTAFR	RPUSD2
						THNSL1	SLC31A2	SLC26A4						KCNK10		RRP1B	RSPO2	RPUSD2	PTPRU	RPUSD2	RORC	RPUSD2	RORC	RNFT1		PTAR1	RRM2
						THRAP3	SLC35D1	SLC2A4RG						KCNK2		RSPO2	RTCA	RRM2	PURB	RRM2	RPUSD2	RRM2	RPUSD2	RORC		PTPRD	RRP1B
						THUMPD3	SLC35F1	SLC31A2						KCNK3		RTCA	RUFY3	RRP1B	PXMP4	RRP1B	RRM2	RRP1B	RRM2	RPUSD2		PTPRU	RSPO2
						TIMM17A	SLC37A1	SLC35D1						KCNN3		RUFY3	RUNX1T1	RSPO2	PXT1	RSPO2	RRP1B	RSPO2	RRP1B	RRM2		PURB	RTCA
						TK2	SLC6A11	SLC35F1						KCNS2		RUNX1T1	S100A8	RTCA	QARS	RTCA	RSPO2	RTCA	RSPO2	RRP1B		PXMP4	RUFY3
						TM9SF3	SLC6A6	SLC37A1						KCNV1		S100A8	SALL3	RUFY3	RAB11FIP4	RUFY3	RTCA	RUFY3	RTCA	RSPO2		PXT1	RUNX1T1
						TMEM110	SLC6A8	SLC6A11						KCTD8		SALL3	SALL4	RUNX1T1	RAB15	RUNX1T1	RUFY3	RUNX1T1	RUFY3	RTCA		QARS	S100A8
						TMEM158	SLC8A1	SLC6A6						KDELR2		SALL4	SAMD12	S100A8	RAB40C	S100A8	RUNX1T1	S100A8	RUNX1T1	RUFY3		RAB11FIP4	SALL3
						TMEM167A	SLC9A1	SLC6A8						KDM1B		SAMD12	SBK1	SALL3	RAG1	SALL3	S100A8	SALL3	S100A8	RUNX1T1		RAB15	SALL4
						TMEM170B	SLC9A6	SLC8A1						KIAA0895		SBK1	SCD	SALL4	RALB	SALL4	SALL3	SALL4	SALL3	S100A8		RAB40C	SAMD12
						TMEM178B	SMAD5	SLC9A1						KIAA1024		SCD	SCN4B	SAMD12	RALGPS1	SAMD12	SALL4	SAMD12	SALL4	SALL3		RAG1	SBK1
						TMEM184B	SMARCA2	SLC9A6						KIAA1161		SCN4B	SCYL3	SBK1	RASGRP1	SBK1	SAMD12	SBK1	SAMD12	SALL4		RALB	SCD
						TMEM2	SMARCD2	SMAD5						KIAA1324L		SCYL3	SEC14L1	SCD	RASL10B	SCD	SBK1	SCD	SBK1	SAMD12		RALGPS1	SCN4B
						TMEM200B	SMCR8	SMARCA2						KIAA1522		SEC14L1	SEC16B	SCN4B	RB1	SCN4B	SCD	SCN4B	SCD	SBK1		RASGRP1	SCYL3
						TMEM57	SMOC1	SMARCD2						KIAA1671		SEC16B	SEC31B	SCYL3	RBFOX1	SCYL3	SCN4B	SCYL3	SCN4B	SCD		RASL10B	SEC14L1
						TMEM64	SMOC2	SMCR8						KIAA1958		SEC31B	SECISBP2L	SEC14L1	RBFOX2	SEC14L1	SCYL3	SDK1	SCYL3	SCN4B		RB1	SEC16B
						TMOD3	SNIP1	SMOC1						KIAA2013		SECISBP2L	SEMA4C	SEC16B	RBMS1	SEC16B	SDK1	SEC14L1	SEC14L1	SCYL3		RBFOX1	SEC31B
						TNFRSF10B	SNX17	SMOC2						KIF13B		SEMA4C	SEMA4G	SEC31B	RCN1	SEC31B	SEC14L1	SEC16B	SEC16B	SEC14L1		RBFOX2	SECISBP2L
						TNNI1	SNX27	SNIP1						KIF16B		SEMA4G	SENP2	SECISBP2L	RCSD1	SECISBP2L	SEC16B	SEC31B	SEC31B	SEC16B		RBMS1	SEMA4C
						TOR2A	SOCS1	SNX17						KIF26A		SENP2	SENP5	SEMA4C	RDH10	SEMA4C	SEC31B	SECISBP2L	SECISBP2L	SEC31B		RCN1	SENP2
						TPD52	SOCS3	SNX27						KIF2A		SENP5	SH2B3	SEMA4G	RDX	SEMA4G	SECISBP2L	SEMA4C	SEMA4C	SECISBP2L		RCSD1	SENP5
						TPI1	SOCS5	SOCS1						KIF3A		SH2B3	SKIDA1	SENP2	RFX6	SENP2	SEMA4C	SEMA4G	SEMA4G	SEMA4C		RDH10	SH2B3
						TPM4	SOS2	SOCS3						KIF5A		SKIDA1	SKIL	SENP5	RGAG1	SENP5	SEMA4G	SENP2	SENP2	SEMA4G		RDX	SKIDA1
						TRAM1	SOX4	SOCS5						KIRREL		SKIL	SLC12A9	SH2B3	RGS16	SH2B3	SENP2	SENP5	SENP5	SENP2		RFX6	SKIL
						TRAM2	SPATA2	SOS2						KLF13		SLC12A9	SLC16A10	SKIDA1	RGS17	SKIDA1	SENP5	SH2B3	SH2B3	SENP5		RGAG1	SLC12A9
						TRIM44	SPG20	SOX4						KLF4		SLC16A10	SLC1A4	SKIL	RICTOR	SKIL	SH2B3	SKIDA1	SKIDA1	SH2B3		RGS16	SLC16A10
						TRIM56	SPOCK1	SPATA2						KLF6		SLC16A14	SLC20A1	SLC12A9	RIOK3	SLC12A9	SKIDA1	SKIL	SKIL	SKIDA1		RGS17	SLC16A9
						TRIQK	SPTSSA	SPG20						KLHL17		SLC1A4	SLC25A18	SLC16A10	RNF165	SLC16A10	SKIL	SLC12A9	SLC12A9	SKIL		RICTOR	SLC1A4
						TRPC3	SPTSSB	SPOCK1						KLHL24		SLC20A1	SLC25A24	SLC16A14	RNF20	SLC16A14	SLC12A9	SLC16A10	SLC16A10	SLC12A9		RIOK3	SLC20A1
						TRPM4	SRPK2	SPTSSA						KLHL42		SLC25A18	SLC25A27	SLC1A4	RNF38	SLC1A4	SLC16A10	SLC16A14	SLC16A14	SLC16A10		RNF165	SLC25A18
						TSPAN18	SRSF6	SPTSSB						KLLN		SLC25A24	SLC25A32	SLC20A1	RNF44	SLC20A1	SLC16A14	SLC1A4	SLC1A4	SLC1A4		RNF20	SLC25A24
						TTPAL	ST3GAL5	SRPK2						KPNA3		SLC25A27	SLC25A4	SLC25A18	RNF7	SLC25A18	SLC1A4	SLC20A1	SLC20A1	SLC20A1		RNF38	SLC25A27
						TTYH3	STAM2	SRSF6						KPNA4		SLC25A32	SLC2A12	SLC25A24	RNFT1	SLC25A24	SLC20A1	SLC25A18	SLC25A18	SLC25A18		RNF44	SLC25A32
						TUBB1	STAMBPL1	ST3GAL5						KRR1		SLC25A4	SLC30A1	SLC25A27	RORC	SLC25A27	SLC25A18	SLC25A24	SLC25A24	SLC25A24		RNF7	SLC25A4
						TXLNA	STEAP2	STAM2						LAD1		SLC2A12	SLC30A4	SLC25A32	RPUSD2	SLC25A32	SLC25A24	SLC25A27	SLC25A27	SLC25A27		RNFT1	SLC2A12
						UBA2	STK35	STAMBPL1						LAMC1		SLC30A1	SLC30A6	SLC25A4	RRM2	SLC25A4	SLC25A27	SLC25A32	SLC25A32	SLC25A32		RORC	SLC30A1
						UBE2K	STK38	STEAP2						LANCL3		SLC30A4	SLC35D2	SLC2A12	RRP1B	SLC2A12	SLC25A32	SLC25A4	SLC25A4	SLC25A4		RPUSD2	SLC30A4
						UBE2Q1	STK39	STK35						LARP1		SLC30A6	SLC4A4	SLC30A1	RSPO2	SLC30A1	SLC25A4	SLC2A12	SLC2A12	SLC2A12		RRM2	SLC30A6
						UBFD1	STRN3	STK38						LARP4B		SLC35D2	SLC52A3	SLC30A4	RTCA	SLC30A4	SLC2A12	SLC30A1	SLC30A1	SLC30A1		RRP1B	SLC35D2
						UBXN7	STX18	STK39						LCLAT1		SLC4A4	SLC5A6	SLC30A6	RUFY3	SLC30A6	SLC30A1	SLC30A4	SLC30A4	SLC30A4		RSPO2	SLC4A4
						ULK3	SULF1	STOX2						LCP1		SLC52A3	SLC5A9	SLC35D2	RUNX1T1	SLC35D2	SLC30A4	SLC30A6	SLC30A6	SLC30A6		RTCA	SLC52A3
						UNC13A	SUN1	STRN3						LDLRAP1		SLC5A6	SLC6A1	SLC4A4	S100A8	SLC4A4	SLC30A6	SLC35D2	SLC35D2	SLC35D2		RUFY3	SLC5A6
						USP2	SV2A	STX18						LEMD2		SLC5A9	SLC6A15	SLC52A3	SALL3	SLC52A3	SLC35D2	SLC4A4	SLC4A4	SLC4A4		RUNX1T1	SLC5A9
						USP6	SYBU	SUN1						LEMD3		SLC6A1	SLC6A5	SLC5A6	SALL4	SLC5A6	SLC4A4	SLC52A3	SLC52A3	SLC52A3		S100A8	SLC6A1
						VAMP2	SYNPO2	SV2A						LHX2		SLC6A15	SLC8A2	SLC5A9	SAMD12	SLC5A9	SLC52A3	SLC5A6	SLC5A6	SLC5A6		SALL3	SLC6A15
						VAPB	SYT1	SYBU						LHX9		SLC6A5	SLC9A9	SLC6A1	SBK1	SLC6A1	SLC5A6	SLC5A9	SLC5A9	SLC5A9		SALL4	SLC6A5
						VAT1	SYT11	SYNPO2						LIF		SLC8A2	SMARCAD1	SLC6A15	SCD	SLC6A15	SLC5A9	SLC6A1	SLC6A1	SLC6A1		SAMD12	SLC8A2
						VAV3	TAOK1	SYT1						LIMA1		SLC9A9	SMC1A	SLC6A5	SCN4B	SLC6A5	SLC6A1	SLC6A15	SLC6A15	SLC6A15		SBK1	SLC9A9
						VCP	TBC1D25	SYT11						LIMD2		SMARCAD1	SMCR8	SLC8A2	SCYL3	SLC8A2	SLC6A15	SLC6A5	SLC8A2	SLC6A5		SCD	SMARCAD1
						VEGFC	TBC1D8	TAOK1						LIPA		SMC1A	SMIM3	SLC9A9	SEC14L1	SLC9A9	SLC6A5	SLC8A2	SLC9A9	SLC8A2		SCN4B	SMC1A
						VKORC1	TBK1	TBC1D25						LIPE		SMCR8	SMUG1	SMARCAD1	SEC14L5	SMARCAD1	SLC8A2	SLC9A9	SMARCAD1	SLC9A9		SCYL3	SMCR8
						VPS54	TESK2	TBC1D8						LITAF		SMIM3	SNAP23	SMC1A	SEC16B	SMC1A	SLC9A9	SMARCAD1	SMARCC1	SMARCAD1		SDK1	SMIM3
						WASF2	TET3	TBK1						LIX1		SMUG1	SNN	SMCR8	SEC31B	SMCR8	SMARCAD1	SMC1A	SMC1A	SMC1A		SEC14L1	SMUG1
						XPO4	TGFBR2	TESK2						LMAN1		SNAP23	SNX30	SMIM3	SECISBP2L	SMIM3	SMC1A	SMCR8	SMCR8	SMCR8		SEC16B	SNAP23
						XXYLT1	TGIF1	TET3						LMAN2L		SNN	SOCS1	SMUG1	SEMA4C	SMUG1	SMCR8	SMIM3	SMIM3	SMIM3		SEC31B	SNN
						YES1	TGM3	TGFBR2						LMF2		SNX30	SOCS4	SNAP23	SEMA4G	SNAP23	SMIM3	SMUG1	SMUG1	SMUG1		SECISBP2L	SNX30
						YPEL2	THBS1	TGIF1						LMNB1		SOCS1	SOX13	SNN	SENP2	SNN	SMUG1	SNAP23	SNAP23	SNAP23		SEMA4C	SOCS1
						ZBTB5	TIA1	TGM3						LMO3		SOCS4	SP8	SNX30	SENP5	SNX30	SNAP23	SNN	SNN	SNN		SEMA4G	SOCS4
						ZC3H10	TMBIM6	THBS1						LMO4		SOX13	SPIRE1	SOCS1	SH2B3	SOCS1	SNN	SNX30	SNX30	SNX30		SENP2	SOST
						ZC3H11A	TMEM159	TIA1						LNX2		SP8	SPRED3	SOCS4	SH3RF3	SOCS4	SNX30	SOCS1	SOCS1	SOCS1		SENP5	SOX13
						ZC3H7A	TMEM196	TMBIM6						LONRF1		SPIRE1	SPRYD4	SOX13	SKIDA1	SOX13	SOCS1	SOCS4	SOCS4	SOCS4		SH2B3	SP8
						ZFP91	TMEM63B	TMEM159						LPCAT2		SPRED3	SREK1IP1	SP8	SKIL	SP8	SOCS4	SOX13	SOX13	SOX13		SH3RF3	SPIRE1
						ZIC3	TMEM64	TMEM196						LPCAT3		SPRYD4	ST3GAL1	SPIRE1	SLC12A9	SPIRE1	SOX13	SP8	SP8	SP8		SKIDA1	SPRED3
						ZNF131	TNFAIP3	TMEM63B						LPIN1		SREK1IP1	STAB2	SPRED3	SLC16A10	SPRED3	SP8	SPIRE1	SPIRE1	SPIRE1		SKIL	SPRYD4
						ZNF280C	TNFRSF12A	TMEM64						LPP		ST3GAL1	STARD3NL	SPRYD4	SLC16A9	SPRYD4	SPIRE1	SPRED3	SPRED3	SPRED3		SLC12A9	SREK1IP1
						ZNF322	TNFRSF1B	TNFAIP3						LRFN1		STAB2	STEAP3	SREK1IP1	SLC1A4	SREK1IP1	SPRYD4	SPRYD4	SPRYD4	SPRYD4		SLC16A10	SRGAP3
						ZNF354A	TNIP1	TNFRSF12A						LRGUK		STARD3NL	STK40	ST3GAL1	SLC20A1	ST3GAL1	SREK1IP1	SREK1IP1	SREK1IP1	SREK1IP1		SLC16A9	ST3GAL1
						ZNF385A	TNPO2	TNFRSF1B						LRP6		STEAP3	STOX2	STAB2	SLC25A18	STAB2	ST3GAL1	SRGAP3	SRGAP3	SRGAP3		SLC1A4	STAB2
						ZNF436	TOR1B	TNIP1						LRRC1		STK40	STRBP	STARD3NL	SLC25A24	STARD3NL	STAB2	ST3GAL1	ST3GAL1	ST3GAL1		SLC20A1	STARD3NL
						ZNF462	TRAK2	TNPO2						LRRC57		STOX2	STX17	STEAP3	SLC25A27	STEAP3	STARD3NL	STAB2	STAB2	STAB2		SLC25A18	STEAP3
						ZNF710	TRIM23	TOR1B						LRRC58		STRBP	STX3	STK40	SLC25A32	STK40	STEAP3	STARD3NL	STARD3NL	STARD3NL		SLC25A24	STK40
						ZNF740	TRPC3	TRAK2						LRRC7		STX17	SUCLG2	STOX2	SLC25A4	STOX2	STK40	STEAP3	STEAP3	STEAP3		SLC25A27	STOX2
							TSC1	TRIM23						LYPD6		STX3	SULF2	STRBP	SLC2A12	STRBP	STOX2	STK40	STK40	STK40		SLC25A32	STRBP
							TSHZ3	TRPC3						LYSMD3		SUCLG2	SURF4	STX17	SLC30A1	STX17	STRBP	STOX2	STOX2	STOX2		SLC25A4	STX17
							TSPAN18	TSC1						MACF1		SULF2	SWT1	STX3	SLC30A4	STX3	STX17	STRBP	STRBP	STRBP		SLC2A12	STX3
							TUB	TSHZ3						MACROD2		SURF4	SYNCRIP	SUCLG2	SLC30A6	SUCLG2	STX3	STX17	STX17	STX17		SLC30A1	SUCLG2
							TXK	TSPAN18						MAGT1		SWT1	SYT1	SULF2	SLC35D2	SURF4	SUCLG2	STX3	STX3	STX3		SLC30A4	SULF2
							TXLNA	TUB						MAML1		SYNCRIP	SYT2	SURF4	SLC4A4	SWT1	SULF2	SUCLG2	SUCLG2	STXBP5		SLC30A6	SURF4
							UBAP2L	TXK						MAN2A1		SYT1	TAB2	SWT1	SLC52A3	SYNCRIP	SURF4	SULF2	SULF2	SUCLG2		SLC35D2	SWT1
							UBL3	TXLNA						MANBAL		SYT2	TARBP2	SYNCRIP	SLC5A6	SYT1	SWT1	SURF4	SURF4	SULF2		SLC4A4	SYNCRIP
							UBXN2B	UBAP2L						MAP2K4		TAB2	TBKBP1	SYT1	SLC5A9	SYT2	SYNCRIP	SWT1	SWT1	SURF4		SLC52A3	SYT1
							UCP3	UBL3						MAP3K1		TARBP2	TBX5	SYT2	SLC6A1	TAB2	SYT1	SYNCRIP	SYNCRIP	SWT1		SLC5A6	SYT2
							UNC13A	UBXN2B						MAP3K2		TBKBP1	TEAD3	TAB2	SLC6A15	TARBP2	SYT2	SYT1	SYT1	SYNCRIP		SLC5A9	TAB2
							USP12	UCP3						MAP7		TBX5	TECPR2	TARBP2	SLC6A5	TBKBP1	TAB2	SYT2	SYT2	SYT1		SLC6A1	TARBP2
							USP33	UNC13A						MAPK10		TEAD3	TET3	TBKBP1	SLC7A14	TBX5	TARBP2	TAB2	TAB2	SYT2		SLC6A15	TBKBP1
							VAMP3	USP12						MAPK14		TECPR2	TGDS	TBX5	SLC8A2	TEAD3	TBKBP1	TARBP2	TARBP2	TAB2		SLC6A5	TBX5
							VAPA	USP33						MAPK4		TET3	TGFBR1	TEAD3	SLC9A9	TECPR2	TBX5	TBKBP1	TBKBP1	TARBP2		SLC8A2	TEAD3
							VMP1	VAMP3						MAPK7		TGDS	TGFBR3	TECPR2	SMARCAD1	TET3	TEAD3	TBX5	TBX5	TBKBP1		SLC9A9	TECPR2
							VPS35	VAPA						MAPRE1		TGFBR1	THAP9	TET3	SMC1A	TGDS	TECPR2	TEAD3	TEAD3	TBX5		SMARCAD1	TGDS
							VPS37A	VMP1						MARCH7		TGFBR3	THBS1	TGDS	SMCR8	TGFBR1	TET3	TECPR2	TECPR2	TEAD3		SMC1A	TGFBR1
							VPS4B	VPS35						MARCH8		THAP9	THRA	TGFBR1	SMIM3	TGFBR3	TGDS	TET3	TET3	TECPR2		SMCR8	TGFBR3
							VSTM2B	VPS37A						MARVELD1		THBS1	THRSP	TGFBR3	SMUG1	THAP9	TGFBR1	TGDS	TGDS	TET3		SMIM3	THAP9
							VTI1A	VPS4B						MATN2		THRA	TIMM17B	THAP9	SNAP23	THBS1	TGFBR3	TGFBR1	TGFBR1	TGDS		SMUG1	THBS1
							WAC	VSTM2B						MBLAC2		THRSP	TMC7	THBS1	SNN	THRA	THAP9	TGFBR3	TGFBR3	TGFBR1		SNAP23	THRA
							WBP1L	VTI1A						MBOAT2		TIMM17B	TMEM110	THRA	SNX30	THRSP	THBS1	THAP9	THAP9	TGFBR3		SNN	THRSP
							WBP2	WAC						MCCC2		TMC7	TMEM143	THRSP	SOCS1	TIMM17B	THRA	THBS1	THBS1	THAP9		SNX30	TIMM17B
							WDR1	WBP1L						MCF2		TMEM110	TMEM2	TIMM17B	SOCS4	TMC7	THRSP	THRA	THRA	THBS1		SOCS1	TMC7
							WDR20	WBP2						MCU		TMEM143	TMEM234	TMC7	SOST	TMEM110	TIMM17B	THRSP	THRSP	THRA		SOCS4	TMEM110
							WDR44	WDR1						MCUR1		TMEM2	TMEM255A	TMEM110	SOX13	TMEM143	TMC7	TIMM17B	TIMM17B	THRSP		SOX13	TMEM143
							WDR45B	WDR20						MDGA2		TMEM234	TMEM26	TMEM143	SP8	TMEM2	TMEM110	TMC7	TMC7	TIMM17B		SP8	TMEM2
							WIPF3	WDR44						MDK		TMEM255A	TMEM41A	TMEM2	SPEG	TMEM234	TMEM143	TMEM110	TMEM110	TMC7		SPIRE1	TMEM234
							WNT10A	WDR45B						MECOM		TMEM26	TMEM65	TMEM234	SPIRE1	TMEM255A	TMEM2	TMEM143	TMEM143	TMEM110		SPRED3	TMEM255A
							WNT3	WIPF3						MED26		TMEM41A	TMOD2	TMEM255A	SPRYD4	TMEM26	TMEM234	TMEM2	TMEM2	TMEM143		SPRYD4	TMEM26
							WNT7B	WNT10A						MEF2A		TMEM65	TMPPE	TMEM26	SREK1	TMEM41A	TMEM255A	TMEM234	TMEM234	TMEM2		SPTBN4	TMEM41A
							WRNIP1	WNT3						METAP2		TMOD2	TMPRSS2	TMEM41A	SREK1IP1	TMEM65	TMEM26	TMEM255A	TMEM255A	TMEM234		SREK1	TMEM65
							WWP1	WNT7B						MGAT5		TMPPE	TNFRSF1B	TMEM65	SRGAP3	TMOD2	TMEM41A	TMEM26	TMEM26	TMEM255A		SREK1IP1	TMOD2
							XYLT1	WRNIP1						MIB1		TMPRSS2	TNFSF9	TMOD2	ST3GAL1	TMPPE	TMEM65	TMEM41A	TMEM41A	TMEM26		SRGAP3	TMPPE
							YTHDF2	WWP1						MICALCL		TNFRSF1B	TNIK	TMPPE	STAB2	TMPRSS2	TMOD2	TMEM65	TMEM65	TMEM41A		ST3GAL1	TMPRSS2
							ZBTB10	XYLT1						MID1		TNFSF9	TP53	TMPRSS2	STARD3NL	TNFRSF1B	TMPPE	TMOD2	TMOD2	TMEM65		STAB2	TNFRSF1B
							ZBTB11	YTHDF2						MID1IP1		TNIK	TRABD	TNFRSF1B	STARD9	TNFSF9	TMPRSS2	TMPPE	TMPPE	TMOD2		STARD3NL	TNFSF9
							ZBTB18	ZBTB10						MIPOL1		TP53	TRANK1	TNFSF9	STEAP3	TNIK	TNFRSF1B	TMPRSS2	TMPRSS2	TMPPE		STARD9	TNIK
							ZBTB20	ZBTB11						MITF		TRABD	TRIB1	TNIK	STK40	TP53	TNFSF9	TNFRSF1B	TNFRSF1B	TMPRSS2		STEAP3	TP53
							ZBTB46	ZBTB18						MKX		TRANK1	TRIM17	TP53	STOX2	TRABD	TP53	TNFSF9	TNFSF9	TNFRSF1B		STK40	TRABD
							ZDHHC18	ZBTB20						MLANA		TRIB1	TRIM41	TRABD	STRBP	TRANK1	TRABD	TNIK	TNIK	TNFSF9		STOX2	TRANK1
							ZDHHC23	ZBTB46						MLEC		TRIM17	TRIM71	TRANK1	STX17	TRIB1	TRANK1	TP53	TP53	TNIK		STRBP	TRIB1
							ZDHHC7	ZDHHC18						MLLT3		TRIM41	TSC1	TRIB1	STX3	TRIM17	TRIB1	TRABD	TRABD	TP53		STX17	TRIM17
							ZER1	ZDHHC23						MLXIP		TRIM71	TSC22D2	TRIM17	STXBP5	TRIM41	TRIM17	TRANK1	TRANK1	TRABD		STX3	TRIM41
							ZFAND5	ZDHHC7						MMD2		TSC1	TSPAN18	TRIM41	SUCLG2	TRIM71	TRIM41	TRIB1	TRIB1	TRANK1		STXBP5	TRIM71
							ZFAND6	ZER1						MMP16		TSC22D2	TSPEAR	TRIM71	SULF2	TSC1	TRIM71	TRIM17	TRIM17	TRIB1		SUCLG2	TSC1
							ZFP91	ZFAND5						MMP2		TSPAN18	TTC31	TSC1	SURF4	TSC22D2	TSC1	TRIM41	TRIM41	TRIM17		SULF2	TSC22D2
							ZFYVE9	ZFAND6						MOB1B		TSPEAR	TTL	TSC22D2	SWT1	TSPAN18	TSC22D2	TRIM71	TRIM71	TRIM41		SURF4	TSPAN18
							ZMAT3	ZFP91						MOCS1		TTC31	TTLL4	TSPAN18	SYNCRIP	TSPEAR	TSPAN18	TSC1	TSC1	TRIM71		SWT1	TSPEAR
							ZMYND11	ZFYVE9						MORC4		TTL	TXLNA	TSPEAR	SYT1	TTC31	TSPEAR	TSC22D2	TSC22D2	TSC1		SYNCRIP	TTC31
							ZNF217	ZMAT3						MPC1		TTLL4	UBE2G2	TTC31	SYT2	TTL	TTC31	TSPAN18	TSPAN18	TSC22D2		SYT1	TTLL4
							ZNF367	ZMYND11						MPZL1		TXLNA	UFM1	TTL	TAB2	TTLL4	TTL	TSPEAR	TSPEAR	TSPAN18		SYT11	TXLNA
							ZNF516	ZNF217						MSRA		UBE2G2	UGCG	TTLL4	TARBP2	TXLNA	TTLL4	TTC31	TTC31	TSPEAR		SYT2	UBE2G2
							ZNF521	ZNF367						MSRB1		UFM1	UHRF2	TXLNA	TBKBP1	UBE2G2	TXLNA	TTL	TTL	TTC31		TAB2	UFM1
							ZNF711	ZNF516						MTDH		UGCG	ULK2	UBE2G2	TBX5	UFM1	UBE2G2	TTLL4	TTLL4	TTL		TARBP2	UGCG
							ZNF772	ZNF521						MTF2		UHRF2	USP21	UFM1	TEAD3	UGCG	UFM1	TXLNA	TXLNA	TTLL4		TBKBP1	UHRF2
							ZPLD1	ZNF711						MTM1		ULK2	USP38	UGCG	TECPR2	UHRF2	UGCG	UBE2G2	UBE2G2	TXLNA		TBX5	ULK2
								ZNF772						MTMR10		UNC5A	USP44	UHRF2	TET3	ULK2	UHRF2	UFM1	UFM1	UBE2G2		TEAD3	UNC5A
								ZPLD1						MTMR3		USP21	USP47	ULK2	TGDS	UNC5A	ULK2	UGCG	UGCG	UFM1		TECPR2	USP21
														MTMR6		USP38	USP6	USP21	TGFBR1	USP21	UNC5A	UHRF2	UHRF2	UGCG		TET3	USP38
														MTPN		USP44	UTRN	USP38	TGFBR3	USP38	USP21	ULK2	ULK2	UHRF2		TGDS	USP44
														MTX3		USP47	VASH2	USP44	THAP9	USP44	USP38	USP21	UNC5A	ULK2		TGFBR1	USP6
														MXD1		USP6	VAV3	USP47	THBS1	USP47	USP44	USP38	USP21	UNC5A		TGFBR3	UTRN
														MYADM		UTRN	VGLL3	USP6	THRA	USP6	USP47	USP44	USP38	USP21		THAP9	VASH2
														MYB		VASH2	VPS26B	UTRN	THRSP	UTRN	USP6	USP47	USP44	USP38		THBS1	VAV3
														MYCBP		VAV3	VSNL1	VASH2	TIMM17B	VASH2	UTRN	USP6	USP47	USP44		THRA	VGLL3
														MYH10		VGLL3	VSTM5	VAV3	TMC7	VAV3	VASH2	UTRN	USP6	USP47		THRSP	VPS26B
														MYH11		VPS26B	WARS2	VGLL3	TMEM110	VGLL3	VAV3	VASH2	UTRN	USP6		TIMM17B	VSNL1
														MYH9		VSNL1	WASL	VPS26B	TMEM143	VPS26B	VGLL3	VAV3	VASH2	UTRN		TMC7	VSTM5
														MYLIP		VSTM5	WDR37	VSNL1	TMEM178B	VSNL1	VPS26B	VGLL3	VAV3	VASH2		TMEM110	WARS2
														MYO10		WARS2	WNK3	VSTM5	TMEM2	VSTM5	VSNL1	VPS26B	VGLL3	VAV3		TMEM143	WASL
														MYO1E		WASL	WNT9A	WARS2	TMEM234	WARS2	VSTM5	VSNL1	VPS26B	VGLL3		TMEM178B	WNK3
														MYO5B		WDR37	WNT9B	WASL	TMEM255A	WASL	WARS2	VSTM5	VSNL1	VPS26B		TMEM2	WNT9A
														MYO9B		WNK3	XK	WDR37	TMEM26	WDR37	WASL	WARS2	VSTM5	VSNL1		TMEM234	WNT9B
														MYRF		WNT9A	XKR4	WNK3	TMEM41A	WNK3	WNK3	WASL	WARS2	VSTM5		TMEM255A	XK
														MYZAP		WNT9B	XKR7	WNT9A	TMEM65	WNT9A	WNT9A	WDR37	WASL	WARS2		TMEM26	XKR7
														NAB1		XK	XKR8	WNT9B	TMOD2	WNT9B	WNT9B	WNK3	WNK3	WASL		TMEM41A	XKR8
														NAMPT		XKR4	XRN1	XK	TMPPE	XK	XK	WNT9A	WNT9A	WNK3		TMEM65	XRN1
														NANP		XKR7	YBX2	XKR4	TMPRSS2	XKR4	XKR4	WNT9B	WNT9B	WNT9A		TMOD2	YBX2
														NAP1L1		XKR8	YOD1	XKR7	TNFRSF1B	XKR7	XKR7	XK	XK	WNT9B		TMPPE	YOD1
														NAP1L3		XRN1	YPEL2	XKR8	TNFSF9	XKR8	XKR8	XKR4	XKR4	XK		TMPRSS2	YPEL2
														NAP1L5		YBX2	YY1	XRN1	TP53	XRN1	XRN1	XKR7	XKR7	XKR4		TNFRSF1B	YTHDF3
														NAT8L		YOD1	ZBTB16	YBX2	TRABD	YBX2	YBX2	XKR8	XKR8	XKR7		TNFSF9	YY1
														NCKIPSD		YPEL2	ZBTB26	YOD1	TRANK1	YOD1	YOD1	XRN1	XRN1	XKR8		TNIK	ZBTB16
														NCOA4		YY1	ZBTB39	YPEL2	TRHDE	YPEL2	YPEL2	YBX2	YBX2	XRN1		TP53	ZBTB26
														NDFIP1		ZBTB16	ZBTB5	YY1	TRIB1	YY1	YY1	YOD1	YOD1	YBX2		TRABD	ZBTB39
														NEBL		ZBTB26	ZBTB8B	ZBTB16	TRIB2	ZBTB16	ZBTB16	YPEL2	YPEL2	YOD1		TRANK1	ZBTB5
														NECAP2		ZBTB39	ZC3H10	ZBTB26	TRIM17	ZBTB26	ZBTB26	YY1	YTHDF3	YPEL2		TRIB1	ZBTB8B
														NEFM		ZBTB5	ZC3H3	ZBTB39	TRIM41	ZBTB39	ZBTB39	ZBTB16	YY1	YTHDF3		TRIB2	ZC3H10
														NEGR1		ZBTB8B	ZC3HAV1L	ZBTB5	TRIM71	ZBTB5	ZBTB5	ZBTB26	ZBTB16	YY1		TRIM17	ZC3H3
														NEK6		ZC3H10	ZCCHC3	ZBTB8B	TRPM6	ZBTB8B	ZBTB8B	ZBTB39	ZBTB26	ZBTB16		TRIM41	ZC3HAV1L
														NEK9		ZC3H3	ZFYVE26	ZC3H10	TSC1	ZC3H10	ZC3H10	ZBTB5	ZBTB39	ZBTB26		TRIM71	ZCCHC3
														NEURL1B		ZC3HAV1L	ZNF10	ZC3H3	TSC22D2	ZC3H3	ZC3H3	ZBTB8B	ZBTB5	ZBTB39		TRIOBP	ZFYVE26
														NEUROD1		ZCCHC3	ZNF200	ZC3HAV1L	TSPAN18	ZC3HAV1L	ZC3HAV1L	ZC3H10	ZBTB8B	ZBTB5		TRPM6	ZNF10
														NEUROG3		ZFYVE26	ZNF202	ZCCHC3	TSPEAR	ZCCHC3	ZCCHC3	ZC3H3	ZC3H10	ZBTB8B		TSC1	ZNF200
														NFIA		ZNF10	ZNF275	ZFYVE26	TTC31	ZFYVE26	ZFYVE26	ZC3HAV1L	ZC3H3	ZC3H10		TSC22D2	ZNF202
														NFIB		ZNF200	ZNF280B	ZNF10	TTL	ZNF10	ZNF10	ZCCHC3	ZC3HAV1L	ZC3H3		TSPAN18	ZNF275
														NFIC		ZNF202	ZNF341	ZNF200	TTLL4	ZNF200	ZNF200	ZFYVE26	ZCCHC3	ZC3HAV1L		TSPEAR	ZNF341
														NFIX		ZNF275	ZNF391	ZNF202	TXLNA	ZNF202	ZNF202	ZNF10	ZFYVE26	ZCCHC3		TTC31	ZNF391
														NHLH1		ZNF280B	ZNF451	ZNF275	UBE2G2	ZNF275	ZNF275	ZNF200	ZNF10	ZFYVE26		TTL	ZNF451
														NHLRC3		ZNF341	ZNF473	ZNF280B	UFM1	ZNF280B	ZNF280B	ZNF202	ZNF200	ZNF10		TTLL4	ZNF473
														NID1		ZNF391	ZNF512B	ZNF341	UGCG	ZNF341	ZNF341	ZNF275	ZNF202	ZNF200		TXLNA	ZNF512B
														NIPA1		ZNF451	ZNF516	ZNF391	UHRF2	ZNF391	ZNF391	ZNF280B	ZNF275	ZNF202		UBE2G2	ZNF516
														NKAIN2		ZNF473	ZNF583	ZNF451	ULK2	ZNF451	ZNF451	ZNF341	ZNF280B	ZNF275		UFM1	ZNF583
														NKAP		ZNF512B	ZNF641	ZNF473	UNC5A	ZNF473	ZNF473	ZNF391	ZNF341	ZNF280B		UGCG	ZNF641
														NKRF		ZNF516	ZNF689	ZNF512B	USP21	ZNF512B	ZNF512B	ZNF451	ZNF391	ZNF341		UHRF2	ZNF689
														NLGN4X		ZNF583	ZNF697	ZNF516	USP38	ZNF516	ZNF516	ZNF473	ZNF451	ZNF391		ULK2	ZNF697
														NME4		ZNF641	ZNF70	ZNF583	USP44	ZNF583	ZNF583	ZNF512B	ZNF473	ZNF451		USP21	ZNF70
														NOL4		ZNF689	ZNF710	ZNF641	USP47	ZNF641	ZNF641	ZNF516	ZNF512B	ZNF473		USP38	ZNF710
														NPLOC4		ZNF697	ZNF774	ZNF689	USP6	ZNF689	ZNF689	ZNF583	ZNF516	ZNF512B		USP44	ZNF774
														NPTN		ZNF70	ZNF784	ZNF697	UTRN	ZNF697	ZNF697	ZNF641	ZNF583	ZNF516		USP47	ZNF784
														NR3C1		ZNF710	ZNF879	ZNF70	VASH2	ZNF70	ZNF70	ZNF689	ZNF641	ZNF583		USP6	ZNF879
														NR3C2		ZNF774	ZPLD1	ZNF710	VAV3	ZNF710	ZNF710	ZNF697	ZNF689	ZNF641		UTRN	ZPLD1
														NR4A1		ZNF784		ZNF774	VGLL3	ZNF774	ZNF774	ZNF70	ZNF697	ZNF689		VANGL2
														NR5A2		ZNF879		ZNF784	VPS26B	ZNF784	ZNF784	ZNF710	ZNF70	ZNF697		VASH2
														NRAS		ZPLD1		ZNF879	VSNL1	ZNF879	ZNF879	ZNF774	ZNF710	ZNF70		VAV3
														NRCAM				ZPLD1	VSTM5	ZPLD1	ZPLD1	ZNF784	ZNF774	ZNF710		VGLL3
														NRG1					WARS2			ZNF879	ZNF784	ZNF774		VPS26B
														NRP1					WASL			ZPLD1	ZNF879	ZNF784		VSNL1
														NRP2					WDR37				ZPLD1	ZNF879		VSTM5
														NSUN2					WNK3					ZPLD1		WARS2
														NUDCD2					WNT9A							WASL
														NUDT4					WNT9B							WNK3
														NUMA1					XK							WNT9A
														NUP210					XKR4							WNT9B
														NXN					XKR7							XK
														NXT2					XKR8							XKR4
														NYNRIN					XRN1							XKR7
														OAF					YBX2							XKR8
														OGFOD3					YOD1							XRN1
														OIP5					YPEL2							YBX2
														OLFM3					YTHDF3							YOD1
														ORC2					YY1							YPEL2
														OSBPL10					ZBTB10							YTHDF3
														OSBPL3					ZBTB16							YY1
														OSBPL5					ZBTB26							ZBTB10
														OSBPL6					ZBTB39							ZBTB16
														OSBPL7					ZBTB5							ZBTB26
														OTUD1					ZBTB8B							ZBTB39
														OTUD4					ZC3H10							ZBTB5
														OVOL1					ZC3H3							ZBTB8B
														OVOL2					ZC3HAV1L							ZC3H10
														P4HA1					ZCCHC3							ZC3H3
														P4HA2					ZFYVE26							ZC3HAV1L
														PADI2					ZNF10							ZCCHC3
														PAG1					ZNF200							ZFYVE26
														PALLD					ZNF202							ZNF10
														PALM					ZNF275							ZNF200
														PALM2					ZNF280B							ZNF202
														PAM					ZNF341							ZNF275
														PAPD4					ZNF391							ZNF280B
														PAPD5					ZNF451							ZNF341
														PAPOLG					ZNF473							ZNF391
														PAPSS2					ZNF512B							ZNF451
														PAQR8					ZNF516							ZNF473
														PAQR9					ZNF583							ZNF512B
														PARP16					ZNF641							ZNF516
														PARP9					ZNF689							ZNF583
														PBX3					ZNF697							ZNF641
														PCDH8					ZNF710							ZNF689
														PCGF5					ZNF774							ZNF697
														PCSK6					ZNF784							ZNF710
														PCYOX1					ZNF879							ZNF74
														PDCD10					ZPLD1							ZNF774
														PDCD6					ZSWIM4							ZNF784
														PDE12												ZNF879
														PDE3B												ZPLD1
														PDE4A												ZSWIM4
														PDE4B
														PDE7A
														PDGFA
														PDK2
														PDXK
														PEA15
														PECR
														PEMT
														PEX19
														PGF
														PGM1
														PGM2
														PGM2L1
														PGRMC2
														PHACTR2
														PHF19
														PHF6
														PHIP
														PI4K2B
														PID1
														PIGM
														PIK3C2A
														PIK3CA
														PIK3IP1
														PIM1
														PIM3
														PIP4K2C
														PKN2
														PLAG1
														PLCB1
														PLCXD3
														PLD5
														PLEC
														PLEKHA6
														PLEKHF1
														PLEKHF2
														PLEKHG3
														PLEKHH1
														PLIN3
														PLOD2
														PLOD3
														PLP2
														PLXNA3
														PLXNB2
														PNN
														PNPLA2
														POC1B
														POC1B-GALNT4
														PODXL
														POGLUT1
														POLR3G
														PPFIBP2
														PPIF
														PPM1F
														PPP1R13L
														PPP1R3D
														PPP4R1
														PPTC7
														PQLC3
														PRDM13
														PRKAA2
														PRKAG2
														PRKG1
														PROX1
														PRPF38B
														PRPF40A
														PRPS1
														PRRC1
														PRRX1
														PSKH1
														PSMD5
														PTBP1
														PTBP2
														PTBP3
														PTDSS1
														PTER
														PTGFRN
														PTPN1
														PTPN11
														PTPN12
														PTPN9
														PTPRJ
														PTPRQ
														PTPRZ1
														PTTG1IP
														PURA
														PUS3
														PUS7
														QDPR
														QKI
														QRICH1
														QSER1
														RAB11FIP1
														RAB11FIP5
														RAB22A
														RAB27A
														RAB2A
														RAB34
														RAB38
														RAB3D
														RAB43
														RAD17
														RAD54B
														RAF1
														RAI14
														RALA
														RALBP1
														RALGPS1
														RALGPS2
														RANBP10
														RAP1B
														RAP2A
														RAP2B
														RAP2C
														RAPGEF1
														RARG
														RASAL2
														RASD2
														RASL10B
														RASSF3
														RASSF5
														RASSF8
														RAVER1
														RAVER2
														RBCK1
														RBL1
														RBM20
														RBM24
														RBM33
														RBMS1
														RBMS3
														RCAN1
														RCOR1
														RDH10
														REEP1
														REEP2
														RELA
														RFFL
														RFX1
														RFX4
														RGS9
														RHBDF1
														RHOA
														RHOG
														RHOQ
														RHOU
														RICTOR
														RIMBP2
														RNF11
														RNF114
														RNF125
														RNF128
														RNF135
														RNF141
														RNF144A
														RNF165
														RNF19A
														RNF216
														RNFT1
														RNPEPL1
														ROCK1
														ROCK2
														ROR2
														RPH3AL
														RPIA
														RPS6KA1
														RPS6KA4
														RPS6KB1
														RRAGD
														RRAS
														RRBP1
														RREB1
														RRM2B
														RRP36
														RSRC2
														RTCB
														RUFY2
														RWDD4
														RYBP
														RYK
														RYR1
														RYR3
														SALL4
														SAMD12
														SAMD4A
														SAR1B
														SART3
														SASH1
														SBNO2
														SCAMP2
														SCAMP4
														SCD
														SCML4
														SCN4B
														SCN7A
														SDAD1
														SDCBP
														SDF2L1
														SDK1
														SEC13
														SEC61A2
														SEMA6C
														SEMA6D
														SEPT10
														SEPT11
														SEPT9
														SERINC2
														SERP1
														SERTAD2
														SERTAD3
														SERTAD4
														SFMBT2
														SFRP5
														SFT2D2
														SFT2D3
														SFXN2
														SGCZ
														SGK1
														SGMS1
														SGPL1
														SGPP1
														SH2B3
														SH2D5
														SH3BP5L
														SH3PXD2A
														SHC1
														SHC4
														SHROOM3
														SIGMAR1
														SIRT1
														SIX4
														SLBP
														SLC10A7
														SLC12A2
														SLC12A9
														SLC15A4
														SLC16A1
														SLC16A13
														SLC17A5
														SLC18A2
														SLC19A2
														SLC22A5
														SLC25A20
														SLC25A30
														SLC25A39
														SLC26A2
														SLC29A1
														SLC30A2
														SLC30A4
														SLC30A7
														SLC31A1
														SLC31A2
														SLC34A2
														SLC35A1
														SLC35A4
														SLC35B2
														SLC35F3
														SLC35F5
														SLC35G1
														SLC39A9
														SLC41A2
														SLC44A5
														SLC48A1
														SLC4A7
														SLC50A1
														SLC7A1
														SLC7A14
														SLC7A8
														SLC9A2
														SLC9A6
														SLC9A9
														SLCO4C1
														SLCO5A1
														SLITRK2
														SLITRK3
														SLITRK4
														SLITRK6
														SLK
														SMAD5
														SMARCAD1
														SMARCC1
														SMCO4
														SMOX
														SNAI2
														SNCAIP
														SNIP1
														SNRPB2
														SNTA1
														SNTB2
														SNX18
														SNX30
														SNX6
														SOCS5
														SORD
														SOS2
														SOX8
														SP1
														SP2
														SP3
														SP7
														SPATA13
														SPECC1L
														SPOCK1
														SPOCK3
														SPOPL
														SPPL2A
														SPRED1
														SPRY1
														SPRY2
														SPRY3
														SPTLC1
														SREK1
														SRI
														SRSF6
														SSFA2
														SSH3
														ST3GAL1
														ST5
														ST8SIA2
														ST8SIA4
														STAG2
														STARD4
														STARD7
														STEAP2
														STEAP3
														STK35
														STK36
														STK38
														STOM
														STT3A
														STX17
														STX2
														SUCLG2
														SUCO
														SUMF1
														SURF4
														SVIL
														SYMPK
														SYNC
														SYT14
														TAB2
														TACC1
														TACC2
														TARBP1
														TBC1D14
														TBC1D20
														TBC1D9B
														TBR1
														TBX19
														TBX22
														TCEB1
														TCF3
														TCF4
														TCTA
														TDG
														TDRP
														TEAD1
														TECTB
														TET1
														TEX261
														TFAP4
														TFCP2L1
														TFEB
														TFRC
														TGFBR3
														THAP2
														THBS2
														THEM6
														THOP1
														THSD7B
														THUMPD1
														THUMPD3
														TIA1
														TIPRL
														TJP2
														TLL1
														TLL2
														TLN1
														TMCC3
														TMCO3
														TMED1
														TMEM104
														TMEM109
														TMEM117
														TMEM128
														TMEM129
														TMEM134
														TMEM143
														TMEM150A
														TMEM168
														TMEM178A
														TMEM184B
														TMEM229A
														TMEM248
														TMEM257
														TMEM26
														TMEM260
														TMEM45A
														TMEM45B
														TMEM57
														TMEM63C
														TMEM87B
														TNFSF11
														TOM1
														TOMM34
														TOR3A
														TP53INP2
														TPCN2
														TPD52L2
														TPST2
														TRABD
														TRAF6
														TRAM2
														TRIB3
														TRIM11
														TRIM14
														TRIM39
														TRIM45
														TRIM9
														TRIP10
														TRMT10A
														TRPS1
														TRUB1
														TSC22D1
														TSC22D4
														TSEN54
														TSHZ1
														TSKU
														TSN
														TSPAN15
														TTC26
														TTC37
														TTC7A
														TTL
														TUB
														TUBG1
														TWSG1
														TYK2
														TYSND1
														UBA6
														UBE2B
														UBE2G1
														UBE2G2
														UBE2O
														UBE2W
														UBN1
														UBN2
														UBOX5
														UBXN1
														UBXN2A
														UGT8
														ULK2
														UNC119B
														UNC5D
														UPF3B
														USO1
														USP1
														USP14
														USP2
														USP38
														USP45
														USP48
														VAMP3
														VAMP7
														VANGL1
														VAT1
														VAT1L
														VCAN
														VDAC2
														VDAC3
														VDR
														VEZF1
														VIM
														VMP1
														VPS35
														VPS37B
														VPS37C
														VPS4B
														VSNL1
														VSTM4
														WASF1
														WASF2
														WDR44
														WDR45B
														WDR81
														WIPF2
														WIPF3
														WWC3
														XKR6
														XPO4
														XRN1
														XYLT1
														YEATS2
														YIPF6
														YME1L1
														YOD1
														YTHDF1
														ZBTB11
														ZBTB16
														ZBTB18
														ZBTB41
														ZBTB7C
														ZC4H2
														ZCCHC14
														ZCCHC24
														ZCWPW2
														ZDHHC2
														ZDHHC20
														ZDHHC3
														ZDHHC7
														ZDHHC8
														ZEB2
														ZFP36L1
														ZFP36L2
														ZFR2
														ZFYVE21
														ZKSCAN3
														ZKSCAN4
														ZKSCAN8
														ZMAT3
														ZMPSTE24
														ZNF131
														ZNF148
														ZNF189
														ZNF2
														ZNF213
														ZNF219
														ZNF25
														ZNF275
														ZNF292
														ZNF362
														ZNF391
														ZNF420
														ZNF432
														ZNF449
														ZNF451
														ZNF503
														ZNF608
														ZNF614
														ZNF654
														ZNF687
														ZNF772
														ZNF784
														ZNHIT6
														ZSCAN22
														ZXDA
														ZXDB
														ZXDC
		Abbreviations：miRs, microRNAs；hsa, homo sapiens.
