# Supplementary material for: Establishing a prediction model of severe acute mountain sickness using machine learning of support vector machine recursive feature elimination
Source: Sci Rep. 2023 Mar 21;13:4633. doi: 10.1038/s41598-023-31797-0 (PMC10030784; doi:10.1038/s41598-023-31797-0)
Supplement: Supplementary file 14 — Supplementary Table S13. [file 41598_2023_31797_MOESM14_ESM.xls]

## Sheet: Table S13
	Table S13 Function enrichment of the miR targets
	GO ID	GO term	Term P value	Term P value corrected with bonferroni step down	Group P value	Term P value corrected with bonferroni step down	Associated genes (%)	Count of enriched genes
	GO:0046631	alpha-beta T cell activation	4.11399e-26	5.9982e-23	0	0	19.2308	35
	GO:0046632	alpha-beta T cell differentiation	1.05245e-24	1.51974e-21	0	0	23.9669	29
	GO:0046633	alpha-beta T cell proliferation	1.9687e-06	0.00175608	6.40011e-26	1.01122e-23	16.6667	8
	GO:0042113	B cell activation	4.37584e-36	6.71254e-33	0	0	15	57
	GO:0002312	B cell activation involved in immune response	7.6091e-07	0.000712211	1.83217e-14	1.97874e-12	11.9565	11
	GO:0001783	B cell apoptotic process	1.24369e-09	1.41035e-06	5.4432e-18	6.80401e-16	31.0345	9
	GO:0030183	B cell differentiation	4.33543e-31	6.51616e-28	0	0	23.7179	37
	GO:0001782	B cell homeostasis	2.07687e-11	2.50886e-08	5.28568e-40	1.02014e-37	30.5556	11
	GO:0042100	B cell proliferation	4.99798e-14	6.44739e-11	0	0	17.757	19
	GO:0050853	B cell receptor signaling pathway	3.89275e-06	0.00330495	0	0	8.49673	13
	GO:0035710	CD4-positive, alpha-beta T cell activation	2.69906e-14	3.50068e-11	0	0	16.9492	20
	GO:0002294	CD4-positive, alpha-beta T cell differentiation involved in immune response	5.23945e-09	5.78436e-06	0	0	16.6667	12
	GO:0036037	CD8-positive, alpha-beta T cell activation	2.21476e-08	2.35429e-05	0	0	28.5714	8
	GO:0043374	CD8-positive, alpha-beta T cell differentiation	4.63707e-06	0.00388123	0	0	33.3333	5
	GO:0048821	erythrocyte development	3.03908e-10	3.53748e-07	4.01426e-40	7.82779e-38	24.4444	11
	GO:0043367	erythrocyte development	5.04845e-12	6.21969e-09	0	0	17.7778	16
	GO:0030218	erythrocyte differentiation	1.35742e-34	2.06736e-31	0	0	27.5362	38
	GO:0043249	erythrocyte maturation	1.36533e-06	0.00124109	4.01426e-40	7.82779e-38	28.5714	6
	GO:0001821	histamine secretion	1.14306e-13	1.46655e-10	7.75541e-26	1.2176e-23	69.2308	9
	GO:0002327	immature B cell differentiation	2.04687e-06	0.00181762	2.04687e-06	5.73124e-05	38.4615	5
	GO:0045321	leukocyte activation	0	0	0	0	14.3253	155
	GO:0061756	leukocyte adhesion to vascular endothelial cell	1.29568e-09	1.46801e-06	1.83605e-09	1.08327e-07	21.5686	11
	GO:0071887	leukocyte apoptotic process	5.83623e-16	7.733e-13	5.4432e-18	6.80401e-16	17.6	22
	GO:0007159	leukocyte cell-cell adhesion	4.41241e-41	6.83045e-38	0	0	15.2745	64
	GO:0030595	leukocyte chemotaxis	2.79534e-07	0.000271707	1.7729e-31	3.10257e-29	7.25191	19
	GO:0043299	leukocyte degranulation	2.66424e-14	3.45819e-11	0	0	20	18
	GO:0002521	leukocyte differentiation	0	0	0	0	23.3974	146
	GO:0001776	leukocyte homeostasis	1.91953e-14	2.49346e-11	5.28568e-40	1.02014e-37	17.2414	20
	GO:0001909	leukocyte mediated cytotoxicity	1.11863e-05	0.00877002	0	0	8.33333	12
	GO:0002443	leukocyte mediated immunity	7.87809e-21	1.10136e-17	0	0	9.38124	47
	GO:0050900	leukocyte migration	9.8151e-18	1.32013e-14	1.7729e-31	3.10257e-29	9.32401	40
	GO:0070661	leukocyte proliferation	2.31132e-33	3.49934e-30	0	0	14.4772	54
	GO:0046649	lymphocyte activation	0	0	0	0	15.0881	137
	GO:0002285	lymphocyte activation involved in immune response	1.69082e-14	2.19975e-11	6.24218e-27	1.01123e-24	12.037	26
	GO:0070227	lymphocyte apoptotic process	2.1144e-13	2.7022e-10	5.4432e-18	6.80401e-16	19.5402	17
	GO:0030098	lymphocyte differentiation	0	0	0	0	22.6027	99
	GO:0002260	lymphocyte homeostasis	9.67282e-11	1.14526e-07	5.28568e-40	1.02014e-37	17.9487	14
	GO:0002449	lymphocyte mediated immunity	8.69822e-13	1.09859e-09	0	0	8.16327	32
	GO:0002335	mature B cell differentiation	2.3907e-07	0.000234767	6.24218e-27	1.01123e-24	21.6216	8
	GO:0002313	mature B cell differentiation involved in immune response	1.59279e-05	0.0120415	0	0	19.3548	6
	GO:0002274	myeloid leukocyte activation	7.3513e-21	1.02845e-17	7.3513e-21	1.04388e-18	13.5659	35
	GO:0002573	myeloid leukocyte differentiation	0	0	0	0	26.0684	61
	GO:0002444	myeloid leukocyte mediated immunity	6.1133e-15	8.0023e-12	1.47237e-14	1.6196e-12	16.9355	21
	GO:0097529	myeloid leukocyte migration	8.24752e-11	9.79805e-08	1.7729e-31	3.10257e-29	9.0566	24
	GO:0046636	negative regulation of alpha-beta T cell activation	6.82649e-09	7.47501e-06	0	0	21.7391	10
	GO:0046639	negative regulation of alpha-beta T cell differentiation	2.72578e-07	0.000265491	0	0	26.9231	7
	GO:0050869	negative regulation of B cell activation	1.04694e-08	1.13698e-05	2.57291e-15	2.90739e-13	25	9
	GO:0002903	negative regulation of B cell apoptotic process	9.27738e-06	0.00736624	0	0	29.4118	5
	GO:0045578	negative regulation of B cell differentiation	3.39217e-06	0.00292745	2.57291e-15	2.90739e-13	57.1429	4
	GO:2000515	negative regulation of CD4-positive, alpha-beta T cell activation	1.90324e-07	0.000188421	0	0	22.2222	8
	GO:0043371	negative regulation of CD4-positive, alpha-beta T cell differentiation	3.66778e-05	0.0260046	0	0	22.7273	5
	GO:0045647	negative regulation of erythrocyte differentiation	1.18691e-05	0.00924606	1.54143e-44	2.99738e-42	44.4444	4
	GO:0002695	negative regulation of leukocyte activation	5.66946e-17	7.56873e-14	4.91228e-25	7.61403e-23	13.6585	28
	GO:2000107	negative regulation of leukocyte apoptotic process	3.80604e-10	4.41501e-07	5.4432e-18	6.80401e-16	20.6897	12
	GO:1903038	negative regulation of leukocyte cell-cell adhesion	1.09292e-14	1.42735e-11	1.15971e-37	2.20345e-35	15.3846	22
	GO:1902106	negative regulation of leukocyte differentiation	6.13183e-21	8.5907e-18	1.15971e-37	2.20345e-35	22.9358	25
	GO:0070664	negative regulation of leukocyte proliferation	2.60899e-06	0.00227765	4.91228e-25	7.61403e-23	10.5769	11
	GO:0051250	negative regulation of lymphocyte activation	4.47831e-17	5.98303e-14	4.91228e-25	7.61403e-23	15.2941	26
	GO:0070229	negative regulation of lymphocyte apoptotic process	1.56138e-09	1.75811e-06	5.4432e-18	6.80401e-16	25	10
	GO:0045620	negative regulation of lymphocyte differentiation	3.80604e-10	4.41501e-07	2.57291e-15	2.90739e-13	20.6897	12
	GO:0002707	negative regulation of lymphocyte mediated immunity	7.49511e-06	0.00605605	0	0	14.0351	8
	GO:0050672	negative regulation of lymphocyte proliferation	4.37116e-05	0.0303795	4.91228e-25	7.61403e-23	9.67742	9
	GO:0002762	negative regulation of myeloid leukocyte differentiation	3.39875e-13	4.32321e-10	0	0	26.4151	14
	GO:0030168	platelet activation	1.21621e-09	1.38039e-06	2.13503e-16	2.47663e-14	11.5646	17
	GO:0036344	platelet morphogenesis	1.75697e-10	2.06444e-07	1.75697e-10	1.21231e-08	37.5	9
	GO:0048008	platelet-derived growth factor receptor signaling pathway	1.01123e-07	0.000103347	4.60226e-26	7.36361e-24	16.6667	10
	GO:0046635	positive regulation of alpha-beta T cell activation	2.59271e-12	3.22792e-09	0	0	20.5479	15
	GO:0046638	positive regulation of alpha-beta T cell differentiation	5.22411e-12	6.43088e-09	0	0	25	13
	GO:0050871	positive regulation of B cell activation	5.00081e-06	0.00416568	0	0	7.73481	14
	GO:0030890	positive regulation of B cell proliferation	1.06113e-08	1.15133e-05	8.32302e-11	6.24226e-09	20.8333	10
	GO:0045648	positive regulation of erythrocyte differentiation	2.42612e-06	0.00213256	0	0	20	7
	GO:0002696	positive regulation of leukocyte activation	3.15735e-35	4.83075e-32	0	0	12.8364	62
	GO:1903039	positive regulation of leukocyte cell-cell adhesion	4.11583e-35	6.2931e-32	0	0	17.6056	50
	GO:1902107	positive regulation of leukocyte differentiation	4.2485e-35	6.49171e-32	0	0	22.6316	43
	GO:0002687	positive regulation of leukocyte migration	5.95061e-06	0.0049152	1.83605e-09	1.08327e-07	8.1761	13
	GO:0070665	positive regulation of leukocyte proliferation	1.2425e-16	1.65626e-13	0	0	14.6893	26
	GO:0051251	positive regulation of lymphocyte activation	5.28415e-30	7.85753e-27	0	0	12.4711	54
	GO:0045621	positive regulation of lymphocyte differentiation	3.96357e-22	5.61242e-19	0	0	20.8955	28
	GO:0050671	positive regulation of lymphocyte proliferation	5.85076e-13	7.41876e-10	0	0	13.5484	21
	GO:0002763	positive regulation of myeloid leukocyte differentiation	2.19062e-12	2.73827e-09	0	0	23.3333	14
	GO:0002328	pro-B cell differentiation	6.36317e-05	0.0426332	2.46423e-06	6.40701e-05	30.7692	4
	GO:0046634	regulation of alpha-beta T cell activation	7.75154e-19	1.05731e-15	0	0	20.339	24
	GO:0046637	regulation of alpha-beta T cell differentiation	1.21034e-14	1.57829e-11	0	0	22.973	17
	GO:0046640	regulation of alpha-beta T cell proliferation	1.17834e-06	0.00108172	6.40011e-26	1.01122e-23	17.7778	8
	GO:0050864	regulation of B cell activation	6.87514e-14	8.85518e-11	0	0	11.3537	26
	GO:0002902	regulation of B cell apoptotic process	5.57865e-09	6.14767e-06	5.4432e-18	6.80401e-16	33.3333	8
	GO:0045577	regulation of B cell differentiation	1.17812e-07	0.00011958	0	0	23.5294	8
	GO:0030888	regulation of B cell proliferation	1.35011e-12	1.70114e-09	5.4432e-18	6.80401e-16	21.4286	15
	GO:0050855	regulation of B cell receptor signaling pathway	7.51629e-08	7.78688e-05	0	0	31.8182	7
	GO:2000514	regulation of CD4-positive, alpha-beta T cell activation	1.3798e-10	1.62403e-07	0	0	17.5	14
	GO:0043370	regulation of CD4-positive, alpha-beta T cell differentiation	5.0884e-08	5.32246e-05	0	0	17.8571	10
	GO:2001185	regulation of CD8-positive, alpha-beta T cell activation	2.32587e-08	2.46775e-05	0	0	36.8421	7
	GO:0045646	regulation of erythrocyte differentiation	2.26715e-12	2.8294e-09	0	0	26.5306	13
	GO:1903593	regulation of histamine secretion by mast cell	2.1777e-10	2.54791e-07	7.75541e-26	1.2176e-23	85.7143	6
	GO:0002694	regulation of leukocyte activation	0	0	0	0	13.3053	95
	GO:1904994	regulation of leukocyte adhesion to vascular endothelial cell	4.49662e-09	4.98675e-06	1.83605e-09	1.08327e-07	27.2727	9
	GO:2000106	regulation of leukocyte apoptotic process	1.94289e-12	2.43639e-09	0	0	17.1717	17
	GO:1903037	regulation of leukocyte cell-cell adhesion	2.33238e-40	3.60585e-37	0	0	16.0105	61
	GO:0043300	regulation of leukocyte degranulation	2.71518e-06	0.00236764	7.75541e-26	1.2176e-23	16	8
	GO:1902105	regulation of leukocyte differentiation	0	0	0	0	23.1707	76
	GO:0002703	regulation of leukocyte mediated immunity	2.02164e-16	2.6908e-13	0	0	11.9048	30
	GO:0002685	regulation of leukocyte migration	1.34768e-07	0.000135847	1.85112e-39	3.55415e-37	7.6	19
	GO:0070663	regulation of leukocyte proliferation	3.02888e-25	4.3949e-22	0	0	14.3357	41
	GO:0051249	regulation of lymphocyte activation	0	2.8026e-45	0	0	13.355	82
	GO:0070228	regulation of lymphocyte apoptotic process	1.10402e-11	1.3458e-08	0	0	20.8955	14
	GO:0045619	regulation of lymphocyte differentiation	3.08306e-36	4.7325e-33	0	0	21.2963	46
	GO:0002706	regulation of lymphocyte mediated immunity	1.87935e-11	2.27213e-08	0	0	11.3514	21
	GO:0050670	regulation of lymphocyte proliferation	4.35516e-21	6.11465e-18	0	0	13.7795	35
	GO:0002761	regulation of myeloid leukocyte differentiation	1.05786e-30	1.58574e-27	0	0	26.9841	34
	GO:0002886	regulation of myeloid leukocyte mediated immunity	2.26549e-05	0.0166966	7.75541e-26	1.2176e-23	12.1212	8
	GO:0010543	regulation of platelet activation	1.30136e-06	0.00118684	7.12666e-14	7.26919e-12	14.7541	9
	GO:0110021	cardiac muscle myoblast proliferation	1.01153e-07	0.000103277	2.24359e-21	3.27563e-19	100	4
	GO:0110024	positive regulation of cardiac muscle myoblast proliferation	1.01153e-07	0.000103277	4.24655e-08	1.99588e-06	100	4
	GO:0002447	eosinophil mediated immunity	6.68845e-06	0.00545109	1.47237e-14	1.6196e-12	50	4
	GO:0090400	stress-induced premature senescence	6.68845e-06	0.00545109	1.67129e-24	2.57379e-22	50	4
	GO:0001865	NK T cell differentiation	7.56811e-07	0.000709132	4.24655e-08	1.99588e-06	45.4545	5
	GO:0032909	regulation of transforming growth factor beta2 production	7.56811e-07	0.000709132	2.1021e-35	3.90991e-33	45.4545	5
	GO:0032906	transforming growth factor beta2 production	7.56811e-07	0.000709132	1.65279e-13	1.58668e-11	45.4545	5
	GO:0062043	positive regulation of cardiac epithelial to mesenchymal transition	1.18691e-05	0.00924606	2.1021e-35	3.90991e-33	44.4444	4
	GO:0045586	regulation of gamma-delta T cell differentiation	1.18691e-05	0.00924606	3.13735e-06	7.52964e-05	44.4444	4
	GO:0060216	definitive hemopoiesis	4.14125e-11	4.95293e-08	4.14125e-11	3.27159e-09	42.8571	9
	GO:0048103	somatic stem cell division	8.40086e-08	8.64448e-05	1.04694e-08	5.13002e-07	42.8571	6
	GO:0060368	regulation of Fc receptor mediated stimulatory signaling pathway	1.27836e-06	0.00116714	5.17204e-23	7.80978e-21	41.6667	5
	GO:0060638	mesenchymal-epithelial cell signaling	1.95026e-05	0.0145099	1.37432e-13	1.36058e-11	40	4
	GO:0045779	negative regulation of bone resorption	1.49181e-08	1.60668e-05	0	0	38.8889	7
	GO:1902036	regulation of hematopoietic stem cell differentiation	1.49181e-08	1.60668e-05	5.42164e-31	9.43365e-29	38.8889	7
	GO:0060218	hematopoietic stem cell differentiation	1.74126e-15	2.29324e-12	5.42164e-31	9.43365e-29	36.8421	14
	GO:0061314	Notch signaling involved in heart development	3.02145e-05	0.0218148	2.1021e-35	3.90991e-33	36.3636	4
	GO:1903659	regulation of complement-dependent cytotoxicity	3.02145e-05	0.0218148	1.27064e-17	1.56289e-15	36.3636	4
	GO:0045628	regulation of T-helper 2 cell differentiation	3.02145e-05	0.0218148	0	0	36.3636	4
	GO:0042492	gamma-delta T cell differentiation	3.13735e-06	0.00272322	3.13735e-06	7.52964e-05	35.7143	5
	GO:0060379	cardiac muscle cell myoblast differentiation	4.46825e-05	0.0310097	9.1222e-14	9.21342e-12	33.3333	4
	GO:0001768	establishment of T cell polarity	4.63707e-06	0.00388123	4.63707e-06	8.81044e-05	33.3333	5
	GO:0035855	megakaryocyte development	5.57865e-09	6.14767e-06	4.01426e-40	7.82779e-38	33.3333	8
	GO:0030223	neutrophil differentiation	4.46825e-05	0.0310097	1.77803e-10	1.20906e-08	33.3333	4
	GO:1902033	regulation of hematopoietic stem cell proliferation	4.63707e-06	0.00388123	3.18174e-15	3.56355e-13	33.3333	5
	GO:0045064	T-helper 2 cell differentiation	4.63707e-06	0.00388123	0	0	33.3333	5
	GO:0003222	ventricular trabecula myocardium morphogenesis	4.63707e-06	0.00388123	2.1021e-35	3.90991e-33	33.3333	5
	GO:0050872	white fat cell differentiation	4.88786e-07	0.000465813	1.67129e-24	2.57379e-22	33.3333	6
	GO:0036302	atrioventricular canal development	6.36317e-05	0.0426332	2.1021e-35	3.90991e-33	30.7692	4
	GO:0003157	endocardium development	6.36317e-05	0.0426332	8.54033e-08	3.84315e-06	30.7692	4
	GO:1902947	regulation of tau-protein kinase activity	6.36317e-05	0.0426332	5.42152e-08	2.4939e-06	30.7692	4
	GO:2000629	negative regulation of miRNA metabolic process	1.06394e-07	0.000108415	8.47167e-11	6.26903e-09	30.4348	7
	GO:1901532	regulation of hematopoietic progenitor cell differentiation	3.18217e-12	3.94908e-09	5.42164e-31	9.43365e-29	30	12
	GO:0032495	response to muramyl dipeptide	9.90107e-07	0.000917829	1.56145e-07	6.5581e-06	30	6
	GO:0061154	endothelial tube morphogenesis	9.27738e-06	0.00736624	2.1021e-35	3.90991e-33	29.4118	5
	GO:0045651	positive regulation of macrophage differentiation	9.27738e-06	0.00736624	5.4317e-19	7.00689e-17	29.4118	5
	GO:0045649	regulation of macrophage differentiation	1.47906e-07	0.000148054	5.4317e-19	7.00689e-17	29.1667	7
	GO:0010002	cardioblast differentiation	1.36533e-06	0.00124109	2.1021e-35	3.90991e-33	28.5714	6
	GO:0060340	positive regulation of type I interferon-mediated signaling pathway	1.36533e-06	0.00124109	1.26476e-31	2.25127e-29	28.5714	6
	GO:0030316	osteoclast differentiation	7.4176e-29	1.0941e-25	0	0	28.4404	31
	GO:2000647	negative regulation of stem cell proliferation	2.02284e-07	0.000199857	3.18174e-15	3.56355e-13	28	7
	GO:0071425	hematopoietic stem cell proliferation	4.98915e-10	5.75748e-07	3.18174e-15	3.56355e-13	27.7778	10
	GO:2000811	negative regulation of anoikis	1.26576e-05	0.00980965	4.59433e-05	0.000367546	27.7778	5
	GO:0038096	Fc-gamma receptor signaling pathway involved in phagocytosis	3.0111e-08	3.18274e-05	5.17204e-23	7.80978e-21	27.5862	8
	GO:1901522	positive regulation of transcription from RNA polymerase II promoter involved in cellular response to chemical stimulus	3.0111e-08	3.18274e-05	1.5329e-11	1.24165e-09	27.5862	8
	GO:0045638	negative regulation of myeloid cell differentiation	7.51441e-25	1.08734e-21	0	0	27.551	27
	GO:0045670	regulation of osteoclast differentiation	1.17594e-18	1.59928e-15	1.46597e-32	2.63875e-30	27.3973	20
	GO:0097284	hepatocyte apoptotic process	1.69269e-05	0.0127121	1.69378e-13	1.60909e-11	26.3158	5
	GO:0098751	bone cell development	1.34448e-10	1.5838e-07	5.91239e-29	9.81456e-27	26.1905	11
	GO:0045637	regulation of myeloid cell differentiation	0	0	0	0	26.1261	58
	GO:0002320	lymphoid progenitor cell differentiation	2.46423e-06	0.0021636	2.46423e-06	6.40701e-05	26.087	6
	GO:0051450	myoblast proliferation	2.46423e-06	0.0021636	8.73185e-17	1.03909e-14	26.087	6
	GO:0045061	thymic T cell selection	2.46423e-06	0.0021636	0	0	26.087	6
	GO:0030099	myeloid cell differentiation	0	0	0	0	25.9861	112
	GO:0035162	embryonic hemopoiesis	3.62357e-07	0.000348587	3.62357e-07	1.34072e-05	25.9259	7
	GO:0045672	positive regulation of osteoclast differentiation	3.62357e-07	0.000348587	1.46597e-32	2.63875e-30	25.9259	7
	GO:0035728	response to hepatocyte growth factor	3.62357e-07	0.000348587	5.54305e-11	4.26815e-09	25.9259	7
	GO:0045671	negative regulation of osteoclast differentiation	7.9768e-09	8.68673e-06	0	0	25.7143	9
	GO:0002244	hematopoietic progenitor cell differentiation	1.76694e-32	2.66985e-29	5.42164e-31	9.43365e-29	25.6944	37
	GO:0030851	granulocyte differentiation	1.77803e-10	2.0874e-07	1.77803e-10	1.20906e-08	25.5814	11
	GO:0070498	interleukin-1-mediated signaling pathway	4.7576e-07	0.000453875	1.01254e-08	5.06271e-07	25	7
	GO:0030225	macrophage differentiation	5.22411e-12	6.43088e-09	5.4317e-19	7.00689e-17	25	13
	GO:0017145	stem cell division	1.04694e-08	1.13698e-05	1.04694e-08	5.13002e-07	25	9
	GO:0002223	stimulatory C-type lectin receptor signaling pathway	3.23634e-06	0.00280267	2.5625e-13	2.38312e-11	25	6
	GO:0070242	thymocyte apoptotic process	2.22391e-05	0.0164347	5.4432e-18	6.80401e-16	25	5
	GO:0030097	hemopoiesis	0	0	0	0	24.2798	236
	GO:0061515	myeloid cell development	4.20008e-19	5.76671e-16	0	0	24.1758	22
	GO:2000819	regulation of nucleotide-excision repair	6.17557e-07	0.000582357	7.67757e-09	4.14589e-07	24.1379	7
	GO:0038095	Fc-epsilon receptor signaling pathway	4.19447e-06	0.00354852	2.5625e-13	2.38312e-11	24	6
	GO:0070423	nucleotide-binding oligomerization domain containing signaling pathway	4.19447e-06	0.00354852	1.56145e-07	6.5581e-06	24	6
	GO:0033077	T cell differentiation in thymus	5.4317e-19	7.44143e-16	0	0	23.913	22
	GO:1903707	negative regulation of hemopoiesis	4.9093e-23	7.01539e-20	0	0	23.8938	27
	GO:0048534	hematopoietic or lymphoid organ development	0	0	0	0	23.4022	238
	GO:1903706	regulation of hemopoiesis	0	0	0	0	23.3645	100
	GO:0002262	myeloid cell homeostasis	1.25249e-35	1.91756e-32	1.54143e-44	2.99738e-42	23.2432	43
	GO:0046850	regulation of bone remodeling	1.4579e-11	1.76989e-08	0	0	23.2143	13
	GO:0090218	positive regulation of lipid kinase activity	2.24785e-08	2.38722e-05	1.72326e-12	1.482e-10	23.0769	9
	GO:0042092	type 2 immune response	2.24785e-08	2.38722e-05	1.32265e-10	9.39085e-09	23.0769	9
	GO:0030217	T cell differentiation	0	0	0	0	22.9299	72
	GO:0061384	heart trabecula morphogenesis	1.50356e-07	0.000150206	2.1021e-35	3.90991e-33	22.8571	8
	GO:0044154	histone H3-K14 acetylation	3.66778e-05	0.0260046	3.7391e-22	5.60865e-20	22.7273	5
	GO:0045780	positive regulation of bone resorption	3.66778e-05	0.0260046	1.46597e-32	2.63875e-30	22.7273	5
	GO:0045639	positive regulation of myeloid cell differentiation	5.26412e-20	7.30133e-17	1.46597e-32	2.63875e-30	22.6415	24
	GO:0002520	immune system development	0	0	0	0	22.0386	240
	GO:0061383	trabecula morphogenesis	1.03257e-09	1.17507e-06	2.1021e-35	3.90991e-33	22	11
	GO:0032682	negative regulation of chemokine production	4.61816e-05	0.0319115	1.32265e-10	9.39085e-09	21.7391	5
	GO:0045582	positive regulation of T cell differentiation	4.70673e-21	6.60354e-18	0	0	21.6667	26
	GO:0043525	positive regulation of neuron apoptotic process	2.46072e-10	2.87412e-07	3.09596e-21	4.48914e-19	21.4286	12
	GO:0062009	secondary palate development	8.52745e-06	0.00679637	2.1021e-35	3.90991e-33	21.4286	6
	GO:0021544	subpallium development	8.52745e-06	0.00679637	8.52745e-06	0.000144967	21.4286	6
	GO:1903131	mononuclear cell differentiation	0	0	0	0	21.3849	105
	GO:0038093	Fc receptor signaling pathway	4.67389e-11	5.58062e-08	2.5625e-13	2.38312e-11	21.3115	13
	GO:0045453	bone resorption	2.09349e-12	2.62315e-09	0	0	20.8333	15
	GO:0090335	regulation of brown fat cell differentiation	5.7483e-05	0.0390884	1.72899e-13	1.62525e-11	20.8333	5
	GO:0043550	regulation of lipid kinase activity	2.09349e-12	2.62315e-09	1.72326e-12	1.482e-10	20.8333	15
	GO:0033151	V(D)J recombination	5.7483e-05	0.0390884	1.83217e-14	1.97874e-12	20.8333	5
	GO:0030219	megakaryocyte differentiation	1.36802e-11	1.66351e-08	4.01426e-40	7.82779e-38	20.5882	14
	GO:0010039	response to iron ion	1.97097e-06	0.00175613	1.97097e-06	5.9129e-05	20.5882	7
	GO:1902895	positive regulation of miRNA transcription	1.31223e-08	1.41853e-05	1.5329e-11	1.24165e-09	20.4082	10
	GO:0043551	regulation of phosphatidylinositol 3-kinase activity	4.70183e-10	5.43532e-07	4.52899e-09	2.53623e-07	20.339	12
	GO:0060575	intestinal epithelial cell differentiation	7.08051e-05	0.046873	3.39837e-16	3.87415e-14	20	5
	GO:0001773	myeloid dendritic cell activation	1.30403e-05	0.0100802	9.73052e-07	3.30838e-05	20	6
	GO:2000737	negative regulation of stem cell differentiation	1.30403e-05	0.0100802	5.42164e-31	9.43365e-29	20	6
	GO:0050857	positive regulation of antigen receptor-mediated signaling pathway	7.08051e-05	0.046873	1.19352e-10	8.59336e-09	20	5
	GO:0010738	regulation of protein kinase A signaling	7.08051e-05	0.046873	7.08051e-05	0.00014161	20	5
	GO:0045580	regulation of T cell differentiation	3.30942e-28	4.87147e-25	0	0	20	37
	GO:0034143	regulation of toll-like receptor 4 signaling pathway	1.30403e-05	0.0100802	2.81841e-35	5.21405e-33	20	6
	GO:0045576	mast cell activation	9.13765e-13	1.15317e-09	0	0	19.7531	16
	GO:0003416	endochondral bone growth	1.59279e-05	0.0120415	4.24655e-08	1.99588e-06	19.3548	6
	GO:0002675	positive regulation of acute inflammatory response	1.59279e-05	0.0120415	1.37087e-08	6.58019e-07	19.3548	6
	GO:0001727	lipid kinase activity	7.18323e-12	8.821e-09	1.72326e-12	1.482e-10	19.2308	15
	GO:2000628	regulation of miRNA metabolic process	7.18323e-12	8.821e-09	8.47167e-11	6.26903e-09	19.2308	15
	GO:0045600	positive regulation of fat cell differentiation	3.78659e-11	4.53633e-08	1.72899e-13	1.62525e-11	19.1781	14
	GO:2000736	regulation of stem cell differentiation	3.13631e-13	3.99879e-10	5.42164e-31	9.43365e-29	19.1011	17
	GO:0034103	regulation of tissue remodeling	1.65507e-12	2.07877e-09	0	0	19.0476	16
	GO:0060338	regulation of type I interferon-mediated signaling pathway	6.76084e-07	0.000635519	1.26476e-31	2.25127e-29	19.0476	8
	GO:0060317	cardiac epithelial to mesenchymal transition	3.60203e-06	0.00309054	2.1021e-35	3.90991e-33	18.9189	7
	GO:0030224	monocyte differentiation	3.60203e-06	0.00309054	3.60203e-06	7.92446e-05	18.9189	7
	GO:0048536	spleen development	3.60203e-06	0.00309054	1.37599e-07	5.91678e-06	18.9189	7
	GO:0045058	T cell selection	2.92225e-08	3.09174e-05	0	0	18.8679	10
	GO:0046849	bone remodeling	1.65152e-14	2.15028e-11	0	0	18.8119	19
	GO:0045581	negative regulation of T cell differentiation	1.54393e-07	0.000154084	0	0	18.75	9
	GO:0048146	positive regulation of fibroblast proliferation	6.70166e-09	7.34502e-06	0	0	18.6441	11
	GO:0035004	phosphatidylinositol 3-kinase activity	2.92348e-10	3.4117e-07	4.67887e-17	5.70823e-15	18.5714	13
	GO:0048872	homeostasis of number of cells	4.97461e-43	7.72789e-40	0	0	18.1818	60
	GO:2000352	negative regulation of endothelial cell apoptotic process	2.3248e-05	0.017064	1.27064e-17	1.56289e-15	18.1818	6
	GO:0050854	regulation of antigen receptor-mediated signaling pathway	1.84823e-09	2.07742e-06	2.5232e-10	1.66531e-08	18.1818	12
	GO:0002532	production of molecular mediator involved in inflammatory response	5.04845e-12	6.21969e-09	7.75541e-26	1.2176e-23	17.7778	16
	GO:0048566	embryonic digestive tract development	2.78073e-05	0.0201881	1.15635e-12	1.01759e-10	17.6471	6
	GO:0050858	negative regulation of antigen receptor-mediated signaling pathway	2.78073e-05	0.0201881	2.5232e-10	1.66531e-08	17.6471	6
	GO:0150117	positive regulation of cell-substrate junction organization	2.78073e-05	0.0201881	1.36271e-19	1.8124e-17	17.6471	6
	GO:0033628	regulation of cell adhesion mediated by integrin	2.67161e-07	0.000260749	2.0578e-10	1.37873e-08	17.6471	9
	GO:0002828	regulation of type 2 immune response	2.78073e-05	0.0201881	6.24218e-27	1.01123e-24	17.6471	6
	GO:1902745	positive regulation of lamellipodium organization	6.22897e-06	0.00511398	8.65322e-21	1.2201e-18	17.5	7
	GO:0072091	regulation of stem cell proliferation	3.14843e-11	3.78127e-08	3.18174e-15	3.56355e-13	17.4419	15
	GO:0050870	positive regulation of T cell activation	2.72253e-31	4.09469e-28	0	0	17.3077	45
	GO:0030279	negative regulation of ossification	7.39695e-06	0.00599153	8.70263e-09	4.52537e-07	17.0732	7
	GO:0071634	regulation of transforming growth factor beta production	7.39695e-06	0.00599153	5.8163e-12	4.76937e-10	17.0732	7
	GO:0033028	myeloid cell apoptotic process	1.66632e-06	0.00149969	9.73371e-07	3.21212e-05	17.0213	8
	GO:0032418	lysosome localization	1.19712e-11	1.45809e-08	0	0	16.8421	16
	GO:0048730	epidermis morphogenesis	3.90772e-05	0.0274712	1.06073e-07	4.66723e-06	16.6667	6
	GO:0038066	p38MAPK cascade	1.01123e-07	0.000103347	8.73185e-17	1.03909e-14	16.6667	10
	GO:0033003	regulation of mast cell activation	1.9687e-06	0.00175608	7.75541e-26	1.2176e-23	16.6667	8
	GO:0072089	stem cell proliferation	3.76925e-14	4.86987e-11	3.18174e-15	3.56355e-13	16.6667	20
	GO:0002275	myeloid cell activation involved in immune response	8.62309e-13	1.08996e-09	0	0	16.5138	18
	GO:0003208	cardiac ventricle morphogenesis	6.17056e-09	6.78761e-06	2.79041e-13	2.56718e-11	16.4384	12
	GO:0001954	positive regulation of cell-matrix adhesion	1.19049e-07	0.000120716	1.36271e-19	1.8124e-17	16.3934	10
	GO:0042110	T cell activation	0	0	0	0	16.3793	95
	GO:0070849	response to epidermal growth factor	2.31651e-06	0.00204316	2.31651e-06	6.25458e-05	16.3265	8
	GO:0010586	miRNA metabolic process	8.59497e-11	1.02022e-07	8.47167e-11	6.26903e-09	16.3043	15
	GO:0070232	regulation of T cell apoptotic process	1.02818e-05	0.00812261	5.4432e-18	6.80401e-16	16.2791	7
	GO:0043276	anoikis	4.59433e-05	0.0317928	4.59433e-05	0.000367546	16.2162	6
	GO:0060351	cartilage development involved in endochondral bone morphogenesis	4.59433e-05	0.0317928	4.24655e-08	1.99588e-06	16.2162	6
	GO:0001961	positive regulation of cytokine-mediated signaling pathway	1.39712e-07	0.00014055	1.26476e-31	2.25127e-29	16.129	10
	GO:0002292	T cell differentiation involved in immune response	1.93739e-09	2.17569e-06	7.75541e-26	1.2176e-23	16.0494	13
	GO:0050863	regulation of T cell activation	1.1387e-41	1.76391e-38	0	0	15.9898	63
	GO:1901216	positive regulation of neuron death	1.18063e-10	1.39433e-07	3.09596e-21	4.48914e-19	15.9574	15
	GO:1905314	semi-lunar valve development	1.20408e-05	0.00936775	1.69378e-13	1.60909e-11	15.9091	7
	GO:0072577	endothelial cell apoptotic process	7.18905e-07	0.000675052	1.27064e-17	1.56289e-15	15.7895	9
	GO:0052742	phosphatidylinositol kinase activity	5.37424e-05	0.0366523	1.52643e-31	2.70179e-29	15.7895	6
	GO:0046854	phosphatidylinositol phosphate biosynthetic process	1.91007e-12	2.39714e-09	4.52899e-09	2.53623e-07	15.7895	18
	GO:0034110	regulation of homotypic cell-cell adhesion	5.37424e-05	0.0366523	1.37087e-08	6.58019e-07	15.7895	6
	GO:0003229	ventricular cardiac muscle tissue development	7.18905e-07	0.000675052	6.19497e-14	6.38081e-12	15.7895	9
	GO:0003170	heart valve development	4.34797e-08	4.56537e-05	2.1021e-35	3.90991e-33	15.7143	11
	GO:0060038	cardiac muscle cell proliferation	3.17063e-06	0.00274893	2.1021e-35	3.90991e-33	15.6863	8
	GO:0097028	dendritic cell differentiation	3.17063e-06	0.00274893	9.73052e-07	3.30838e-05	15.6863	8
	GO:0045089	positive regulation of innate immune response	4.12786e-16	5.47767e-13	5.16898e-21	7.44333e-19	15.6863	24
	GO:1904019	epithelial cell apoptotic process	3.05426e-14	3.95221e-11	1.27064e-17	1.56289e-15	15.6716	21
	GO:0022409	positive regulation of cell-cell adhesion	9.74897e-34	1.47892e-30	0	0	15.5689	52
	GO:0071604	transforming growth factor beta production	1.40418e-05	0.010756	5.8163e-12	4.76937e-10	15.5556	7
	GO:0032608	interferon-beta production	8.3768e-07	0.000781555	3.24264e-23	4.92881e-21	15.5172	9
	GO:0032648	regulation of interferon-beta production	8.3768e-07	0.000781555	3.24264e-23	4.92881e-21	15.5172	9
	GO:1902743	regulation of lamellipodium organization	8.3768e-07	0.000781555	8.65322e-21	1.2201e-18	15.5172	9
	GO:0060425	lung morphogenesis	3.68928e-06	0.00315802	1.06808e-16	1.24966e-14	15.3846	8
	GO:0035335	peptidyl-tyrosine dephosphorylation	6.2565e-05	0.0420436	2.5232e-10	1.66531e-08	15.3846	6
	GO:0036092	phosphatidylinositol-3-phosphate biosynthetic process	6.2565e-05	0.0420436	1.52643e-31	2.70179e-29	15.3846	6
	GO:0010718	positive regulation of epithelial to mesenchymal transition	3.68928e-06	0.00315802	2.1021e-35	3.90991e-33	15.3846	8
	GO:0014911	positive regulation of smooth muscle cell migration	6.2565e-05	0.0420436	6.99908e-05	0.000209972	15.3846	6
	GO:2000351	regulation of endothelial cell apoptotic process	3.68928e-06	0.00315802	1.27064e-17	1.56289e-15	15.3846	8
	GO:0033032	regulation of myeloid cell apoptotic process	6.2565e-05	0.0420436	9.73371e-07	3.21212e-05	15.3846	6
	GO:0048538	thymus development	3.68928e-06	0.00315802	1.37599e-07	5.91678e-06	15.3846	8
	GO:0050868	negative regulation of T cell activation	2.11495e-13	2.7008e-10	0	0	15.2672	20
	GO:0055021	regulation of cardiac muscle tissue growth	9.73052e-07	0.000902992	1.06808e-16	1.24966e-14	15.2542	9
	GO:0002861	regulation of inflammatory response to antigenic stimulus	1.631e-05	0.0122978	2.02559e-06	5.87421e-05	15.2174	7
	GO:0030032	lamellipodium assembly	1.56128e-08	1.67681e-05	8.65322e-21	1.2201e-18	15.1899	12
	GO:1904036	negative regulation of epithelial cell apoptotic process	2.57321e-07	0.000251403	1.27064e-17	1.56289e-15	15.1515	10
	GO:0060324	face development	4.27811e-06	0.00359789	4.27811e-06	8.55622e-05	15.0943	8
	GO:0002753	cytoplasmic pattern recognition receptor signaling pathway	1.12692e-06	0.00104015	1.56145e-07	6.5581e-06	15	9
	GO:0002446	neutrophil mediated immunity	7.25066e-05	0.0478544	1.47237e-14	1.6196e-12	15	6
	GO:1902742	apoptotic process involved in development	1.88727e-05	0.014079	1.12602e-10	8.21997e-09	14.8936	7
	GO:0048013	ephrin receptor signaling pathway	4.94465e-06	0.00412384	2.0578e-10	1.37873e-08	14.8148	8
	GO:0070231	T cell apoptotic process	1.30136e-06	0.00118684	5.4432e-18	6.80401e-16	14.7541	9
	GO:0002534	cytokine production involved in inflammatory response	1.49862e-06	0.00135625	7.75541e-26	1.2176e-23	14.5161	9
	GO:1900015	regulation of cytokine production involved in inflammatory response	1.49862e-06	0.00135625	7.75541e-26	1.2176e-23	14.5161	9
	GO:0002218	activation of innate immune response	3.95479e-07	0.000378869	3.59295e-11	2.87436e-09	14.4928	10
	GO:0032835	glomerulus development	1.04589e-07	0.00010668	3.84449e-14	4.03671e-12	14.4737	11
	GO:0046620	regulation of organ growth	1.94568e-09	2.18305e-06	2.1021e-35	3.90991e-33	14.433	14
	GO:0043534	blood vessel endothelial cell migration	9.56708e-12	1.17101e-08	1.85112e-39	3.55415e-37	14.4	18
	GO:0002062	chondrocyte differentiation	1.09824e-11	1.33986e-08	5.91239e-29	9.81456e-27	14.2857	18
	GO:0031663	lipopolysaccharide-mediated signaling pathway	4.54146e-07	0.000434163	2.9991e-40	5.87825e-38	14.2857	10
	GO:0002637	regulation of immunoglobulin production	3.17999e-08	3.35807e-05	1.83217e-14	1.97874e-12	14.2857	12
	GO:0014855	striated muscle cell proliferation	4.54146e-07	0.000434163	2.1021e-35	3.90991e-33	14.2857	10
	GO:0002042	cell migration involved in sprouting angiogenesis	7.49511e-06	0.00605605	1.85112e-39	3.55415e-37	14.0351	8
	GO:0050852	T cell receptor signaling pathway	3.0319e-13	3.86871e-10	0	0	14	21
	GO:0045598	regulation of fat cell differentiation	1.15018e-12	1.45037e-09	4.1689e-14	4.33566e-12	13.986	20
	GO:0045669	positive regulation of osteoblast differentiation	5.94725e-07	0.000563205	2.6001e-12	2.18408e-10	13.8889	10
	GO:0043030	regulation of macrophage activation	2.2528e-06	0.00198922	7.3513e-21	1.04388e-18	13.8462	9
	GO:0022602	ovulation cycle process	8.56029e-06	0.00681399	1.68844e-20	2.36382e-18	13.7931	8
	GO:0032330	regulation of chondrocyte differentiation	8.56029e-06	0.00681399	1.85112e-39	3.55415e-37	13.7931	8
	GO:0045088	regulation of innate immune response	1.69747e-20	2.36627e-17	5.16898e-21	7.44333e-19	13.7652	34
	GO:0045785	positive regulation of cell adhesion	6.57069e-42	1.01836e-38	0	0	13.7525	70
	GO:0055017	cardiac muscle tissue growth	1.79533e-07	0.000178456	2.1021e-35	3.90991e-33	13.75	11
	GO:0036230	granulocyte activation	3.26766e-05	0.0234618	1.47237e-14	1.6196e-12	13.7255	7
	GO:1905521	regulation of macrophage migration	3.26766e-05	0.0234618	1.7729e-31	3.10257e-29	13.7255	7
	GO:0042098	T cell proliferation	9.91032e-19	1.35078e-15	0	0	13.7168	31
	GO:0032481	positive regulation of type I interferon production	2.56788e-06	0.00224689	5.17204e-23	7.80978e-21	13.6364	9
	GO:0001952	regulation of cell-matrix adhesion	2.44672e-11	2.94585e-08	1.36271e-19	1.8124e-17	13.6364	18
	GO:0045667	regulation of osteoblast differentiation	2.44672e-11	2.94585e-08	2.6001e-12	2.18408e-10	13.6364	18
	GO:0032943	mononuclear cell proliferation	1.34882e-26	1.97333e-23	0	0	13.5542	45
	GO:0048145	regulation of fibroblast proliferation	1.63718e-08	1.75669e-05	8.32302e-11	6.24226e-09	13.5417	13
	GO:0050866	negative regulation of cell activation	1.46454e-18	1.98884e-15	4.91228e-25	7.61403e-23	13.5371	31
	GO:0035019	somatic stem cell population maintenance	7.71979e-07	0.0007218	1.68135e-09	1.00881e-07	13.5135	10
	GO:0002263	cell activation involved in immune response	2.77352e-25	4.02715e-22	0	0	13.4375	43
	GO:0042509	regulation of tyrosine phosphorylation of STAT protein	2.32411e-07	0.00022846	7.12666e-14	7.26919e-12	13.4146	11
	GO:0042129	regulation of T cell proliferation	1.22481e-15	1.61675e-12	0	0	13.4021	26
	GO:0048645	animal organ formation	8.76762e-07	0.000817142	1.06808e-16	1.24966e-14	13.3333	10
	GO:0003179	heart valve morphogenesis	1.10771e-05	0.00869556	2.1021e-35	3.90991e-33	13.3333	8
	GO:0002833	positive regulation of response to biotic stimulus	4.12888e-16	5.47489e-13	0	0	13.3005	27
	GO:0048663	neuron fate commitment	3.31318e-06	0.0028659	6.19497e-14	6.38081e-12	13.2353	9
	GO:0010811	positive regulation of cell-substrate adhesion	4.07456e-11	4.87725e-08	3.80125e-19	4.97963e-17	13.2353	18
	GO:0002286	T cell activation involved in immune response	5.09808e-10	5.87809e-07	7.75541e-26	1.2176e-23	13.2231	16
	GO:0002066	columnar/cuboidal epithelial cell development	4.21934e-05	0.0294088	3.39837e-16	3.87415e-14	13.2075	7
	GO:1904035	regulation of epithelial cell apoptotic process	6.36245e-09	6.99233e-06	0	0	13.2075	14
	GO:0002683	negative regulation of immune system process	9.57296e-35	1.45892e-31	0	0	13.1868	60
	GO:0003151	outflow tract morphogenesis	2.98629e-07	0.000289073	1.41809e-10	9.92662e-09	13.0952	11
	GO:0042531	positive regulation of tyrosine phosphorylation of STAT protein	3.75084e-06	0.00320321	5.34287e-17	6.41145e-15	13.0435	9
	GO:0002456	T cell mediated immunity	6.53055e-10	7.49054e-07	7.75541e-26	1.2176e-23	13.0081	16
	GO:0022408	negative regulation of cell-cell adhesion	2.59402e-15	3.41374e-12	1.15971e-37	2.20345e-35	13	26
	GO:0150116	regulation of cell-substrate junction organization	1.12416e-06	0.00103872	1.36271e-19	1.8124e-17	12.987	10
	GO:0022407	regulation of cell-cell adhesion	2.97072e-37	4.5749e-34	0	0	12.9741	65
	GO:0048863	stem cell differentiation	1.46274e-19	2.01859e-16	5.42164e-31	9.43365e-29	12.8788	34
	GO:0035924	cellular response to vascular endothelial growth factor stimulus	4.23723e-06	0.00357199	4.23723e-06	8.89819e-05	12.8571	9
	GO:0050865	regulation of cell activation	0	0	0	0	12.837	100
	GO:0048661	positive regulation of smooth muscle cell proliferation	3.81005e-07	0.000365765	2.23137e-16	2.56607e-14	12.7907	11
	GO:0007260	tyrosine phosphorylation of STAT protein	3.81005e-07	0.000365765	7.12666e-14	7.26919e-12	12.7907	11
	GO:0048041	focal adhesion assembly	1.14528e-07	0.000116361	1.36271e-19	1.8124e-17	12.766	12
	GO:0043620	regulation of DNA-templated transcription in response to stress	5.38725e-05	0.0366871	1.5329e-11	1.24165e-09	12.7273	7
	GO:0002684	positive regulation of immune system process	0	0	0	0	12.5954	132
	GO:0002819	regulation of adaptive immune response	6.0193e-15	7.88528e-12	7.75541e-26	1.2176e-23	12.5604	26
	GO:1903202	negative regulation of oxidative stress-induced cell death	6.06337e-05	0.0409277	5.54305e-11	4.26815e-09	12.5	7
	GO:0042102	positive regulation of T cell proliferation	1.31293e-08	1.41797e-05	0	0	12.5	14
	GO:0061035	regulation of cartilage development	1.60908e-06	0.00145139	1.85112e-39	3.55415e-37	12.5	10
	GO:0051893	regulation of focal adhesion assembly	5.37423e-06	0.00446061	1.36271e-19	1.8124e-17	12.5	9
	GO:0060021	roof of mouth development	1.45098e-07	0.000145533	2.79041e-13	2.56718e-11	12.5	12
	GO:0008630	intrinsic apoptotic signaling pathway in response to DNA damage	1.47468e-08	1.5897e-05	1.8336e-30	3.15379e-28	12.3894	14
	GO:0048704	embryonic skeletal system morphogenesis	1.62955e-07	0.000162467	1.75012e-34	3.20272e-32	12.3711	12
	GO:0043535	regulation of blood vessel endothelial cell migration	1.62955e-07	0.000162467	1.85112e-39	3.55415e-37	12.3711	12
	GO:0001570	vasculogenesis	5.42239e-07	0.000515127	5.42239e-07	1.95206e-05	12.3596	11
	GO:0032729	positive regulation of interferon-gamma production	1.80691e-06	0.00161899	2.93537e-07	1.17415e-05	12.3457	10
	GO:0002562	somatic diversification of immune receptors via germline recombination within a single locus	1.80691e-06	0.00161899	6.24218e-27	1.01123e-24	12.3457	10
	GO:0032615	interleukin-12 production	2.02201e-05	0.0149831	1.19352e-10	8.59336e-09	12.3077	8
	GO:0032655	regulation of interleukin-12 production	2.02201e-05	0.0149831	1.19352e-10	8.59336e-09	12.3077	8
	GO:0002377	immunoglobulin production	4.97787e-09	5.50552e-06	1.83217e-14	1.97874e-12	12.2951	15
	GO:1903793	positive regulation of anion transport	6.80731e-05	0.0452686	7.75541e-26	1.2176e-23	12.2807	7
	GO:0002682	regulation of immune system process	0	0	0	0	12.2753	198
	GO:2000177	regulation of neural precursor cell proliferation	1.82748e-07	0.000181469	5.34287e-17	6.41145e-15	12.2449	12
	GO:0050778	positive regulation of immune response	8.40779e-45	1.24449e-41	5.00238e-17	6.05288e-15	12.2356	81
	GO:0045921	positive regulation of exocytosis	6.0799e-07	0.000575159	7.75541e-26	1.2176e-23	12.2222	11
	GO:0002437	inflammatory response to antigenic stimulus	2.02559e-06	0.00180075	2.02559e-06	5.87421e-05	12.1951	10
	GO:0042698	ovulation cycle	2.02559e-06	0.00180075	1.68844e-20	2.36382e-18	12.1951	10
	GO:0045445	myoblast differentiation	1.85352e-08	1.98142e-05	7.67757e-09	4.14589e-07	12.1739	14
	GO:0035265	organ growth	1.53235e-12	1.92616e-09	1.97793e-20	2.72954e-18	12.1547	22
	GO:0032479	regulation of type I interferon production	6.15809e-08	6.39826e-05	3.24264e-23	4.92881e-21	12.1495	13
	GO:0032606	type I interferon production	6.15809e-08	6.39826e-05	3.24264e-23	4.92881e-21	12.1495	13
	GO:0048565	digestive tract development	5.65154e-10	6.51057e-07	1.15635e-12	1.01759e-10	12.1429	17
	GO:0061005	cell differentiation involved in kidney development	2.26549e-05	0.0166966	3.84449e-14	4.03671e-12	12.1212	8
	GO:0051148	negative regulation of muscle cell differentiation	2.26549e-05	0.0166966	2.1021e-35	3.90991e-33	12.1212	8
	GO:1905330	regulation of morphogenesis of an epithelium	7.56596e-06	0.00610573	5.42152e-08	2.4939e-06	12	9
	GO:0051216	cartilage development	1.89029e-14	2.45738e-11	1.85112e-39	3.55415e-37	11.9816	26
	GO:0060348	bone development	2.02164e-16	2.6908e-13	1.85112e-39	3.55415e-37	11.9048	30
	GO:0060337	type I interferon signaling pathway	8.4488e-06	0.00674214	1.26476e-31	2.25127e-29	11.8421	9
	GO:0031349	positive regulation of defense response	1.87256e-20	2.6066e-17	0	0	11.838	38
	GO:0030278	regulation of ossification	8.70263e-09	9.46846e-06	8.70263e-09	4.52537e-07	11.811	15
	GO:0017156	calcium-ion regulated exocytosis	2.82665e-05	0.0204649	7.75541e-26	1.2176e-23	11.7647	8
	GO:0035051	cardiocyte differentiation	2.95461e-10	3.44507e-07	4.74947e-15	5.27191e-13	11.7647	18
	GO:0098773	skin epidermis development	2.85105e-07	0.000276837	1.06073e-07	4.66723e-06	11.7647	12
	GO:0051897	positive regulation of protein kinase B signaling	3.2162e-08	3.39309e-05	4.60226e-26	7.36361e-24	11.6667	14
	GO:0030101	natural killer cell activation	3.17585e-07	0.000306787	3.17585e-07	1.20682e-05	11.6505	12
	GO:0150115	cell-substrate junction organization	1.06601e-07	0.00010852	1.36271e-19	1.8124e-17	11.6071	13
	GO:1905517	macrophage migration	3.14816e-05	0.0226668	1.7729e-31	3.10257e-29	11.5942	8
	GO:0014910	regulation of smooth muscle cell migration	3.14816e-05	0.0226668	6.99908e-05	0.000209972	11.5942	8
	GO:0002822	regulation of adaptive immune response based on somatic recombination of immune receptors built from immunoglobulin superfamily domains	4.57516e-12	5.65032e-09	0	0	11.5183	22
	GO:0002697	regulation of immune effector process	1.3985e-24	2.01664e-21	0	0	11.4914	47
	GO:0002831	regulation of response to biotic stimulus	1.69603e-22	2.41006e-19	3.24264e-23	4.92881e-21	11.4667	43
	GO:0050728	negative regulation of inflammatory response	4.53019e-10	5.24143e-07	1.9619e-20	2.72704e-18	11.465	18
	GO:0014015	positive regulation of gliogenesis	3.4997e-05	0.0249529	1.27861e-36	2.41658e-34	11.4286	8
	GO:0045766	positive regulation of angiogenesis	1.69319e-11	2.05045e-08	1.85112e-39	3.55415e-37	11.413	21
	GO:0042116	macrophage activation	1.3167e-07	0.000132987	7.3513e-21	1.04388e-18	11.4035	13
	GO:0003300	cardiac muscle hypertrophy	3.88716e-06	0.00330408	2.23137e-16	2.56607e-14	11.3636	10
	GO:0002429	immune response-activating cell surface receptor signaling pathway	3.00768e-20	4.17766e-17	0	0	11.3043	39
	GO:0051896	regulation of protein kinase B signaling	6.24374e-11	7.43629e-08	4.60226e-26	7.36361e-24	11.2994	20
	GO:0002065	columnar/cuboidal epithelial cell differentiation	4.90048e-08	5.1308e-05	1.15635e-12	1.01759e-10	11.2903	14
	GO:0002067	glandular epithelial cell differentiation	1.2917e-05	0.00999772	3.39837e-16	3.87415e-14	11.25	9
	GO:0010810	regulation of cell-substrate adhesion	9.37275e-14	1.20346e-10	3.80125e-19	4.97963e-17	11.2069	26
	GO:0048706	embryonic skeletal system development	1.82146e-08	1.94897e-05	2.14379e-21	3.15137e-19	11.194	15
	GO:0031347	regulation of defense response	1.91334e-38	2.95228e-35	6.72623e-44	1.3196e-41	11.1276	75
	GO:0048708	astrocyte differentiation	4.77339e-06	0.00399055	5.34287e-17	6.41145e-15	11.1111	10
	GO:0048644	muscle organ morphogenesis	1.43057e-05	0.0109439	6.19497e-14	6.38081e-12	11.1111	9
	GO:0001890	placenta development	7.58867e-10	8.68144e-07	1.85112e-39	3.55415e-37	11.1111	18
	GO:0051153	regulation of striated muscle cell differentiation	4.77339e-06	0.00399055	2.23137e-16	2.56607e-14	11.1111	10
	GO:0030155	regulation of cell adhesion	0	8.82818e-44	0	0	11.0706	91
	GO:0042476	odontogenesis	7.47807e-09	8.16605e-06	1.12602e-10	8.21997e-09	11.0345	16
	GO:0050851	antigen receptor-mediated signaling pathway	6.04215e-16	7.9998e-13	0	0	10.9929	31
	GO:1903201	regulation of oxidative stress-induced cell death	1.58197e-05	0.0119755	1.32265e-10	9.39085e-09	10.9756	9
	GO:0002700	regulation of production of molecular mediator of immune response	4.24989e-12	5.26136e-09	6.24218e-27	1.01123e-24	10.9524	23
	GO:0002698	negative regulation of immune effector process	7.34621e-08	7.61802e-05	0	0	10.9375	14
	GO:0002699	positive regulation of immune effector process	7.37708e-16	9.75988e-13	0	0	10.9155	31
	GO:0002768	immune response-regulating cell surface receptor signaling pathway	1.16805e-20	1.6306e-17	5.17204e-23	7.80978e-21	10.9043	41
	GO:0033002	muscle cell proliferation	4.69335e-12	5.79159e-09	2.23137e-16	2.56607e-14	10.9005	23
	GO:0031098	stress-activated protein kinase signaling cascade	8.14611e-16	1.07692e-12	8.73185e-17	1.03909e-14	10.8772	31
	GO:0007162	negative regulation of cell adhesion	9.6403e-17	1.28602e-13	0	0	10.8553	33
	GO:0022037	metencephalon development	8.10904e-08	8.35231e-05	2.99206e-19	3.94952e-17	10.8527	14
	GO:0043966	histone H3 acetylation	1.7468e-05	0.0130835	3.7391e-22	5.60865e-20	10.8434	9
	GO:0050918	positive chemotaxis	5.25149e-05	0.0358676	2.24359e-21	3.27563e-19	10.8108	8
	GO:0045444	fat cell differentiation	7.63685e-14	9.82099e-11	4.1689e-14	4.33566e-12	10.8	27
	GO:0002709	regulation of T cell mediated immunity	6.42963e-06	0.00525944	1.01254e-08	5.06271e-07	10.7527	10
	GO:0034109	homotypic cell-cell adhesion	2.37041e-06	0.00208833	7.12666e-14	7.26919e-12	10.6796	11
	GO:2000379	positive regulation of reactive oxygen species metabolic process	5.78819e-05	0.0393018	3.14331e-07	1.22589e-05	10.6667	8
	GO:0032609	interferon-gamma production	2.93537e-07	0.000284731	2.93537e-07	1.17415e-05	10.6557	13
	GO:0032649	regulation of interferon-gamma production	2.93537e-07	0.000284731	2.93537e-07	1.17415e-05	10.6557	13
	GO:0060759	regulation of response to cytokine stimulus	1.51344e-09	1.70716e-06	0	0	10.6509	18
	GO:0043491	protein kinase B signaling	2.52319e-11	3.03287e-08	4.60226e-26	7.36361e-24	10.5769	22
	GO:0050776	regulation of immune response	0	0	5.00238e-17	6.05288e-15	10.5641	103
	GO:2000134	negative regulation of G1/S transition of mitotic cell cycle	6.36975e-05	0.0426137	6.57728e-13	5.91955e-11	10.5263	8
	GO:0001889	liver development	5.45934e-09	6.02166e-06	1.04345e-19	1.39822e-17	10.4938	17
	GO:0045597	positive regulation of cell differentiation	0	5.60519e-45	0	0	10.4865	97
	GO:0003231	cardiac ventricle development	1.3108e-07	0.000132522	2.1021e-35	3.90991e-33	10.4478	14
	GO:0002367	cytokine production involved in immune response	1.3108e-07	0.000132522	0	0	10.4478	14
	GO:0002718	regulation of cytokine production involved in immune response	1.3108e-07	0.000132522	0	0	10.4478	14
	GO:0002440	production of molecular mediator of immune response	5.45518e-13	6.92263e-10	6.24218e-27	1.01123e-24	10.4	26
	GO:0001501	skeletal system development	5.91239e-29	8.7326e-26	5.91239e-29	9.81456e-27	10.3986	60
	GO:0046323	glucose import	6.99908e-05	0.0464739	4.7415e-09	2.60782e-07	10.3896	8
	GO:0014909	smooth muscle cell migration	6.99908e-05	0.0464739	6.99908e-05	0.000209972	10.3896	8
	GO:0046328	regulation of JNK cascade	5.31028e-08	5.54924e-05	2.14058e-34	3.89586e-32	10.3448	15
	GO:0010507	negative regulation of autophagy	9.39597e-06	0.00744161	1.24548e-18	1.58175e-16	10.3093	10
	GO:0042475	odontogenesis of dentin-containing tooth	9.39597e-06	0.00744161	1.85112e-39	3.55415e-37	10.3093	10
	GO:0008593	regulation of Notch signaling pathway	9.39597e-06	0.00744161	9.87526e-09	5.03638e-07	10.3093	10
	GO:0033209	tumor necrosis factor-mediated signaling pathway	3.45564e-06	0.00297876	1.11839e-09	6.82218e-08	10.2804	11
	GO:0002253	activation of immune response	1.48769e-21	2.10211e-18	0	0	10.274	45
	GO:0051147	regulation of muscle cell differentiation	5.8237e-08	6.0683e-05	2.1021e-35	3.90991e-33	10.274	15
	GO:0072332	intrinsic apoptotic signaling pathway by p53 class mediator	2.80778e-05	0.0203564	1.67129e-24	2.57379e-22	10.2273	9
	GO:0001819	positive regulation of cytokine production	3.42655e-25	4.9685e-22	0	0	10.2119	53
	GO:0014013	regulation of gliogenesis	3.78688e-06	0.00322264	5.34287e-17	6.41145e-15	10.1852	11
	GO:0055007	cardiac muscle cell differentiation	1.3944e-06	0.00126472	7.55241e-13	6.72164e-11	10.1695	12
	GO:0048738	cardiac muscle tissue development	7.12006e-12	8.75056e-09	4.36831e-38	8.34346e-36	10.1695	24
	GO:0001649	osteoblast differentiation	2.6001e-12	3.23452e-09	2.6001e-12	2.18408e-10	10.1626	25
	GO:0043523	regulation of neuron apoptotic process	2.13151e-11	2.5706e-08	3.09596e-21	4.48914e-19	10.1322	23
	GO:2000026	regulation of multicellular organismal development	0	0	0	0	10.1231	148
	GO:0140029	exocytic process	3.07516e-05	0.0221719	7.75541e-26	1.2176e-23	10.1124	9
	GO:0014066	regulation of phosphatidylinositol 3-kinase signaling	1.52622e-06	0.0013797	4.67887e-17	5.70823e-15	10.084	12
	GO:0038127	ERBB signaling pathway	5.62424e-07	0.00053374	5.62424e-07	1.96848e-05	10.0775	13
	GO:0051403	stress-activated MAPK cascade	1.50187e-13	1.92239e-10	5.00238e-17	6.05288e-15	10.0719	28
	GO:0048660	regulation of smooth muscle cell proliferation	7.64603e-08	7.906e-05	2.23137e-16	2.56607e-14	10.0671	15
	GO:0007254	JNK cascade	1.89975e-10	2.2284e-07	5.00238e-17	6.05288e-15	10.0478	21
	GO:0050731	positive regulation of peptidyl-tyrosine phosphorylation	1.89975e-10	2.2284e-07	2.73003e-09	1.58342e-07	10.0478	21
	GO:0045596	negative regulation of cell differentiation	2.21762e-34	3.37078e-31	0	0	10.0413	73
	GO:0050730	regulation of peptidyl-tyrosine phosphorylation	1.64278e-13	2.10111e-10	1.27861e-36	2.41658e-34	10.0358	28
	GO:0050727	regulation of inflammatory response	7.48175e-19	1.02275e-15	7.75541e-26	1.2176e-23	10.0251	40
	GO:0043542	endothelial cell migration	1.02016e-11	1.24766e-08	1.85112e-39	3.55415e-37	10	24
	GO:0071901	negative regulation of protein serine/threonine kinase activity	1.66894e-06	0.00150038	5.00238e-17	6.05288e-15	10	12
	GO:0019827	stem cell population maintenance	1.68135e-09	1.89152e-06	1.68135e-09	1.00881e-07	9.94764	19
	GO:0003205	cardiac chamber development	4.56938e-09	5.06288e-06	1.73838e-21	2.5728e-19	9.94475	18
	GO:0019221	cytokine-mediated signaling pathway	2.97988e-23	4.26719e-20	6.72623e-44	1.3196e-41	9.94036	50
	GO:0032602	chemokine production	1.34759e-05	0.010363	1.32265e-10	9.39085e-09	9.90099	10
	GO:0032642	regulation of chemokine production	1.34759e-05	0.010363	1.32265e-10	9.39085e-09	9.90099	10
	GO:0021766	hippocampus development	3.67507e-05	0.0259828	8.79122e-22	1.30989e-19	9.89011	9
	GO:1900182	positive regulation of protein localization to nucleus	3.67507e-05	0.0259828	5.03565e-13	4.58244e-11	9.89011	9
	GO:0002702	positive regulation of production of molecular mediator of immune response	9.97145e-08	0.000102008	7.75541e-26	1.2176e-23	9.86842	15
	GO:0048659	smooth muscle cell proliferation	1.08786e-07	0.000110635	2.23137e-16	2.56607e-14	9.80392	15
	GO:0045595	regulation of cell differentiation	0	0	0	0	9.77804	163
	GO:0033138	positive regulation of peptidyl-serine phosphorylation	2.17046e-06	0.00192086	4.51169e-20	6.1359e-18	9.7561	12
	GO:0071222	cellular response to lipopolysaccharide	1.28719e-10	1.5176e-07	1.65119e-13	1.60165e-11	9.73451	22
	GO:0008585	female gonad development	5.89458e-06	0.00487482	1.68844e-20	2.36382e-18	9.73451	11
	GO:0090398	cellular senescence	1.60333e-05	0.0121052	8.32302e-11	6.24226e-09	9.70874	10
	GO:0070302	regulation of stress-activated protein kinase signaling cascade	9.54904e-10	1.08955e-06	5.00238e-17	6.05288e-15	9.70874	20
	GO:0006289	nucleotide-excision repair	4.37116e-05	0.0303795	1.18994e-12	1.03525e-10	9.67742	9
	GO:0045765	regulation of angiogenesis	6.15283e-14	7.931e-11	1.85112e-39	3.55415e-37	9.6463	30
	GO:0050777	negative regulation of immune response	7.67757e-09	8.36855e-06	1.15971e-37	2.20345e-35	9.62567	18
	GO:0060840	artery development	1.74615e-05	0.0130961	2.1021e-35	3.90991e-33	9.61539	10
	GO:0014065	phosphatidylinositol 3-kinase signaling	1.40668e-07	0.000141371	4.67887e-17	5.70823e-15	9.61539	15
	GO:0030902	hindbrain development	2.08305e-08	2.22053e-05	2.99206e-19	3.94952e-17	9.60452	17
	GO:0001817	regulation of cytokine production	1.70503e-34	2.59335e-31	0	0	9.59596	76
	GO:0072006	nephron development	5.64761e-08	5.89046e-05	3.84449e-14	4.03671e-12	9.58084	16
	GO:0010631	epithelial cell migration	2.87132e-14	3.71836e-11	4.52447e-29	7.60111e-27	9.5679	31
	GO:0036473	cell death in response to oxidative stress	1.89976e-05	0.0141532	5.54305e-11	4.26815e-09	9.52381	10
	GO:0001816	cytokine production	2.85979e-34	4.34402e-31	0	0	9.52381	76
	GO:0051384	response to glucocorticoid	6.14216e-08	6.38784e-05	1.39418e-30	2.41193e-28	9.52381	16
	GO:1990823	response to leukemia inhibitory factor	1.89976e-05	0.0141532	1.89976e-05	0.000246968	9.52381	10
	GO:0046488	phosphatidylinositol metabolic process	1.45628e-09	1.64414e-06	4.52899e-09	2.53623e-07	9.47867	20
	GO:0007219	Notch signaling pathway	9.87526e-09	1.07344e-05	9.87526e-09	5.03638e-07	9.47368	18
	GO:0001701	in utero embryonic development	2.30473e-18	3.12291e-15	1.85112e-39	3.55415e-37	9.447	41
	GO:0031348	negative regulation of defense response	9.26234e-11	1.09851e-07	0	0	9.42623	23
	GO:0003279	cardiac septum development	8.25578e-06	0.00661288	2.79041e-13	2.56718e-11	9.40171	11
	GO:0007259	receptor signaling pathway via JAK-STAT	2.9072e-08	3.07873e-05	1.27861e-36	2.41658e-34	9.39227	17
	GO:0048015	phosphatidylinositol-mediated signaling	1.16476e-08	1.26028e-05	4.67887e-17	5.70823e-15	9.375	18
	GO:0050729	positive regulation of inflammatory response	1.96302e-07	0.000194143	0	0	9.375	15
	GO:0030324	lung development	5.05908e-09	5.59028e-06	1.06808e-16	1.24966e-14	9.31373	19
	GO:0007229	integrin-mediated signaling pathway	3.58704e-06	0.00308127	3.58704e-06	8.2502e-05	9.30233	12
	GO:0045055	regulated exocytosis	1.87308e-11	2.26643e-08	0	0	9.29368	25
	GO:0022612	gland morphogenesis	1.43722e-06	0.00130212	2.1021e-35	3.90991e-33	9.28571	13
	GO:1902806	regulation of cell cycle G1/S phase transition	1.37087e-08	1.47917e-05	1.18994e-12	1.03525e-10	9.27835	18
	GO:0048864	stem cell development	6.10123e-05	0.0411223	2.1021e-35	3.90991e-33	9.27835	9
	GO:0060349	bone morphogenesis	2.43222e-05	0.0177795	1.85112e-39	3.55415e-37	9.25926	10
	GO:0062014	negative regulation of small molecule metabolic process	2.43222e-05	0.0177795	8.59716e-09	4.5565e-07	9.25926	10
	GO:0062207	regulation of pattern recognition receptor signaling pathway	2.43222e-05	0.0177795	3.24264e-23	4.92881e-21	9.25926	10
	GO:0008083	growth factor activity	9.26002e-08	9.50078e-05	2.73003e-09	1.58342e-07	9.24856	16
	GO:0034446	substrate adhesion-dependent cell spreading	9.71842e-06	0.00768727	3.80125e-19	4.97963e-17	9.2437	11
	GO:0001525	angiogenesis	1.17165e-22	1.66725e-19	1.38696e-36	2.60749e-34	9.21986	52
	GO:0048514	blood vessel morphogenesis	1.45935e-26	2.13357e-23	1.38696e-36	2.60749e-34	9.2145	61
	GO:0007160	cell-matrix adhesion	1.5092e-10	1.77482e-07	1.36271e-19	1.8124e-17	9.2	23
	GO:0001944	vasculature development	2.05423e-31	3.09162e-28	1.38696e-36	2.60749e-34	9.1954	72
	GO:0051093	negative regulation of developmental process	3.87057e-40	5.98002e-37	0	0	9.17339	91
	GO:0060541	respiratory system development	1.02864e-09	1.17162e-06	1.06808e-16	1.24966e-14	9.17031	21
	GO:0008286	insulin receptor signaling pathway	1.05308e-05	0.00829823	4.7415e-09	2.60782e-07	9.16667	11
	GO:0045165	cell fate commitment	4.06047e-12	5.03093e-09	6.19497e-14	6.38081e-12	9.15254	27
	GO:0050673	epithelial cell proliferation	4.10013e-19	5.63358e-16	4.10013e-19	5.33017e-17	9.14761	44
	GO:0001763	morphogenesis of a branching structure	2.78902e-09	3.11255e-06	1.85112e-39	3.55415e-37	9.13242	20
	GO:0048705	skeletal system morphogenesis	4.44305e-10	5.14505e-07	1.97793e-20	2.72954e-18	9.12863	22
	GO:0070301	cellular response to hydrogen peroxide	7.16268e-05	0.0473453	1.04345e-19	1.39822e-17	9.09091	9
	GO:0048732	gland development	1.99245e-19	2.74759e-16	5.03457e-20	6.79667e-18	9.09091	45
	GO:0070555	response to interleukin-1	1.97648e-06	0.00175906	7.25651e-06	0.000130617	9.02778	13
	GO:0046660	female sex differentiation	4.93483e-06	0.00412059	1.85112e-39	3.55415e-37	9.02256	12
	GO:0070304	positive regulation of stress-activated protein kinase signaling cascade	4.93483e-06	0.00412059	5.00238e-17	6.05288e-15	9.02256	12
	GO:1901214	regulation of neuron death	1.45872e-13	1.87007e-10	3.09596e-21	4.48914e-19	9.01163	31
	GO:0002764	immune response-regulating signaling pathway	6.19084e-21	8.66718e-18	0	0	9.00735	49
	GO:0051402	neuron apoptotic process	9.64397e-11	1.14281e-07	3.09596e-21	4.48914e-19	8.98876	24
	GO:0043433	negative regulation of DNA-binding transcription factor activity	1.48664e-07	0.000148664	2.01468e-14	2.1557e-12	8.93855	16
	GO:1903305	regulation of regulated secretory pathway	9.25144e-07	0.000860384	7.75541e-26	1.2176e-23	8.9172	14
	GO:0071345	cellular response to cytokine stimulus	3.09806e-32	4.67807e-29	1.52643e-31	2.70179e-29	8.88889	76
	GO:0048754	branching morphogenesis of an epithelial tube	4.00498e-07	0.000383276	1.85112e-39	3.55415e-37	8.87574	15
	GO:2000377	regulation of reactive oxygen species metabolic process	9.98911e-07	0.000924992	3.14331e-07	1.22589e-05	8.86076	14
	GO:0007173	epidermal growth factor receptor signaling pathway	3.6044e-05	0.0255912	5.62424e-07	1.96848e-05	8.84956	10
	GO:0021915	neural tube development	1.73306e-07	0.000172439	1.85112e-39	3.55415e-37	8.83978	16
	GO:0010594	regulation of endothelial cell migration	1.73306e-07	0.000172439	1.85112e-39	3.55415e-37	8.83978	16
	GO:0071216	cellular response to biotic stimulus	4.13882e-10	4.79689e-07	1.65119e-13	1.60165e-11	8.74525	23
	GO:0046883	regulation of hormone secretion	4.13882e-10	4.79689e-07	7.75541e-26	1.2176e-23	8.74525	23
	GO:0009952	anterior/posterior pattern specification	6.50031e-09	7.13083e-06	1.75012e-34	3.20272e-32	8.69565	20
	GO:0046887	positive regulation of hormone secretion	7.232e-06	0.00587239	7.75541e-26	1.2176e-23	8.69565	12
	GO:0033135	regulation of peptidyl-serine phosphorylation	1.25286e-06	0.00114637	4.51169e-20	6.1359e-18	8.69565	14
	GO:0034612	response to tumor necrosis factor	1.11839e-09	1.27049e-06	1.11839e-09	6.82218e-08	8.69565	22
	GO:0032103	positive regulation of response to external stimulus	2.08651e-17	2.80009e-14	5.77932e-29	9.65146e-27	8.65979	42
	GO:0001667	ameboidal-type cell migration	1.2988e-16	1.73e-13	4.52447e-29	7.60111e-27	8.65801	40
	GO:0010634	positive regulation of epithelial cell migration	1.34952e-06	0.00122942	1.85112e-39	3.55415e-37	8.64198	14
	GO:0042542	response to hydrogen peroxide	7.79016e-06	0.0062555	5.28568e-40	1.02014e-37	8.63309	12
	GO:0001935	endothelial cell proliferation	5.83163e-07	0.000552838	4.10013e-19	5.33017e-17	8.62069	15
	GO:0007599	hemostasis	1.39657e-09	1.57812e-06	2.13503e-16	2.47663e-14	8.59375	22
	GO:0001838	embryonic epithelial tube formation	8.38575e-06	0.0067086	1.85112e-39	3.55415e-37	8.57143	12
	GO:0098586	cellular response to virus	4.86195e-05	0.0334988	4.75004e-11	3.70503e-09	8.54701	10
	GO:0031058	positive regulation of histone modification	4.86195e-05	0.0334988	3.7391e-22	5.60865e-20	8.54701	10
	GO:0021549	cerebellum development	5.22915e-05	0.0358197	2.99206e-19	3.94952e-17	8.47458	10
	GO:1904659	glucose transmembrane transport	5.22915e-05	0.0358197	7.75541e-26	1.2176e-23	8.47458	10
	GO:0010595	positive regulation of endothelial cell migration	5.22915e-05	0.0358197	1.85112e-39	3.55415e-37	8.47458	10
	GO:0002040	sprouting angiogenesis	2.25008e-05	0.0166056	1.85112e-39	3.55415e-37	8.46154	11
	GO:0021537	telencephalon development	8.02419e-10	9.17165e-07	8.79122e-22	1.30989e-19	8.45588	23
	GO:0008284	positive regulation of cell population proliferation	1.39232e-34	2.11912e-31	1.85112e-39	3.55415e-37	8.44091	85
	GO:0098609	cell-cell adhesion	1.24304e-33	1.88445e-30	0	0	8.41785	83
	GO:0007507	heart development	3.00356e-21	4.23201e-18	4.36831e-38	8.34346e-36	8.4127	53
	GO:0001822	kidney development	1.23395e-11	1.50172e-08	3.84449e-14	4.03671e-12	8.40841	28
	GO:0002460	adaptive immune response based on somatic recombination of immune receptors built from immunoglobulin superfamily domains	7.16469e-14	9.22096e-11	7.75541e-26	1.2176e-23	8.39506	34
	GO:0050678	regulation of epithelial cell proliferation	7.16469e-14	9.22096e-11	1.85112e-39	3.55415e-37	8.39506	34
	GO:0036294	cellular response to decreased oxygen levels	4.49469e-06	0.00377105	1.41809e-10	9.92662e-09	8.3871	13
	GO:0071695	anatomical structure maturation	9.94386e-10	1.1336e-06	4.01426e-40	7.82779e-38	8.36364	23
	GO:0051240	positive regulation of multicellular organismal process	0	0	0	0	8.35396	135
	GO:0034097	response to cytokine	1.18789e-31	1.79133e-28	6.72623e-44	1.3196e-41	8.34213	79
	GO:0090090	negative regulation of canonical Wnt signaling pathway	1.11863e-05	0.00877002	1.35101e-18	1.70227e-16	8.33333	12
	GO:0006606	protein import into nucleus	8.9935e-07	0.000837295	2.80155e-09	1.59688e-07	8.33333	15
	GO:0010976	positive regulation of neuron projection development	2.23488e-06	0.00197564	1.85112e-39	3.55415e-37	8.28402	14
	GO:0031589	cell-substrate adhesion	6.14183e-13	7.78169e-10	4.52447e-29	7.60111e-27	8.26873	32
	GO:0010632	regulation of epithelial cell migration	1.54582e-08	1.66176e-05	4.52447e-29	7.60111e-27	8.26446	20
	GO:0070371	ERK1 and ERK2 cascade	8.0343e-12	9.85808e-09	4.60226e-26	7.36361e-24	8.26211	29
	GO:0018108	peptidyl-tyrosine phosphorylation	4.95731e-14	6.39989e-11	1.2554e-33	2.27227e-31	8.25472	35
	GO:0030522	intracellular receptor signaling pathway	1.31751e-09	1.4901e-06	2.81841e-35	5.21405e-33	8.24373	23
	GO:0016331	morphogenesis of embryonic epithelium	2.39666e-06	0.00210906	1.85112e-39	3.55415e-37	8.23529	14
	GO:0002064	epithelial cell development	3.84687e-08	4.0469e-05	3.39837e-16	3.87415e-14	8.22511	19
	GO:0008285	negative regulation of cell population proliferation	1.00476e-24	1.45188e-21	0	0	8.22454	63
	GO:0071674	mononuclear cell migration	8.92139e-08	9.17119e-05	1.7729e-31	3.10257e-29	8.21918	18
	GO:0070997	neuron death	7.57314e-13	9.58003e-10	3.09596e-21	4.48914e-19	8.20513	32
	GO:0032101	regulation of response to external stimulus	3.08694e-33	4.67054e-30	0	0	8.20312	84
	GO:0010001	glial cell differentiation	1.77641e-08	1.90253e-05	5.34287e-17	6.41145e-15	8.19672	20
	GO:0048598	embryonic morphogenesis	4.08818e-21	5.74797e-18	1.75012e-34	3.20272e-32	8.19423	54
	GO:0043068	positive regulation of programmed cell death	2.70333e-17	3.62246e-14	1.8336e-30	3.15379e-28	8.19367	44
	GO:0051146	striated muscle cell differentiation	6.49353e-10	7.45457e-07	7.55241e-13	6.72164e-11	8.19113	24
	GO:2001236	regulation of extrinsic apoptotic signaling pathway	2.5688e-06	0.00224513	1.56669e-13	1.53535e-11	8.18713	14
	GO:0042063	gliogenesis	5.44949e-11	6.49579e-08	5.34287e-17	6.41145e-15	8.18182	27
	GO:0004707	MAP kinase activity	9.5605e-08	9.78996e-05	5.00238e-17	6.05288e-15	8.18182	18
	GO:0006469	negative regulation of protein kinase activity	9.5605e-08	9.78996e-05	5.00238e-17	6.05288e-15	8.18182	18
	GO:0000302	response to reactive oxygen species	9.5605e-08	9.78996e-05	1.24548e-18	1.58175e-16	8.18182	18
	GO:0030879	mammary gland development	5.95061e-06	0.0049152	5.03457e-20	6.79667e-18	8.1761	13
	GO:0002009	morphogenesis of an epithelium	5.67601e-18	7.64559e-15	5.55212e-26	8.82787e-24	8.15603	46
	GO:0050679	positive regulation of epithelial cell proliferation	4.41675e-08	4.63317e-05	4.10013e-19	5.33017e-17	8.15451	19
	GO:0035239	tube morphogenesis	2.7092e-29	4.00691e-26	4.36831e-38	8.34346e-36	8.14332	75
	GO:0001837	epithelial to mesenchymal transition	6.37405e-06	0.00522035	2.1021e-35	3.90991e-33	8.125	13
	GO:0050680	negative regulation of epithelial cell proliferation	1.47734e-05	0.0112573	2.1021e-35	3.90991e-33	8.10811	12
	GO:0072359	circulatory system development	6.91974e-38	1.06633e-34	7.6651e-43	1.51038e-40	8.09443	96
	GO:0038061	NIK/NF-kappaB signaling	3.42782e-05	0.0245089	3.58111e-10	2.29191e-08	8.08823	11
	GO:0034614	cellular response to reactive oxygen species	6.82388e-06	0.00555464	1.04345e-19	1.39822e-17	8.07453	13
	GO:0042060	wound healing	7.85491e-15	1.02742e-11	2.13503e-16	2.47663e-14	8.06794	38
	GO:0032868	response to insulin	4.63104e-09	5.12656e-06	4.7415e-09	2.60782e-07	8.05861	22
	GO:0035270	endocrine system development	1.58135e-05	0.0119866	1.58135e-05	0.000221389	8.05369	12
	GO:0035108	limb morphogenesis	1.58135e-05	0.0119866	1.85112e-39	3.55415e-37	8.05369	12
	GO:0048608	reproductive structure development	3.76755e-15	4.94679e-12	1.68844e-20	2.36382e-18	8.04124	39
	GO:0060562	epithelial tube morphogenesis	1.59803e-11	1.93841e-08	5.55212e-26	8.82787e-24	8.03324	29
	GO:0043524	negative regulation of neuron apoptotic process	7.30151e-06	0.00592153	3.09596e-21	4.48914e-19	8.02469	13
	GO:0044843	cell cycle G1/S phase transition	1.15135e-08	1.24691e-05	1.18994e-12	1.03525e-10	8.01527	21
	GO:0051094	positive regulation of developmental process	5.60519e-45	8.93468e-42	0	0	8.01418	113
	GO:0030335	positive regulation of cell migration	3.12739e-17	4.18445e-14	1.2554e-33	2.27227e-31	7.97872	45
	GO:0061351	neural precursor cell proliferation	7.8084e-06	0.00626234	5.34287e-17	6.41145e-15	7.97546	13
	GO:0035295	tube development	1.2072e-35	1.84943e-32	1.85112e-39	3.55415e-37	7.97227	92
	GO:2000278	regulation of DNA biosynthetic process	3.92361e-05	0.0275437	1.18994e-12	1.03525e-10	7.97101	11
	GO:0016573	histone acetylation	7.19917e-07	0.000675282	3.7391e-22	5.60865e-20	7.9602	16
	GO:0071559	response to transforming growth factor beta	6.47011e-09	7.10418e-06	7.6651e-43	1.51038e-40	7.91367	22
	GO:0097191	extrinsic apoptotic signaling pathway	7.56154e-08	7.82619e-05	1.56669e-13	1.53535e-11	7.88382	19
	GO:0010942	positive regulation of cell death	4.27747e-18	5.7703e-15	3.09596e-21	4.48914e-19	7.86885	48
	GO:1903532	positive regulation of secretion by cell	1.55602e-09	1.75364e-06	7.75541e-26	1.2176e-23	7.84314	24
	GO:0048729	tissue morphogenesis	7.2835e-20	1.00877e-16	1.85112e-39	3.55415e-37	7.84024	53
	GO:0051047	positive regulation of secretion	3.26404e-10	3.79281e-07	7.75541e-26	1.2176e-23	7.83133	26
	GO:0010628	positive regulation of gene expression	1.11536e-36	1.71431e-33	0	0	7.83034	96
	GO:0070374	positive regulation of ERK1 and ERK2 cascade	1.86898e-07	0.000185216	4.60226e-26	7.36361e-24	7.82609	18
	GO:0032496	response to lipopolysaccharide	6.80849e-11	8.10211e-08	2.9991e-40	5.87825e-38	7.82123	28
	GO:0009914	hormone transport	3.48375e-10	4.04464e-07	7.75541e-26	1.2176e-23	7.80781	26
	GO:0043405	regulation of MAP kinase activity	9.3654e-07	0.000870045	9.87351e-26	1.54027e-23	7.80488	16
	GO:0007498	mesoderm development	4.7827e-05	0.0330006	1.01398e-06	3.24473e-05	7.80142	11
	GO:0007169	transmembrane receptor protein tyrosine kinase signaling pathway	4.9987e-19	6.85321e-16	1.2554e-33	2.27227e-31	7.79817	51
	GO:0001228	DNA-binding transcription activator activity, RNA polymerase II-specific	1.1654e-14	1.52085e-11	6.59448e-27	1.06171e-24	7.76892	39
	GO:0009792	embryo development ending in birth or egg hatching	3.7916e-21	5.33479e-18	1.68844e-20	2.36382e-18	7.76567	57
	GO:0018394	peptidyl-lysine acetylation	4.61152e-07	0.0004404	3.7391e-22	5.60865e-20	7.76256	17
	GO:1901215	negative regulation of neuron death	2.12749e-07	0.000209771	3.09596e-21	4.48914e-19	7.75862	18
	GO:0001936	regulation of endothelial cell proliferation	2.3503e-05	0.0172277	4.10013e-19	5.33017e-17	7.74194	12
	GO:0080134	regulation of response to stress	1.8357e-43	2.86215e-40	5.00238e-17	6.05288e-15	7.73973	113
	GO:0030509	BMP signaling pathway	1.08375e-05	0.0085183	2.1021e-35	3.90991e-33	7.7381	13
	GO:0042692	muscle cell differentiation	8.30692e-12	1.0176e-08	7.55241e-13	6.72164e-11	7.73067	31
	GO:0048469	cell maturation	1.13588e-06	0.00104501	4.01426e-40	7.82779e-38	7.69231	16
	GO:0048592	eye morphogenesis	1.15544e-05	0.00901245	2.9966e-30	5.09423e-28	7.69231	13
	GO:0046661	male sex differentiation	5.33131e-06	0.00443032	1.68844e-20	2.36382e-18	7.69231	14
	GO:0051090	regulation of DNA-binding transcription factor activity	3.9542e-13	5.02183e-10	6.59448e-27	1.06171e-24	7.69231	35
	GO:0016241	regulation of macroautophagy	1.15544e-05	0.00901245	2.19109e-12	1.86242e-10	7.69231	13
	GO:0070848	response to growth factor	3.33575e-21	4.69673e-18	1.85112e-39	3.55415e-37	7.65171	58
	GO:0008584	male gonad development	2.67049e-05	0.0194411	1.68844e-20	2.36382e-18	7.64331	12
	GO:0001818	negative regulation of cytokine production	5.67087e-09	6.24363e-06	1.58755e-31	2.79409e-29	7.6412	23
	GO:0001655	urogenital system development	2.51531e-11	3.02592e-08	3.84449e-14	4.03671e-12	7.63359	30
	GO:0048762	mesenchymal cell differentiation	1.26557e-07	0.000128076	2.9829e-20	4.08657e-18	7.63052	19
	GO:0042127	regulation of cell population proliferation	0	0	0	0	7.61905	136
	GO:0043588	skin development	2.77156e-09	3.09584e-06	2.00023e-30	3.42039e-28	7.61905	24
	GO:1903555	regulation of tumor necrosis factor superfamily cytokine production	6.05106e-06	0.00498607	2.9991e-40	5.87825e-38	7.6087	14
	GO:0071706	tumor necrosis factor superfamily cytokine production	6.05106e-06	0.00498607	2.9991e-40	5.87825e-38	7.6087	14
	GO:2000027	regulation of animal organ morphogenesis	6.17629e-05	0.0415664	1.37432e-13	1.36058e-11	7.58621	11
	GO:0034599	cellular response to oxidative stress	7.28519e-09	7.96271e-06	1.04345e-19	1.39822e-17	7.54098	23
	GO:0060537	muscle tissue development	8.03522e-12	9.85118e-09	1.73838e-21	2.5728e-19	7.51174	32
	GO:0061061	muscle structure development	1.15487e-18	1.57178e-15	1.73838e-21	2.5728e-19	7.50361	52
	GO:0042327	positive regulation of phosphorylation	4.82065e-24	6.9321e-21	7.00649e-45	1.31302e-42	7.5028	67
	GO:0070372	regulation of ERK1 and ERK2 cascade	4.02462e-09	4.47537e-06	4.60226e-26	7.36361e-24	7.47664	24
	GO:0097530	granulocyte migration	1.58017e-05	0.0119935	1.7729e-31	3.10257e-29	7.47126	13
	GO:0051241	negative regulation of multicellular organismal process	1.60604e-29	2.38336e-26	0	0	7.46812	82
	GO:0036293	response to decreased oxygen levels	4.27896e-09	4.75393e-06	2.1021e-35	3.90991e-33	7.45342	24
	GO:0060173	limb development	7.75402e-06	0.00623424	2.14379e-21	3.15137e-19	7.44681	14
	GO:0071363	cellular response to growth factor stimulus	3.38316e-19	4.65522e-16	9.09781e-28	1.49204e-25	7.43802	54
	GO:0009611	response to wounding	2.0668e-16	2.74884e-13	2.13503e-16	2.47663e-14	7.43134	46
	GO:0062197	cellular response to chemical stress	4.93716e-10	5.70242e-07	1.41809e-10	9.92662e-09	7.41758	27
	GO:0048646	anatomical structure formation involved in morphogenesis	3.86181e-33	5.83906e-30	1.85112e-39	3.55415e-37	7.41338	92
	GO:0032869	cellular response to insulin stimulus	1.86777e-06	0.00166792	4.7415e-09	2.60782e-07	7.40741	16
	GO:0051348	negative regulation of transferase activity	5.60465e-08	5.85125e-05	5.00238e-17	6.05288e-15	7.31707	21
	GO:0072073	kidney epithelium development	4.3613e-05	0.0303546	3.84449e-14	4.03671e-12	7.27273	12
	GO:0045834	positive regulation of lipid metabolic process	4.3613e-05	0.0303546	1.72326e-12	1.482e-10	7.27273	12
	GO:0034504	protein localization to nucleus	6.92479e-09	7.57572e-06	7.75541e-26	1.2176e-23	7.27273	24
	GO:0060326	cell chemotaxis	3.37355e-09	3.75814e-06	1.7729e-31	3.10257e-29	7.26744	25
	GO:0048562	embryonic organ morphogenesis	1.50623e-08	1.6207e-05	5.03457e-20	6.79667e-18	7.25552	23
	GO:0055001	muscle cell development	1.04715e-05	0.00826205	7.55241e-13	6.72164e-11	7.25389	14
	GO:0002221	pattern recognition receptor signaling pathway	1.04715e-05	0.00826205	1.56145e-07	6.5581e-06	7.25389	14
	GO:0045926	negative regulation of growth	2.79534e-07	0.000271707	6.57728e-13	5.91955e-11	7.25191	19
	GO:0050878	regulation of body fluid levels	2.11444e-11	2.55213e-08	2.13503e-16	2.47663e-14	7.23982	32
	GO:0004713	protein tyrosine kinase activity	2.96466e-07	0.000287276	1.27861e-36	2.41658e-34	7.22433	19
	GO:0050793	regulation of developmental process	0	0	0	0	7.20549	189
	GO:0043410	positive regulation of MAPK cascade	6.81231e-13	8.62439e-10	4.67887e-17	5.70823e-15	7.17054	37
	GO:0001934	positive regulation of protein phosphorylation	8.74609e-20	1.20871e-16	1.27861e-36	2.41658e-34	7.15166	58
	GO:0000165	MAPK cascade	1.8293e-20	2.54822e-17	4.60226e-26	7.36361e-24	7.15137	60
	GO:0007369	gastrulation	6.11796e-06	0.00503508	1.01398e-06	3.24473e-05	7.14286	15
	GO:0051091	positive regulation of DNA-binding transcription factor activity	1.83081e-07	0.000181616	3.71529e-14	3.9382e-12	7.11744	20
	GO:0043393	regulation of protein binding	6.48112e-06	0.00528859	2.18845e-07	8.97265e-06	7.109	15
	GO:0030308	negative regulation of cell growth	1.32203e-05	0.0102061	6.57728e-13	5.91955e-11	7.1066	14
	GO:0042326	negative regulation of phosphorylation	6.1692e-10	7.08841e-07	5.00238e-17	6.05288e-15	7.1066	28
	GO:1903169	regulation of calcium ion transmembrane transport	1.32203e-05	0.0102061	7.75541e-26	1.2176e-23	7.1066	14
	GO:0043408	regulation of MAPK cascade	2.93656e-17	3.93206e-14	5.00238e-17	6.05288e-15	7.08333	51
	GO:0009743	response to carbohydrate	1.64978e-06	0.00148645	1.64978e-06	5.11431e-05	7.08333	17
	GO:0032147	activation of protein kinase activity	3.36516e-06	0.0029075	5.00238e-17	6.05288e-15	7.07965	16
	GO:0045936	negative regulation of phosphate metabolic process	3.78222e-11	4.53488e-08	5.00238e-17	6.05288e-15	7.07965	32
	GO:0043123	positive regulation of I-kappaB kinase/NF-kappaB signaling	1.48199e-05	0.0112631	3.58111e-10	2.29191e-08	7.03518	14
	GO:0017157	regulation of exocytosis	3.77009e-06	0.00321212	7.75541e-26	1.2176e-23	7.01754	16
	GO:0043549	regulation of kinase activity	1.01734e-19	1.40495e-16	5.00238e-17	6.05288e-15	7.01546	59
	GO:0051239	regulation of multicellular organismal process	0	0	0	0	7.00615	205
	GO:0045937	positive regulation of phosphate metabolic process	5.18728e-23	7.40744e-20	5.00238e-17	6.05288e-15	6.99088	69
	GO:0021543	pallium development	3.19991e-05	0.0230073	8.79122e-22	1.30989e-19	6.98925	13
	GO:0048880	sensory system development	2.2795e-10	2.66473e-07	2.9966e-30	5.09423e-28	6.97674	30
	GO:0046474	glycerophospholipid biosynthetic process	5.25406e-07	0.000499661	4.52899e-09	2.53623e-07	6.95971	19
	GO:0097153	cysteine-type endopeptidase activity involved in apoptotic process	4.45966e-06	0.00374612	1.34794e-13	1.34794e-11	6.92641	16
	GO:0072593	reactive oxygen species metabolic process	1.13353e-06	0.00104511	3.14331e-07	1.22589e-05	6.92308	18
	GO:0001654	eye development	5.88375e-10	6.76631e-07	2.9966e-30	5.09423e-28	6.90476	29
	GO:0009887	animal organ morphogenesis	9.5417e-26	1.39023e-22	1.85112e-39	3.55415e-37	6.89655	78
	GO:0018105	peptidyl-serine phosphorylation	1.93726e-08	2.06899e-05	5.00238e-17	6.05288e-15	6.89655	24
	GO:1901652	response to peptide	4.6964e-12	5.79066e-09	1.52643e-31	2.70179e-29	6.88337	36
	GO:0007167	enzyme-linked receptor protein signaling pathway	3.05982e-23	4.37861e-20	1.2554e-33	2.27227e-31	6.86654	71
	GO:0002791	regulation of peptide secretion	1.95891e-05	0.0145547	7.75541e-26	1.2176e-23	6.86275	14
	GO:0032102	negative regulation of response to external stimulus	6.94092e-10	7.95429e-07	4.07419e-40	7.90394e-38	6.85579	29
	GO:0009615	response to virus	7.33138e-10	8.39443e-07	4.75004e-11	3.70503e-09	6.83962	29
	GO:0033674	positive regulation of kinase activity	2.80455e-12	3.48325e-09	5.00238e-17	6.05288e-15	6.83919	37
	GO:0007179	transforming growth factor beta receptor signaling pathway	1.07196e-05	0.00843631	9.09781e-28	1.49204e-25	6.81818	15
	GO:0072331	signal transduction by p53 class mediator	4.21909e-05	0.0294492	9.73371e-07	3.21212e-05	6.80628	13
	GO:0048513	animal organ development	0	0	0	0	6.78865	256
	GO:0007548	sex differentiation	2.06357e-07	0.000203674	1.85112e-39	3.55415e-37	6.77419	21
	GO:0031401	positive regulation of protein modification process	8.22344e-24	1.18171e-20	5.00238e-17	6.05288e-15	6.75182	74
	GO:0030900	forebrain development	2.08878e-09	2.34152e-06	8.79122e-22	1.30989e-19	6.73077	28
	GO:0006887	exocytosis	4.29437e-09	4.76675e-06	0	0	6.71642	27
	GO:0007178	transmembrane receptor protein serine/threonine kinase signaling pathway	4.29437e-09	4.76675e-06	7.00649e-45	1.31302e-42	6.71642	27
	GO:0006954	inflammatory response	1.95237e-18	2.64936e-15	0	0	6.69746	58
	GO:0031330	negative regulation of cellular catabolic process	1.84602e-06	0.00165034	2.19109e-12	1.86242e-10	6.69145	18
	GO:0060485	mesenchyme development	2.5547e-07	0.00024985	5.42164e-31	9.43365e-29	6.6879	21
	GO:0071900	regulation of protein serine/threonine kinase activity	2.4502e-09	2.74178e-06	9.87351e-26	1.54027e-23	6.68258	28
	GO:0060070	canonical Wnt signaling pathway	2.69322e-07	0.000262589	1.35101e-18	1.70227e-16	6.66667	21
	GO:0043281	regulation of cysteine-type endopeptidase activity involved in apoptotic process	1.40118e-05	0.0107471	1.34794e-13	1.34794e-11	6.66667	15
	GO:0045859	regulation of protein kinase activity	2.97427e-15	3.91116e-12	9.87351e-26	1.54027e-23	6.66667	48
	GO:0042325	regulation of phosphorylation	1.65627e-28	2.44134e-25	7.00649e-45	1.31302e-42	6.66168	89
	GO:0045930	negative regulation of mitotic cell cycle	7.64917e-06	0.00615758	2.99206e-19	3.94952e-17	6.639	16
	GO:0051054	positive regulation of DNA metabolic process	2.99118e-07	0.000289247	1.18994e-12	1.03525e-10	6.62461	21
	GO:0030334	regulation of cell migration	2.14428e-20	2.98269e-17	1.85112e-39	3.55415e-37	6.61914	65
	GO:0005125	cytokine activity	4.17428e-06	0.00353562	2.73003e-09	1.58342e-07	6.61479	17
	GO:0043270	positive regulation of ion transport	6.09606e-07	0.000576077	7.75541e-26	1.2176e-23	6.60066	20
	GO:0006109	regulation of carbohydrate metabolic process	5.80629e-05	0.0393667	8.59716e-09	4.5565e-07	6.59898	13
	GO:0043122	regulation of I-kappaB kinase/NF-kappaB signaling	4.63078e-06	0.0038806	3.58111e-10	2.29191e-08	6.56371	17
	GO:0007346	regulation of mitotic cell cycle	6.9562e-11	8.27092e-08	1.18994e-12	1.03525e-10	6.56371	34
	GO:0009790	embryo development	1.08855e-24	1.57078e-21	2.9966e-30	5.09423e-28	6.56146	79
	GO:0060322	head development	5.66244e-18	7.63296e-15	1.85112e-39	3.55415e-37	6.54628	58
	GO:0043069	negative regulation of programmed cell death	8.01688e-20	1.10954e-16	1.8336e-30	3.15379e-28	6.54397	64
	GO:0010720	positive regulation of cell development	3.6798e-07	0.000353629	5.34287e-17	6.41145e-15	6.54206	21
	GO:0045786	negative regulation of cell cycle	7.63544e-09	8.33026e-06	1.18994e-12	1.03525e-10	6.53753	27
	GO:0051338	regulation of transferase activity	8.44992e-20	1.16862e-16	5.00238e-17	6.05288e-15	6.53728	64
	GO:0045860	positive regulation of protein kinase activity	1.08252e-09	1.23083e-06	5.00238e-17	6.05288e-15	6.53595	30
	GO:0042770	signal transduction in response to DNA damage	6.4398e-05	0.0429535	1.18994e-12	1.03525e-10	6.53266	13
	GO:0045944	positive regulation of transcription by RNA polymerase II	8.98155e-27	1.3149e-23	6.59448e-27	1.06171e-24	6.51022	86
	GO:1903320	regulation of protein modification by small protein conjugation or removal	5.39991e-06	0.00447653	1.01254e-08	5.06271e-07	6.48855	17
	GO:0043010	camera-type eye development	6.20742e-08	6.44331e-05	2.9966e-30	5.09423e-28	6.48649	24
	GO:0048584	positive regulation of response to stimulus	0	0	5.00238e-17	6.05288e-15	6.48421	154
	GO:1901653	cellular response to peptide	3.53929e-08	3.73041e-05	1.52643e-31	2.70179e-29	6.45995	25
	GO:0030258	lipid modification	1.68539e-06	0.00151348	1.72326e-12	1.482e-10	6.44068	19
	GO:0071396	cellular response to lipid	2.39479e-12	2.9863e-09	2.9991e-40	5.87825e-38	6.43087	40
	GO:0008544	epidermis development	3.91413e-08	4.11375e-05	1.06073e-07	4.66723e-06	6.42674	25
	GO:0009913	epidermal cell differentiation	1.15302e-05	0.00900506	2.00023e-30	3.42039e-28	6.4257	16
	GO:2000145	regulation of cell motility	2.49362e-20	3.46614e-17	4.52447e-29	7.60111e-27	6.42378	67
	GO:1901888	regulation of cell junction assembly	4.08488e-05	0.028635	7.09841e-11	5.39479e-09	6.42202	14
	GO:0009895	negative regulation of catabolic process	1.47183e-07	0.000147477	2.19109e-12	1.86242e-10	6.40669	23
	GO:0051347	positive regulation of transferase activity	1.40288e-12	1.76622e-09	5.00238e-17	6.05288e-15	6.40625	41
	GO:0060249	anatomical structure homeostasis	7.98326e-08	8.23873e-05	0	0	6.4	24
	GO:0050767	regulation of neurogenesis	4.54613e-08	4.76434e-05	5.34287e-17	6.41145e-15	6.37755	25
	GO:0043066	negative regulation of apoptotic process	2.47142e-18	3.34631e-15	1.8336e-30	3.15379e-28	6.37409	61
	GO:0016477	cell migration	5.02364e-31	7.54048e-28	4.52447e-29	7.60111e-27	6.3562	101
	GO:0051607	defense response to virus	1.11918e-06	0.00103524	4.75004e-11	3.70503e-09	6.34921	20
	GO:0008406	gonad development	1.33868e-05	0.0103078	1.85112e-39	3.55415e-37	6.34921	16
	GO:0001933	negative regulation of protein phosphorylation	3.30581e-07	0.000319011	1.27861e-36	2.41658e-34	6.34006	22
	GO:0009967	positive regulation of signal transduction	1.38876e-31	2.09287e-28	5.00238e-17	6.05288e-15	6.33456	103
	GO:0060284	regulation of cell development	2.00526e-10	2.35017e-07	5.34287e-17	6.41145e-15	6.30798	34
	GO:0007626	locomotory behavior	4.98107e-05	0.0342698	4.98107e-05	0.000348675	6.30631	14
	GO:1903530	regulation of secretion by cell	1.62402e-11	1.96832e-08	7.75541e-26	1.2176e-23	6.30182	38
	GO:0051247	positive regulation of protein metabolic process	1.27708e-30	1.91051e-27	6.59448e-27	1.06171e-24	6.285	101
	GO:0031669	cellular response to nutrient levels	2.84739e-05	0.0205867	7.87808e-10	4.96319e-08	6.27615	15
	GO:0023061	signal release	8.08486e-10	9.23291e-07	7.59955e-18	9.42344e-16	6.27451	32
	GO:0031668	cellular response to extracellular stimulus	8.44311e-06	0.00674604	7.87808e-10	4.96319e-08	6.27306	17
	GO:0071375	cellular response to peptide hormone stimulus	1.36086e-06	0.00123838	1.52643e-31	2.70179e-29	6.26959	20
	GO:0007423	sensory organ development	1.04939e-11	1.28236e-08	1.85112e-39	3.55415e-37	6.26003	39
	GO:0002250	adaptive immune response	8.94529e-15	1.16915e-11	0	0	6.25782	50
	GO:0010506	regulation of autophagy	2.28931e-07	0.000225268	1.24548e-18	1.58175e-16	6.25	23
	GO:0060548	negative regulation of cell death	5.70155e-20	7.90234e-17	1.8336e-30	3.15379e-28	6.24426	68
	GO:0023056	positive regulation of signaling	8.01081e-35	1.22165e-31	5.00238e-17	6.05288e-15	6.24315	114
	GO:0097190	apoptotic signaling pathway	6.13587e-12	7.54712e-09	1.67129e-24	2.57379e-22	6.24025	40
	GO:0043434	response to peptide hormone	2.16606e-08	2.30468e-05	4.7415e-09	2.60782e-07	6.2212	27
	GO:0019216	regulation of lipid metabolic process	2.52036e-07	0.000246743	8.59716e-09	4.5565e-07	6.21622	23
	GO:0010647	positive regulation of cell communication	3.15222e-34	4.78507e-31	5.00238e-17	6.05288e-15	6.20538	113
	GO:1902533	positive regulation of intracellular signal transduction	3.17774e-19	4.37574e-16	4.60226e-26	7.36361e-24	6.20301	66
	GO:0071417	cellular response to organonitrogen compound	2.18842e-12	2.73772e-09	1.52643e-31	2.70179e-29	6.19469	42
	GO:2000241	regulation of reproductive process	6.0447e-05	0.0408622	6.0447e-05	0.000302235	6.19469	14
	GO:2001234	negative regulation of apoptotic signaling pathway	1.87911e-05	0.014037	1.56669e-13	1.53535e-11	6.17761	16
	GO:0033993	response to lipid	2.25296e-17	3.02122e-14	1.39418e-30	2.41193e-28	6.17284	60
	GO:0009612	response to mechanical stimulus	6.33972e-05	0.0425395	6.33972e-05	0.000253589	6.1674	14
	GO:0060429	epithelium development	5.6468e-23	8.05799e-20	1.85112e-39	3.55415e-37	6.16706	79
	GO:0001932	regulation of protein phosphorylation	4.0964e-21	5.75544e-18	1.27861e-36	2.41658e-34	6.15514	73
	GO:0019220	regulation of phosphate metabolic process	6.47153e-27	9.48079e-24	5.00238e-17	6.05288e-15	6.14562	92
	GO:0007249	I-kappaB kinase/NF-kappaB signaling	6.12414e-06	0.00503404	3.58111e-10	2.29191e-08	6.14334	18
	GO:0071407	cellular response to organic cyclic compound	3.51332e-11	4.21598e-08	2.9991e-40	5.87825e-38	6.13893	38
	GO:0031346	positive regulation of cell projection organization	3.34877e-07	0.000322821	2.90971e-10	1.89131e-08	6.11702	23
	GO:0071496	cellular response to external stimulus	1.13512e-06	0.00104545	7.87808e-10	4.96319e-08	6.10465	21
	GO:1901990	regulation of mitotic cell cycle phase transition	1.13512e-06	0.00104545	1.18994e-12	1.03525e-10	6.10465	21
	GO:0007420	brain development	1.28098e-14	1.66911e-11	2.99206e-19	3.94952e-17	6.10048	51
	GO:0007517	muscle organ development	6.46278e-07	0.000608794	1.73838e-21	2.5728e-19	6.09418	22
	GO:0051924	regulation of calcium ion transport	1.23531e-05	0.00958598	7.75541e-26	1.2176e-23	6.09319	17
	GO:0080135	regulation of cellular response to stress	3.27964e-13	4.17826e-10	2.14058e-34	3.89586e-32	6.08466	46
	GO:0071902	positive regulation of protein serine/threonine kinase activity	4.16475e-05	0.0291116	5.00238e-17	6.05288e-15	6.07287	15
	GO:0051046	regulation of secretion	1.44503e-11	1.75571e-08	7.59955e-18	9.42344e-16	6.0698	40
	GO:0003002	regionalization	3.85103e-07	0.000369314	1.75012e-34	3.20272e-32	6.0686	23
	GO:0051098	regulation of binding	2.18845e-07	0.000215563	2.18845e-07	8.97265e-06	6.06061	24
	GO:0018205	peptidyl-lysine modification	3.81148e-08	4.01349e-05	9.80397e-10	6.07846e-08	6.05381	27
	GO:0043067	regulation of programmed cell death	1.10498e-27	1.62432e-24	1.8336e-30	3.15379e-28	6.05296	96
	GO:0097193	intrinsic apoptotic signaling pathway	4.20916e-06	0.00355253	1.8336e-30	3.15379e-28	6.05096	19
	GO:0040008	regulation of growth	2.58333e-12	3.21883e-09	6.57728e-13	5.91955e-11	6.04782	43
	GO:0000122	negative regulation of transcription by RNA polymerase II	3.45093e-17	4.61389e-14	6.59448e-27	1.06171e-24	6.03363	61
	GO:0034764	positive regulation of transmembrane transport	4.568e-05	0.0316563	4.7415e-09	2.60782e-07	6.0241	15
	GO:0010243	response to organonitrogen compound	3.52579e-18	4.76334e-15	7.00649e-45	1.31302e-42	5.99631	65
	GO:0042981	regulation of apoptotic process	2.05454e-26	3.00168e-23	1.8336e-30	3.15379e-28	5.99227	93
	GO:2001233	regulation of apoptotic signaling pathway	2.75225e-07	0.000267794	1.56669e-13	1.53535e-11	5.98504	24
	GO:0051253	negative regulation of RNA metabolic process	4.34775e-25	6.2999e-22	6.59448e-27	1.06171e-24	5.97315	89
	GO:0016570	histone modification	2.74447e-09	3.06831e-06	9.80397e-10	6.07846e-08	5.97015	32
	GO:1901699	cellular response to nitrogen compound	2.26424e-12	2.82804e-09	1.52643e-31	2.70179e-29	5.96206	44
	GO:0007417	central nervous system development	7.25159e-19	9.92018e-16	1.85112e-39	3.55415e-37	5.95447	68
	GO:0010629	negative regulation of gene expression	1.89162e-17	2.54234e-14	1.58755e-31	2.79409e-29	5.94901	63
	GO:0009725	response to hormone	3.26118e-15	4.28519e-12	1.52643e-31	2.70179e-29	5.93312	55
	GO:0045892	negative regulation of transcription, DNA-templated	1.88681e-22	2.67738e-19	6.59448e-27	1.06171e-24	5.92105	81
	GO:0048638	regulation of developmental growth	3.60281e-06	0.00308761	2.1021e-35	3.90991e-33	5.88235	20
	GO:0001217	DNA-binding transcription repressor activity	3.76586e-06	0.00321227	6.59448e-27	1.06171e-24	5.8651	20
	GO:0048731	system development	0	0	0	0	5.85187	271
	GO:0006468	protein phosphorylation	1.81891e-27	2.67016e-24	7.00649e-45	1.31302e-42	5.85106	99
	GO:0006979	response to oxidative stress	7.84067e-08	8.09941e-05	1.41809e-10	9.92662e-09	5.84416	27
	GO:0030855	epithelial cell differentiation	4.44795e-12	5.50212e-09	1.85112e-39	3.55415e-37	5.84329	44
	GO:0045893	positive regulation of transcription, DNA-templated	3.55817e-29	5.25897e-26	6.59448e-27	1.06171e-24	5.82686	105
	GO:0032870	cellular response to hormone stimulus	3.10157e-10	3.60713e-07	1.52643e-31	2.70179e-29	5.80848	37
	GO:0071495	cellular response to endogenous stimulus	1.87985e-22	2.66938e-19	7.6651e-43	1.51038e-40	5.80014	83
	GO:0071310	cellular response to organic substance	4.09179e-43	6.34439e-40	8.41528e-36	1.57366e-33	5.79425	147
	GO:1901987	regulation of cell cycle phase transition	1.72159e-07	0.00017147	1.18994e-12	1.03525e-10	5.77778	26
	GO:1901698	response to nitrogen compound	3.56268e-18	4.80962e-15	1.52643e-31	2.70179e-29	5.7774	68
	GO:0010817	regulation of hormone levels	3.58242e-09	3.98723e-06	7.75541e-26	1.2176e-23	5.76923	33
	GO:0051707	response to other organism	1.93501e-25	2.81544e-22	2.9991e-40	5.87825e-38	5.7598	94
	GO:0010941	regulation of cell death	1.59554e-27	2.34384e-24	1.8336e-30	3.15379e-28	5.75827	101
	GO:0031399	regulation of protein modification process	1.65852e-25	2.4148e-22	5.00238e-17	6.05288e-15	5.71945	95
	GO:0014070	response to organic cyclic compound	5.18111e-15	6.79244e-12	1.39418e-30	2.41193e-28	5.70571	57
	GO:0042592	homeostatic process	9.03847e-28	1.32956e-24	9.03847e-28	1.49135e-25	5.70006	103
	GO:0006935	chemotaxis	3.0386e-10	3.53997e-07	1.7729e-31	3.10257e-29	5.69715	38
	GO:0048871	multicellular organismal homeostasis	2.83696e-09	3.16321e-06	9.03847e-28	1.49135e-25	5.69514	34
	GO:0051960	regulation of nervous system development	1.37349e-07	0.00013831	5.34287e-17	6.41145e-15	5.68421	27
	GO:0030154	cell differentiation	0	0	0	0	5.68156	253
	GO:0023057	negative regulation of signaling	1.60085e-21	2.2588e-18	5.00238e-17	6.05288e-15	5.6669	82
	GO:0045934	negative regulation of nucleobase-containing compound metabolic process	3.09974e-24	4.46052e-21	6.59448e-27	1.06171e-24	5.64764	92
	GO:0031329	regulation of cellular catabolic process	2.62251e-12	3.25978e-09	2.19109e-12	1.86242e-10	5.64226	47
	GO:0006952	defense response	3.04905e-28	4.49126e-25	0	0	5.63231	106
	GO:0010648	negative regulation of cell communication	5.25199e-21	7.36328e-18	4.07419e-40	7.90394e-38	5.6172	81
	GO:0045087	innate immune response	3.35251e-14	4.33479e-11	0	0	5.61225	55
	GO:0007265	Ras protein signal transduction	2.52575e-06	0.00221256	2.44144e-05	0.000244144	5.61225	22
	GO:0051254	positive regulation of RNA metabolic process	6.11738e-29	9.02925e-26	6.59448e-27	1.06171e-24	5.60123	109
	GO:0010557	positive regulation of macromolecule biosynthetic process	1.9009e-30	2.83804e-27	6.59448e-27	1.06171e-24	5.59921	114
	GO:1901701	cellular response to oxygen-containing compound	3.12669e-18	4.23041e-15	1.52643e-31	2.70179e-29	5.59496	71
	GO:0018193	peptidyl-amino acid modification	4.51169e-20	6.26223e-17	4.51169e-20	6.1359e-18	5.5914	78
	GO:0016310	phosphorylation	2.29278e-29	3.3956e-26	7.00649e-45	1.31302e-42	5.57509	111
	GO:0007389	pattern specification process	1.23034e-07	0.000124633	1.85112e-39	3.55415e-37	5.5666	28
	GO:2000146	negative regulation of cell motility	2.39018e-05	0.0174961	2.39018e-05	0.00026292	5.55556	18
	GO:0010558	negative regulation of macromolecule biosynthetic process	6.87862e-23	9.80891e-20	6.59448e-27	1.06171e-24	5.55556	89
	GO:0048545	response to steroid hormone	5.01648e-06	0.00417372	1.39418e-30	2.41193e-28	5.55556	21
	GO:0000904	cell morphogenesis involved in differentiation	4.25995e-11	5.09064e-08	1.85112e-39	3.55415e-37	5.54839	43
	GO:0050890	cognition	1.48021e-05	0.0112644	1.48021e-05	0.000222032	5.53936	19
	GO:1901700	response to oxygen-containing compound	2.62305e-25	3.81129e-22	1.52643e-31	2.70179e-29	5.53672	98
	GO:0009888	tissue development	2.97597e-30	4.4342e-27	2.00023e-30	3.42039e-28	5.52885	115
	GO:0098542	defense response to other organism	2.02524e-17	2.7199e-14	0	0	5.52442	69
	GO:0009968	negative regulation of signal transduction	2.10348e-18	2.85232e-15	4.07419e-40	7.90394e-38	5.5136	73
	GO:0060627	regulation of vesicle-mediated transport	1.96845e-08	2.10034e-05	7.75541e-26	1.2176e-23	5.49828	32
	GO:0012501	programmed cell death	5.02825e-30	7.48204e-27	1.8336e-30	3.15379e-28	5.49713	115
	GO:0022603	regulation of anatomical structure morphogenesis	1.47502e-13	1.8895e-10	1.85112e-39	3.55415e-37	5.4878	54
	GO:0009653	anatomical structure morphogenesis	1.17289e-42	1.81944e-39	1.85112e-39	3.55415e-37	5.41479	156
	GO:0010035	response to inorganic substance	1.72368e-08	1.84779e-05	1.24548e-18	1.58175e-16	5.40984	33
	GO:0009890	negative regulation of biosynthetic process	7.05358e-23	1.00513e-19	6.59448e-27	1.06171e-24	5.40541	92
	GO:2001020	regulation of response to DNA damage stimulus	3.42998e-05	0.02449	2.14058e-34	3.89586e-32	5.40541	18
	GO:0010604	positive regulation of macromolecule metabolic process	0	0	0	0	5.39597	201
	GO:0007275	multicellular organism development	0	0	0	0	5.39313	273
	GO:0031324	negative regulation of cellular metabolic process	1.73169e-33	2.62351e-30	6.59448e-27	1.06171e-24	5.39072	129
	GO:0031327	negative regulation of cellular biosynthetic process	2.98877e-22	4.23509e-19	6.59448e-27	1.06171e-24	5.38922	90
	GO:0006959	humoral immune response	2.20618e-05	0.0163257	2.20618e-05	0.000264741	5.38244	19
	GO:0031325	positive regulation of cellular metabolic process	0	0	6.59448e-27	1.06171e-24	5.37405	176
	GO:0009891	positive regulation of biosynthetic process	5.64619e-30	8.39024e-27	6.59448e-27	1.06171e-24	5.36852	118
	GO:0062012	regulation of small molecule metabolic process	2.29394e-05	0.0168834	8.59716e-09	4.5565e-07	5.36723	19
	GO:0045935	positive regulation of nucleobase-containing compound metabolic process	2.5146e-29	3.7216e-26	6.59448e-27	1.06171e-24	5.36044	116
	GO:0045862	positive regulation of proteolysis	8.76199e-06	0.00696578	1.34794e-13	1.34794e-11	5.35714	21
	GO:0048585	negative regulation of response to stimulus	2.80675e-22	3.97998e-19	5.00238e-17	6.05288e-15	5.34665	91
	GO:0048468	cell development	1.61837e-30	2.41784e-27	1.85112e-39	3.55415e-37	5.32336	121
	GO:0006338	chromatin remodeling	7.00296e-05	0.0464296	9.80397e-10	6.07846e-08	5.3125	17
	GO:0031331	positive regulation of cellular catabolic process	3.74831e-06	0.0032048	2.19109e-12	1.86242e-10	5.31178	23
	GO:0007166	cell surface receptor signaling pathway	1.49939e-43	2.3401e-40	5.00238e-17	6.05288e-15	5.29931	162
	GO:0006325	chromatin organization	1.06315e-08	1.15246e-05	9.80397e-10	6.07846e-08	5.29501	35
	GO:0031400	negative regulation of protein modification process	3.4429e-07	0.000331551	5.00238e-17	6.05288e-15	5.29301	28
	GO:0009894	regulation of catabolic process	3.81053e-13	4.84319e-10	2.19109e-12	1.86242e-10	5.28846	55
	GO:0001558	regulation of cell growth	2.49475e-06	0.0021879	6.57728e-13	5.91955e-11	5.28634	24
	GO:0051173	positive regulation of nitrogen compound metabolic process	0	2.8026e-45	4.0476e-32	7.24521e-30	5.2837	176
	GO:0051052	regulation of DNA metabolic process	1.34637e-07	0.000135849	1.67129e-24	2.57379e-22	5.28169	30
	GO:0032940	secretion by cell	5.28654e-11	6.30684e-08	7.75541e-26	1.2176e-23	5.25114	46
	GO:0009893	positive regulation of metabolic process	0	0	4.0476e-32	7.24521e-30	5.23457	212
	GO:0030198	extracellular matrix organization	5.23464e-05	0.035805	5.23464e-05	0.000314079	5.23256	18
	GO:0034329	cell junction assembly	3.01299e-06	0.00261829	7.09841e-11	5.39479e-09	5.22876	24
	GO:0046903	secretion	2.1633e-12	2.70845e-09	7.59955e-18	9.42344e-16	5.19608	53
	GO:0051051	negative regulation of transport	3.4965e-06	0.00301049	7.75541e-26	1.2176e-23	5.18359	24
	GO:0000902	cell morphogenesis	3.32403e-13	4.23149e-10	3.80125e-19	4.97963e-17	5.17241	57
	GO:0046486	glycerolipid metabolic process	3.90456e-06	0.00331107	1.72326e-12	1.482e-10	5.15021	24
	GO:0044772	mitotic cell cycle phase transition	4.20028e-06	0.00354924	1.18994e-12	1.03525e-10	5.12821	24
	GO:1902532	negative regulation of intracellular signal transduction	6.72864e-07	0.000633165	4.07419e-40	7.90394e-38	5.11883	28
	GO:0043085	positive regulation of catalytic activity	5.07131e-15	6.65356e-12	6.10679e-21	8.73271e-19	5.11628	66
	GO:0032970	regulation of actin filament-based process	1.14376e-05	0.00894422	3.80125e-19	4.97963e-17	5.10441	22
	GO:0009416	response to light stimulus	7.29185e-05	0.0480533	7.29185e-05	7.29185e-05	5.09915	18
	GO:0006644	phospholipid metabolic process	7.58912e-06	0.00611683	1.72326e-12	1.482e-10	5.0885	23
	GO:0010033	response to organic substance	2.15864e-40	3.33942e-37	5.00238e-17	6.05288e-15	5.04544	161
	GO:0044770	cell cycle phase transition	6.13169e-07	0.000578831	1.18994e-12	1.03525e-10	5.026	29
	GO:1902531	regulation of intracellular signal transduction	1.13764e-20	1.58929e-17	5.00238e-17	6.05288e-15	5.02458	92
	GO:0009991	response to extracellular stimulus	2.06789e-06	0.00183421	7.87808e-10	4.96319e-08	4.94506	27
	GO:0051726	regulation of cell cycle	1.44832e-12	1.82199e-09	1.18994e-12	1.03525e-10	4.93197	58
	GO:0003006	developmental process involved in reproduction	1.09148e-11	1.33269e-08	1.68844e-20	2.36382e-18	4.91803	54
	GO:0051656	establishment of organelle localization	1.32957e-05	0.010251	7.75541e-26	1.2176e-23	4.91453	23
	GO:0070887	cellular response to chemical stimulus	5.879e-38	9.06542e-35	5.00238e-17	6.05288e-15	4.91446	158
	GO:0022008	neurogenesis	7.73532e-19	1.05587e-15	1.85112e-39	3.55415e-37	4.91248	87
	GO:0048583	regulation of response to stimulus	0	0	0	0	4.88323	207
	GO:0010959	regulation of metal ion transport	3.59185e-05	0.0255381	7.75541e-26	1.2176e-23	4.87239	21
	GO:0048018	receptor ligand activity	4.25559e-06	0.0035832	2.73003e-09	1.58342e-07	4.86891	26
	GO:0031667	response to nutrient levels	6.88878e-06	0.00560058	7.87808e-10	4.96319e-08	4.85437	25
	GO:0051050	positive regulation of transport	5.74522e-10	6.61275e-07	5.03565e-13	4.58244e-11	4.81557	47
	GO:0009966	regulation of signal transduction	5.0341e-35	7.68708e-32	4.07419e-40	7.90394e-38	4.8147	152
	GO:0009896	positive regulation of catabolic process	5.55416e-06	0.00459884	2.19109e-12	1.86242e-10	4.79705	26
	GO:0051172	negative regulation of nitrogen compound metabolic process	2.74245e-26	4.00123e-23	5.00238e-17	6.05288e-15	4.79588	121
	GO:0003700	DNA-binding transcription factor activity	7.65809e-19	1.0461e-15	7.65809e-19	9.80236e-17	4.79489	90
	GO:0010564	regulation of cell cycle process	8.0916e-08	8.34244e-05	1.18994e-12	1.03525e-10	4.79361	36
	GO:0034330	cell junction organization	8.93134e-08	9.17248e-05	1.36271e-19	1.8124e-17	4.77454	36
	GO:0051345	positive regulation of hydrolase activity	1.15737e-06	0.00106363	6.10679e-21	8.73271e-19	4.76948	30
	GO:0043254	regulation of protein-containing complex assembly	5.00269e-05	0.0343685	7.09841e-11	5.39479e-09	4.7619	21
	GO:0008015	blood circulation	7.44133e-06	0.00602004	1.23355e-05	0.000197368	4.71869	26
	GO:0009410	response to xenobiotic stimulus	3.89253e-05	0.0274034	3.89253e-05	0.000350328	4.71092	22
	GO:0030182	neuron differentiation	7.96073e-14	1.02295e-10	1.85112e-39	3.55415e-37	4.6875	69
	GO:0010605	negative regulation of macromolecule metabolic process	2.05383e-29	3.04378e-26	1.58755e-31	2.79409e-29	4.67896	137
	GO:0048699	generation of neurons	2.84143e-14	3.68249e-11	1.85112e-39	3.55415e-37	4.65417	72
	GO:0010646	regulation of cell communication	4.45915e-37	6.86264e-34	5.00238e-17	6.05288e-15	4.65313	165
	GO:0023051	regulation of signaling	6.92356e-37	1.06484e-33	5.00238e-17	6.05288e-15	4.63744	165
	GO:0009892	negative regulation of metabolic process	1.58755e-31	2.39086e-28	6.59448e-27	1.06171e-24	4.62119	147
	GO:0007015	actin filament organization	6.03238e-05	0.0408392	3.80125e-19	4.97963e-17	4.5738	22
	GO:0055065	metal ion homeostasis	1.97698e-05	0.0146692	1.85496e-27	3.02359e-25	4.56204	25
	GO:0007267	cell-cell signaling	1.37107e-15	1.80707e-12	1.35101e-18	1.70227e-16	4.55824	81
	GO:1903829	positive regulation of protein localization	6.4116e-05	0.0428295	5.03565e-13	4.58244e-11	4.55487	22
	GO:0033554	cellular response to stress	3.41647e-18	4.61906e-15	2.14058e-34	3.89586e-32	4.54765	94
	GO:0009617	response to bacterium	1.43439e-07	0.000144013	2.9991e-40	5.87825e-38	4.53461	38
	GO:0048523	negative regulation of cellular process	0	0	6.59448e-27	1.06171e-24	4.53456	227
	GO:0006357	regulation of transcription by RNA polymerase II	1.51217e-24	2.17903e-21	6.59448e-27	1.06171e-24	4.53206	123
	GO:0140110	transcription regulator activity	1.27411e-20	1.77738e-17	6.59448e-27	1.06171e-24	4.52605	106
	GO:0051130	positive regulation of cellular component organization	1.30471e-09	1.47694e-06	7.09841e-11	5.39479e-09	4.5208	50
	GO:0035556	intracellular signal transduction	2.46953e-25	3.59069e-22	5.00238e-17	6.05288e-15	4.51315	127
	GO:0007264	small GTPase mediated signal transduction	2.44144e-05	0.0178225	2.44144e-05	0.000244144	4.5045	25
	GO:0031344	regulation of cell projection organization	1.21905e-06	0.00111665	2.90971e-10	1.89131e-08	4.49591	33
	GO:0003712	transcription coregulator activity	4.15034e-05	0.0290524	9.80397e-10	6.07846e-08	4.46097	24
	GO:0048667	cell morphogenesis involved in neuron differentiation	1.43642e-05	0.0109742	1.85112e-39	3.55415e-37	4.44811	27
	GO:0043269	regulation of ion transport	1.59025e-06	0.00143599	7.75541e-26	1.2176e-23	4.44145	33
	GO:0051246	regulation of protein metabolic process	2.5745e-23	3.69183e-20	5.00238e-17	6.05288e-15	4.4235	122
	GO:0006914	autophagy	2.30031e-05	0.0169073	2.19109e-12	1.86242e-10	4.42177	26
	GO:0000278	mitotic cell cycle	5.84236e-08	6.0819e-05	1.18994e-12	1.03525e-10	4.40574	43
	GO:0003013	circulatory system process	1.23355e-05	0.00958468	1.23355e-05	0.000197368	4.3956	28
	GO:0007399	nervous system development	9.41123e-22	1.33075e-18	1.85112e-39	3.55415e-37	4.39228	116
	GO:0055082	cellular chemical homeostasis	6.44418e-06	0.0052649	1.85496e-27	3.02359e-25	4.39093	31
	GO:0006366	transcription by RNA polymerase II	3.98703e-23	5.70146e-20	6.59448e-27	1.06171e-24	4.371	123
	GO:1905114	cell surface receptor signaling pathway involved in cell-cell signaling	1.45624e-05	0.0111111	1.35101e-18	1.70227e-16	4.36747	29
	GO:2001141	regulation of RNA biosynthetic process	4.47197e-31	6.71691e-28	6.59448e-27	1.06171e-24	4.34422	157
	GO:0034762	regulation of transmembrane transport	3.2806e-05	0.0235219	4.7415e-09	2.60782e-07	4.34084	27
	GO:0006355	regulation of transcription, DNA-templated	1.22106e-30	1.82914e-27	6.59448e-27	1.06171e-24	4.32852	156
	GO:0044087	regulation of cellular component biogenesis	2.79863e-08	2.96655e-05	7.09841e-11	5.39479e-09	4.32331	46
	GO:0048858	cell projection morphogenesis	1.12171e-05	0.00878302	1.85112e-39	3.55415e-37	4.31655	30
	GO:0048522	positive regulation of cellular process	0	0	4.0476e-32	7.24521e-30	4.31532	254
	GO:0044092	negative regulation of molecular function	2.13442e-09	2.39055e-06	5.00238e-17	6.05288e-15	4.31245	53
	GO:0019725	cellular homeostasis	1.82688e-06	0.00163506	9.03847e-28	1.49135e-25	4.30504	35
	GO:0006793	phosphorus metabolic process	1.71085e-23	2.45678e-20	5.00238e-17	6.05288e-15	4.29242	128
	GO:0000981	DNA-binding transcription factor activity, RNA polymerase II-specific	1.23965e-10	1.46278e-07	6.59448e-27	1.06171e-24	4.29066	62
	GO:0043086	negative regulation of catalytic activity	1.36918e-06	0.00124321	1.27861e-36	2.41658e-34	4.28571	36
	GO:0055080	cation homeostasis	3.80489e-05	0.0268244	1.85496e-27	3.02359e-25	4.27215	27
	GO:0032989	cellular component morphogenesis	2.11784e-06	0.00187641	1.85112e-39	3.55415e-37	4.26829	35
	GO:0006796	phosphate-containing compound metabolic process	8.3523e-23	1.18937e-19	5.00238e-17	6.05288e-15	4.26252	126
	GO:0031175	neuron projection development	9.52691e-08	9.76508e-05	1.85112e-39	3.55415e-37	4.24301	44
	GO:0010468	regulation of gene expression	0	3.22299e-44	0	0	4.23612	216
	GO:0008610	lipid biosynthetic process	3.49757e-06	0.00300791	1.72326e-12	1.482e-10	4.23412	34
	GO:0032774	RNA biosynthetic process	1.09278e-29	1.62279e-26	6.59448e-27	1.06171e-24	4.2246	158
	GO:0006351	transcription, DNA-templated	2.04725e-29	3.03608e-26	6.59448e-27	1.06171e-24	4.21816	157
	GO:0048519	negative regulation of biological process	0	0	6.59448e-27	1.06171e-24	4.20378	236
	GO:0048518	positive regulation of biological process	0	0	6.59448e-27	1.06171e-24	4.18442	275
	GO:0048666	neuron development	2.14485e-08	2.28426e-05	8.65322e-21	1.2201e-18	4.1841	50
	GO:0030162	regulation of proteolysis	6.33691e-06	0.00519627	1.34794e-13	1.34794e-11	4.17722	33
	GO:0098771	inorganic ion homeostasis	5.14083e-05	0.0352661	1.85496e-27	3.02359e-25	4.16667	27
	GO:0051252	regulation of RNA metabolic process	2.05388e-30	3.06439e-27	6.59448e-27	1.06171e-24	4.16454	163
	GO:0048609	multicellular organismal reproductive process	1.72116e-06	0.00154388	1.68844e-20	2.36382e-18	4.08805	39
	GO:0010556	regulation of macromolecule biosynthetic process	1.23346e-30	1.84649e-27	6.59448e-27	1.06171e-24	4.07622	169
	GO:0048878	chemical homeostasis	2.42195e-07	0.000237593	9.03847e-28	1.49135e-25	4.06504	45
	GO:0051248	negative regulation of protein metabolic process	2.47388e-07	0.00024244	1.34794e-13	1.34794e-11	4.06137	45
	GO:0019219	regulation of nucleobase-containing compound metabolic process	2.06517e-30	3.07917e-27	6.59448e-27	1.06171e-24	4.02732	171
	GO:0030036	actin cytoskeleton organization	3.50593e-05	0.0249623	3.80125e-19	4.97963e-17	4.01035	31
	GO:0051128	regulation of cellular component organization	1.10309e-15	1.45718e-12	7.09841e-11	5.39479e-09	3.99367	101
	GO:0031326	regulation of cellular biosynthetic process	1.36225e-30	2.03656e-27	6.59448e-27	1.06171e-24	3.99077	173
	GO:0050790	regulation of catalytic activity	1.25223e-15	1.65169e-12	6.10679e-21	8.73271e-19	3.98422	101
	GO:0009889	regulation of biosynthetic process	6.00983e-31	9.01475e-28	6.59448e-27	1.06171e-24	3.97908	175
	GO:1903047	mitotic cell cycle process	2.76596e-05	0.0201086	1.18994e-12	1.03525e-10	3.97516	32
	GO:0006974	cellular response to DNA damage stimulus	6.03342e-06	0.00497757	2.14058e-34	3.89586e-32	3.95299	37
	GO:0051336	regulation of hydrolase activity	1.26514e-06	0.00115633	1.34794e-13	1.34794e-11	3.95221	43
	GO:0051049	regulation of transport	1.11158e-10	1.31389e-07	7.75541e-26	1.2176e-23	3.92052	73
	GO:0032880	regulation of protein localization	1.37483e-05	0.0105587	5.03565e-13	4.58244e-11	3.91061	35
	GO:0032446	protein modification by small protein conjugation	1.67645e-05	0.0126069	7.25651e-06	0.000130617	3.88769	36
	GO:0036211	protein modification process	1.93198e-23	2.7724e-20	5.00238e-17	6.05288e-15	3.87739	148
	GO:0031323	regulation of cellular metabolic process	7.00649e-45	1.03584e-41	6.59448e-27	1.06171e-24	3.86824	229
	GO:0019438	aromatic compound biosynthetic process	2.29011e-27	3.35959e-24	6.59448e-27	1.06171e-24	3.86753	167
	GO:0018130	heterocycle biosynthetic process	2.18188e-26	3.18555e-23	6.59448e-27	1.06171e-24	3.83721	165
	GO:0032879	regulation of localization	4.50054e-12	5.56267e-09	7.75541e-26	1.2176e-23	3.83401	85
	GO:1901362	organic cyclic compound biosynthetic process	5.63393e-27	8.25935e-24	6.59448e-27	1.06171e-24	3.79803	170
	GO:0060341	regulation of cellular localization	2.47242e-05	0.0180239	5.03565e-13	4.58244e-11	3.71457	38
	GO:0043412	macromolecule modification	8.74726e-22	1.23774e-18	5.00238e-17	6.05288e-15	3.70737	150
	GO:0060255	regulation of macromolecule metabolic process	5.60519e-45	8.89124e-42	6.59448e-27	1.06171e-24	3.6906	240
	GO:0080090	regulation of primary metabolic process	5.7963e-40	8.9495e-37	4.0476e-32	7.24521e-30	3.67958	226
	GO:0033043	regulation of organelle organization	2.9096e-06	0.00253426	3.80125e-19	4.97963e-17	3.66044	47
	GO:0051171	regulation of nitrogen compound metabolic process	2.98283e-36	4.58162e-33	4.0476e-32	7.24521e-30	3.63606	217
	GO:0019222	regulation of metabolic process	0	7.70714e-44	4.0476e-32	7.24521e-30	3.57799	253
	GO:0006629	lipid metabolic process	1.21639e-06	0.00111543	1.72326e-12	1.482e-10	3.57616	54
	GO:0010467	gene expression	6.16196e-36	9.44628e-33	6.59448e-27	1.06171e-24	3.57375	220
	GO:0009059	macromolecule biosynthetic process	8.41441e-25	1.21672e-21	6.59448e-27	1.06171e-24	3.55987	176
	GO:0016070	RNA metabolic process	2.65845e-23	3.80955e-20	6.59448e-27	1.06171e-24	3.55706	168
	GO:0006259	DNA metabolic process	3.66801e-05	0.0259695	9.80397e-10	6.07846e-08	3.5461	40
	GO:0070647	protein modification by small protein conjugation or removal	6.64643e-05	0.0442652	7.25651e-06	0.000130617	3.54147	38
	GO:0030030	cell projection organization	4.93883e-07	0.000470177	7.09841e-11	5.39479e-09	3.53082	59
	GO:0016192	vesicle-mediated transport	7.93301e-07	0.000740943	7.75541e-26	1.2176e-23	3.45622	60
	GO:0007165	signal transduction	4.58253e-32	6.91504e-29	5.00238e-17	6.05288e-15	3.42487	217
	GO:0044271	cellular nitrogen compound biosynthetic process	1.58049e-21	2.23165e-18	6.59448e-27	1.06171e-24	3.40231	171
	GO:0090304	nucleic acid metabolic process	2.35289e-21	3.31757e-18	6.59448e-27	1.06171e-24	3.32515	176
	GO:1901576	organic substance biosynthetic process	5.06888e-25	7.33974e-22	6.59448e-27	1.06171e-24	3.27761	200
	GO:0044249	cellular biosynthetic process	2.68386e-24	3.86476e-21	6.59448e-27	1.06171e-24	3.26917	197
	GO:0006139	nucleobase-containing compound metabolic process	2.12252e-19	2.92483e-16	6.59448e-27	1.06171e-24	3.12874	183
	GO:0006725	cellular aromatic compound metabolic process	4.84791e-19	6.65134e-16	6.59448e-27	1.06171e-24	3.07263	187
	GO:0046483	heterocycle metabolic process	1.19031e-18	1.61764e-15	6.59448e-27	1.06171e-24	3.07156	185
	GO:0019538	protein metabolic process	3.72023e-16	4.94046e-13	6.59448e-27	1.06171e-24	3.04162	171
	GO:1901360	organic cyclic compound metabolic process	3.899e-19	5.36113e-16	6.59448e-27	1.06171e-24	3.02887	192
	GO:0051649	establishment of localization in cell	1.63557e-05	0.0123158	7.75541e-26	1.2176e-23	3.01395	67
	GO:0070727	cellular macromolecule localization	2.92692e-06	0.00254642	7.75541e-26	1.2176e-23	2.99769	78
	GO:0071705	nitrogen compound transport	3.72179e-05	0.0262759	7.75541e-26	1.2176e-23	2.99766	64
	GO:0008104	protein localization	9.31358e-06	0.00738567	2.92692e-06	7.31731e-05	2.93097	76
	GO:0034641	cellular nitrogen compound metabolic process	9.23784e-18	1.24341e-14	6.59448e-27	1.06171e-24	2.92363	196
	GO:1901564	organonitrogen compound metabolic process	3.98711e-12	4.94402e-09	6.59448e-27	1.06171e-24	2.70715	181
	GO:0044260	cellular macromolecule metabolic process	3.41531e-05	0.0244536	1.18994e-12	1.03525e-10	2.69623	90
	GO:0043170	macromolecule metabolic process	1.40411e-22	1.99665e-19	6.59448e-27	1.06171e-24	2.67829	255
	GO:0016043	cellular component organization	1.01196e-10	1.19715e-07	7.09841e-11	5.39479e-09	2.64941	176
	GO:0050794	regulation of cellular process	5.03552e-35	7.68421e-32	4.0476e-32	7.24521e-30	2.61058	301
	GO:0006996	organelle organization	1.8179e-05	0.0135979	7.09841e-11	5.39479e-09	2.59803	108
	Abbreviations: GO, gene ontology; ID, identification; miR, microRNA.
