# Supplementary material for: Establishing a prediction model of severe acute mountain sickness using machine learning of support vector machine recursive feature elimination
Source: Sci Rep. 2023 Mar 21;13:4633. doi: 10.1038/s41598-023-31797-0 (PMC10030784; doi:10.1038/s41598-023-31797-0)
Supplement: Supplementary file 15 — Supplementary Table S14. [file 41598_2023_31797_MOESM15_ESM.xls]

## Sheet: Table S14
	Table S14 Clinical features of the training cohort
	Subject No.	1	2	3	4	5	6	7	10	11	12	13	14	15	17	18	19	20	21	22	23	25
	Age	22	22	22	22	21	19	21	19	20	21	22	21	22	23	21	19	21	20	23	19	19
	Sex	M	M	F	M	F	M	M	F	F	M	M	M	F	F	M	F	F	M	M	M	F
	Height（inch）	73	71.75	65.25	71.25	62	67.25	71.5	64.5	66.5	72	72	73.5	66.25	69	70.5	69.5	65.5	72	71.5	70.5	67.25
	Baseline
	PaO2 (mmHg)	97.8	99.9	109.3	98.1	108	100.8	90.3	98.4	103.4	103.1	102.3	104.2	113.9	109.8	101.6	98.9	102.2	96.5	96.5	104.9	107.4
	PaCO2 (mmHg)	35.9	40.8	33.4	43.8	36.5	38.7	45.3	39.8	38.7	37.8	39.6	43.8	38.6	33.4	37.4	42.9	33.9	38.9	40	38.9	32.7
	SaO2 (%)	99		99	99	99	99	97	98	98	99	98	98	99	99	99	98	100	98	98	99	99
	CaO2 (ml/dL)	20.6	20.1	18.3	21.1	18	21	20.6	16.4	17.5	19.1	22.1	21.8	16.7	17.7	19.7	16.1	18.1	21.3	21.2	20.4	18.6
	P50 (mmHg)	18.8	20.9	18	22.8	20.5	19.7	25	25.4	24.3	19.8	23	24.1	17.9	20.7	21.3	22.5	13.2	23.6	22.9	18.6	23.4
	Hemoglobin (g/dL)	14.8	14.5	13.1	15.3	12.9	15.1	15.2	11.9	12.6	13.7	16	15.8	11.8	12.6	14.2	11.6	12.9	15.4	15.3	14.6	13.3
	LLQ-AMS score	0	0	0	0	0	0	0	0	0	0	0	0	0	0	0	0	0	0	0	0	0
	AMS-C-Composite score	0	0	0	0	0	0	0	0	0	0.1	0	0	0	0.2	0	0.3	0	0	0	0	0.2
	D1pm
	PaO2 (mmHg)	36.8				35.8	41.7	32.9	32.3	35.8	30.7	34.9	37.4	36.2	38.3	40.9	33.8	37.6	36.1	34.3	35.1	38.6
	PaCO2 (mmHg)	25.7				22.9	19.2	24.6	31	26.3	29.9	26.4	28.4	26.3	24.9	24.1	29.5	25.3	26.6	32.4	28.1	25.8
	SaO2 (%)	75				75	86	75	61	75	67	76	76	80	88	85	72	77	76	78	78	75
	CaO2 (ml/dL)	15.6		14.7	7.49	13.6	18.8	16.7	10.2	13.1	14.4	15.9	17.7	14.3	15	17.3	12.1	15.1	16.3	16.3	16.4	14.6
	P50 (mmHg)	27.8				27.4	24.7	26	30	26.9	25.8	26.1	27.1	25.6	20.1	24.5	25.8	26.9	26.5	23	24.7	30.4
	Hemoglobin (g/dL)	14.9				13	15.6	16	11.9	12.5	15.4	14.9	16.6	12.9	12.2	14.6	12	14	15.3	15.1	15.1	13.8
	LLQ-AMS score	7	2	2	8	4	8	5	6	6	0	8	3	11	10	5	6	5	0	8	4	5
	AMS-C-Composite score	3.5	0.4	0	3.3	0.9	2.3	2.6	1.7	1.1	0	2.6	1.2	3	3.8	1	1.2	2.8	0.5	1.8	0.9	2.4
	D16
	PaO2 (mmHg)	45.2		45.7	45.8	46.9	46.8	42.1	41.7	46.7	48.6	44.4	44	41.4	55.4	43.8	44.4	43.3	48.8	43.8	44.7	42.2
	PaCO2 (mmHg)	19.6		18.8	19.7	19.5	18.9	21.7	22.3	20.6	23.4	19.2	20.5	23.7	13.8	22.6	22.4	21.4	19.1	25.7	23.1	21.1
	SaO2 (%)	84		82	81	83	85	80	78	83	82	82	81	79	91	81	79	82	86	79	83	77
	CaO2 (ml/dL)	19.4			7.48	14.8	21.3	21	14.6	16.3	20	20	20.6	15.1	18.7	19	14.3	17.9	19.7	20.2	20.5	16.4
	P50 (mmHg)	27.4		29.1	29.8	30	27.9	28.9	29.6	29	30.1	28.3	29.6	28.5	27.2	28.6	29.2	27.7	27.3	28.7	26.8	30.4
	Hemoglobin (g/dL)	16.6		14.7	18.9	12.7	17.9	18.8	13.4	14	17.4	17.5	18.2	13.7	14.7	16.8	12.8	15.7	16.3	18.2	17.8	15.2
	LLQ-AMS score	0	0	0	0		0	0	0	0	0	0	0	0	0	0	0	0	0	0	0	0
	AMS-C-Composite score	0.1	0	0.1	0	0.2	0.3	0	0.2	0.4	0.3	0.5	0.2	0.1	0.8	0	0.1	0.4	0	0.1	0	0.1
	Post7
	PaO2 (mmHg)								39.8	44	40.6	42.5	43.2	46.6	52.7	37.7	41.6	42.5	39	38.2	38.2	38
	PaCO2 (mmHg)								27.4	24.7	25.9	23.5	23.8	22.3	17.2	28.8	24.4	21.5	25.4	26.4	27.8	23.8
	SaO2 (%)								82	81	81	82	85	86	92	78	80	85	77	77	80	76
	CaO2 (ml/dL)								13.2	14.1	17.2	18.3	19.3	16.2	16.8	16.7	12.6	16.1	16.2	16.7	17.4	13.8
	P50 (mmHg)								24.7	28.5	26.6	28.1	26.3	26.7	25.4	27	27.4	25.2	28.2	26.8	25.6	28.2
	Hemoglobin (g/dL)								11.5	12.4	15.2	16	16.2	13.4	13	15.4	11.2	13.6	15.2	15.4	15.6	13
	LLQ-AMS score								0	0	0	0	0	0	0	0	0	0	0	0	0	0
	AMS-C-Composite score								0.3	0.1	0	0.1	0.3	0.5	0	0	0	0.6	0	0.1	0.2	0
	Post21
	PaO2 (mmHg)	41		45.7	39.5		40.1	44
	PaCO2 (mmHg)	20.9		23.5	24.6	16.8	81	24.8
	SaO2 (%)	84		85	79		80	87
	CaO2 (ml/dL)	17.4		18.7	13.9		22.8	19.7
	P50 (mmHg)	25.8		28.4	27.1			24.3
	Hemoglobin (g/dL)	14.8		15.8	12.6		16.3	16.2
	LLQ-AMS score	4	2	2	0	4	0	4
	AMS-C-Composite score	1.4	0.3	0.3	0.1	1.1	0.4	0.6
	Abbreviations: AMS, acute mountain sickness; CaO2, arterial oxygen content; d1noon, day 1 noon; d1pm, day 1 post meridiem; F, female; LLQ, Lake Louise Questionnaire; M, male; PaO2, partial pressure of oxygen; PaCO2, partial pressure of carbon dioxide; post7, post-decent day 7; SaO2, saturation of oxygen; P50, oxygen tension at 50% hemoglobin saturation.
